# Supplementary material for: Development and validation of a mixed-tissue oligonucleotide DNA microarray for Atlantic bluefin tuna, Thunnus thynnus (Linnaeus, 1758)
Source: BMC Genomics. 2015 Nov 25;16:1007. doi: 10.1186/s12864-015-2208-7 (PMC4659210; doi:10.1186/s12864-015-2208-7)
Supplement: Additional file 1: — Mapping of T. thynnus transcripts to O. niloticus genome. (TXT 2853 kb) [file 12864_2015_2208_MOESM1_ESM.txt]

##gff-version 3
##LG1 1 31194787
##LG10 1 17092887
##LG11 1 33447472
##LG12 1 34679706
##LG13 1 32787261
##LG14 1 34191023
##LG15 1 26684556
##LG16_21 1 34890008
##LG17 1 31749960
##LG18 1 26198306
##LG19 1 27159252
##LG2 1 25048291
##LG20 1 31470686
##LG22 1 26410405
##LG23 1 20779993
##LG3 1 19325363
##LG4 1 28679955
##LG5 1 37389089
##LG6 1 36725243
##LG7 1 51042256
##LG8_24 1 29447820
##LG9 1 20956653
##UNK1 1 7888616
LG1	transcriptome	region	10007154	10007370	.	-	.	ID=Tth.9277
LG1	transcriptome	region	10013754	10013937	.	+	.	ID=Tth.4553
LG1	transcriptome	region	10027572	10027766	.	-	.	ID=Tth.14203
LG1	transcriptome	region	10069163	10069408	.	+	.	ID=Tth.11748
LG1	transcriptome	region	10072180	10072227	.	+	.	ID=Tth.28079
LG1	transcriptome	region	10072180	10072227	.	-	.	ID=Tth.23070
LG1	transcriptome	region	10072180	10072229	.	-	.	ID=Tth.31139
LG1	transcriptome	region	10074256	10074839	.	+	.	ID=Tth.1949
LG1	transcriptome	region	10078182	10078231	.	+	.	ID=Tth.12918
LG1	transcriptome	region	10078732	10078921	.	-	.	ID=Tth.19368
LG1	transcriptome	region	10078732	10078921	.	-	.	ID=Tth.5493
LG1	transcriptome	region	10078736	10078921	.	-	.	ID=Tth.3276
LG1	transcriptome	region	10133782	10133861	.	-	.	ID=Tth.17878
LG1	transcriptome	region	10147508	10147567	.	+	.	ID=Tth.12873
LG1	transcriptome	region	10160505	10160640	.	+	.	ID=Tth.2232
LG1	transcriptome	region	10174344	10174385	.	-	.	ID=Tth.31661
LG1	transcriptome	region	10220669	10220880	.	+	.	ID=Tth.2094
LG1	transcriptome	region	1025585	1025713	.	+	.	ID=Tth.2820
LG1	transcriptome	region	1025594	1025717	.	-	.	ID=Tth.30496
LG1	transcriptome	region	10421533	10422077	.	+	.	ID=Tth.18068
LG1	transcriptome	region	10445018	10445112	.	-	.	ID=Tth.16848
LG1	transcriptome	region	10479318	10479545	.	+	.	ID=Tth.824
LG1	transcriptome	region	10484503	10484557	.	+	.	ID=Tth.29253
LG1	transcriptome	region	10485491	10486290	.	-	.	ID=Tth.16459
LG1	transcriptome	region	10495169	10495722	.	-	.	ID=Tth.4484
LG1	transcriptome	region	10511289	10511433	.	+	.	ID=Tth.19158
LG1	transcriptome	region	10511289	10511827	.	+	.	ID=Tth.19157
LG1	transcriptome	region	10511411	10512132	.	-	.	ID=Tth.19156
LG1	transcriptome	region	10512191	10512989	.	+	.	ID=Tth.11557
LG1	transcriptome	region	10512345	10513048	.	-	.	ID=Tth.21418
LG1	transcriptome	region	10656109	10656160	.	+	.	ID=Tth.10051
LG1	transcriptome	region	10785583	10785770	.	+	.	ID=Tth.28379
LG1	transcriptome	region	10788661	10788970	.	+	.	ID=Tth.16564
LG1	transcriptome	region	10801750	10802006	.	+	.	ID=Tth.16504
LG1	transcriptome	region	10802888	10803127	.	-	.	ID=Tth.20276
LG1	transcriptome	region	10802888	10803134	.	-	.	ID=Tth.5933
LG1	transcriptome	region	10828704	10828898	.	-	.	ID=Tth.11382
LG1	transcriptome	region	10830266	10831488	.	-	.	ID=Tth.1693
LG1	transcriptome	region	10856721	10857109	.	-	.	ID=Tth.636
LG1	transcriptome	region	10866719	10866869	.	-	.	ID=Tth.165
LG1	transcriptome	region	10884446	10884830	.	+	.	ID=Tth.23977
LG1	transcriptome	region	10884512	10885085	.	+	.	ID=Tth.20023
LG1	transcriptome	region	10885466	10886021	.	+	.	ID=Tth.5825
LG1	transcriptome	region	10886033	10886420	.	-	.	ID=Tth.3880
LG1	transcriptome	region	10901588	10901743	.	-	.	ID=Tth.14429
LG1	transcriptome	region	10905136	10905372	.	-	.	ID=Tth.176
LG1	transcriptome	region	10913571	10913868	.	-	.	ID=Tth.15157
LG1	transcriptome	region	10917466	10917510	.	-	.	ID=Tth.12938
LG1	transcriptome	region	10928301	10928702	.	+	.	ID=Tth.12890
LG1	transcriptome	region	10951281	10952390	.	+	.	ID=Tth.535
LG1	transcriptome	region	10953452	10953522	.	-	.	ID=Tth.27435
LG1	transcriptome	region	10956845	10956990	.	+	.	ID=Tth.17851
LG1	transcriptome	region	10963073	10963176	.	+	.	ID=Tth.11646
LG1	transcriptome	region	11022502	11022547	.	+	.	ID=Tth.17213
LG1	transcriptome	region	11024347	11024551	.	-	.	ID=Tth.10082
LG1	transcriptome	region	11036014	11036155	.	-	.	ID=Tth.3342
LG1	transcriptome	region	11041123	11041324	.	+	.	ID=Tth.30919
LG1	transcriptome	region	1106088	1106279	.	+	.	ID=Tth.14800
LG1	transcriptome	region	11083891	11085101	.	+	.	ID=Tth.6285
LG1	transcriptome	region	11101121	11101297	.	+	.	ID=Tth.779
LG1	transcriptome	region	11102493	11102540	.	-	.	ID=Tth.18049
LG1	transcriptome	region	11103741	11103906	.	-	.	ID=Tth.9874
LG1	transcriptome	region	11118322	11118498	.	-	.	ID=Tth.16639
LG1	transcriptome	region	11145506	11145696	.	+	.	ID=Tth.177
LG1	transcriptome	region	11155201	11155407	.	-	.	ID=Tth.1926
LG1	transcriptome	region	11155557	11155816	.	-	.	ID=Tth.5276
LG1	transcriptome	region	11157873	11158019	.	-	.	ID=Tth.759
LG1	transcriptome	region	11409050	11409486	.	+	.	ID=Tth.13826
LG1	transcriptome	region	11484641	11485167	.	-	.	ID=Tth.8587
LG1	transcriptome	region	11488592	11489193	.	-	.	ID=Tth.15126
LG1	transcriptome	region	11567699	11568060	.	+	.	ID=Tth.11452
LG1	transcriptome	region	11572913	11573253	.	-	.	ID=Tth.9930
LG1	transcriptome	region	11576433	11576593	.	-	.	ID=Tth.4674
LG1	transcriptome	region	11609941	11610366	.	+	.	ID=Tth.20655
LG1	transcriptome	region	11609941	11610366	.	-	.	ID=Tth.7800
LG1	transcriptome	region	11659485	11659824	.	+	.	ID=Tth.10280
LG1	transcriptome	region	11662671	11662843	.	+	.	ID=Tth.11727
LG1	transcriptome	region	11666812	11667736	.	+	.	ID=Tth.10256
LG1	transcriptome	region	11666827	11666870	.	-	.	ID=Tth.12598
LG1	transcriptome	region	11673553	11673705	.	+	.	ID=Tth.17860
LG1	transcriptome	region	11686519	11686776	.	-	.	ID=Tth.14521
LG1	transcriptome	region	11686727	11686768	.	-	.	ID=Tth.24913
LG1	transcriptome	region	11690182	11690391	.	-	.	ID=Tth.18705
LG1	transcriptome	region	11704447	11704624	.	-	.	ID=Tth.20530
LG1	transcriptome	region	11771106	11771159	.	-	.	ID=Tth.28300
LG1	transcriptome	region	11791861	11792340	.	+	.	ID=Tth.8858
LG1	transcriptome	region	11793824	11794255	.	+	.	ID=Tth.9770
LG1	transcriptome	region	11801126	11801567	.	-	.	ID=Tth.3251
LG1	transcriptome	region	11816910	11817054	.	+	.	ID=Tth.21100
LG1	transcriptome	region	11817243	11817317	.	-	.	ID=Tth.18248
LG1	transcriptome	region	11819141	11819300	.	+	.	ID=Tth.178
LG1	transcriptome	region	1182260	1182355	.	+	.	ID=Tth.4923
LG1	transcriptome	region	11824222	11825004	.	+	.	ID=Tth.2986
LG1	transcriptome	region	11899353	11899618	.	+	.	ID=Tth.24356
LG1	transcriptome	region	11929707	11929747	.	-	.	ID=Tth.12969
LG1	transcriptome	region	11944705	11944776	.	+	.	ID=Tth.23135
LG1	transcriptome	region	11988061	11989567	.	-	.	ID=Tth.1632
LG1	transcriptome	region	11993621	11994171	.	-	.	ID=Tth.9685
LG1	transcriptome	region	12061789	12061848	.	+	.	ID=Tth.4828
LG1	transcriptome	region	12100961	12101774	.	+	.	ID=Tth.5196
LG1	transcriptome	region	1215395	1215447	.	+	.	ID=Tth.4597
LG1	transcriptome	region	1223949	1224242	.	+	.	ID=Tth.8333
LG1	transcriptome	region	12364629	12365603	.	-	.	ID=Tth.5892
LG1	transcriptome	region	12365863	12366462	.	+	.	ID=Tth.20192
LG1	transcriptome	region	12366761	12367638	.	-	.	ID=Tth.6331
LG1	transcriptome	region	12367410	12367908	.	-	.	ID=Tth.19607
LG1	transcriptome	region	12367707	12367908	.	-	.	ID=Tth.179
LG1	transcriptome	region	12367710	12367908	.	-	.	ID=Tth.5607
LG1	transcriptome	region	12371521	12371905	.	+	.	ID=Tth.17233
LG1	transcriptome	region	12377799	12378119	.	-	.	ID=Tth.15518
LG1	transcriptome	region	12387851	12387903	.	+	.	ID=Tth.30944
LG1	transcriptome	region	12435474	12436171	.	-	.	ID=Tth.8290
LG1	transcriptome	region	12436582	12437160	.	-	.	ID=Tth.10045
LG1	transcriptome	region	12449067	12449271	.	-	.	ID=Tth.180
LG1	transcriptome	region	12481474	12481598	.	-	.	ID=Tth.16377
LG1	transcriptome	region	12491422	12491487	.	+	.	ID=Tth.17252
LG1	transcriptome	region	12493085	12493543	.	-	.	ID=Tth.7190
LG1	transcriptome	region	12500575	12500722	.	-	.	ID=Tth.20370
LG1	transcriptome	region	12507911	12508448	.	-	.	ID=Tth.20371
LG1	transcriptome	region	12513298	12513680	.	-	.	ID=Tth.16121
LG1	transcriptome	region	1253249	1253387	.	+	.	ID=Tth.21466
LG1	transcriptome	region	12543876	12544042	.	+	.	ID=Tth.10427
LG1	transcriptome	region	12543951	12544033	.	+	.	ID=Tth.31620
LG1	transcriptome	region	12556530	12556653	.	-	.	ID=Tth.33117
LG1	transcriptome	region	12561514	12562834	.	-	.	ID=Tth.4188
LG1	transcriptome	region	1258681	1258873	.	-	.	ID=Tth.15611
LG1	transcriptome	region	12592935	12593325	.	-	.	ID=Tth.8723
LG1	transcriptome	region	12615575	12615616	.	-	.	ID=Tth.33731
LG1	transcriptome	region	12616703	12616743	.	-	.	ID=Tth.33577
LG1	transcriptome	region	12620752	12620893	.	+	.	ID=Tth.21102
LG1	transcriptome	region	12623494	12623807	.	+	.	ID=Tth.21103
LG1	transcriptome	region	12662655	12662795	.	-	.	ID=Tth.11057
LG1	transcriptome	region	12677250	12677423	.	+	.	ID=Tth.3096
LG1	transcriptome	region	12683735	12684075	.	+	.	ID=Tth.3067
LG1	transcriptome	region	12684923	12685169	.	+	.	ID=Tth.15741
LG1	transcriptome	region	12692331	12692567	.	-	.	ID=Tth.1679
LG1	transcriptome	region	12722642	12722781	.	+	.	ID=Tth.12797
LG1	transcriptome	region	1272500	1273632	.	+	.	ID=Tth.2781
LG1	transcriptome	region	12749989	12750888	.	+	.	ID=Tth.2889
LG1	transcriptome	region	12758116	12758179	.	-	.	ID=Tth.8118
LG1	transcriptome	region	12845645	12846430	.	-	.	ID=Tth.3719
LG1	transcriptome	region	12854452	12855330	.	-	.	ID=Tth.8670
LG1	transcriptome	region	12858164	12858361	.	-	.	ID=Tth.173
LG1	transcriptome	region	12932022	12932243	.	-	.	ID=Tth.7996
LG1	transcriptome	region	12954391	12954487	.	+	.	ID=Tth.10786
LG1	transcriptome	region	12954391	12954487	.	+	.	ID=Tth.1948
LG1	transcriptome	region	12956175	12956396	.	+	.	ID=Tth.16028
LG1	transcriptome	region	12960643	12960806	.	+	.	ID=Tth.20743
LG1	transcriptome	region	12961674	12961814	.	+	.	ID=Tth.6091
LG1	transcriptome	region	13025997	13026056	.	-	.	ID=Tth.25019
LG1	transcriptome	region	13061805	13062494	.	+	.	ID=Tth.4684
LG1	transcriptome	region	13105429	13106098	.	+	.	ID=Tth.14269
LG1	transcriptome	region	13106224	13106722	.	+	.	ID=Tth.1845
LG1	transcriptome	region	13111312	13111525	.	-	.	ID=Tth.1850
LG1	transcriptome	region	13129701	13129872	.	+	.	ID=Tth.841
LG1	transcriptome	region	13133784	13133840	.	-	.	ID=Tth.31816
LG1	transcriptome	region	13137545	13137667	.	+	.	ID=Tth.10239
LG1	transcriptome	region	13152667	13152840	.	+	.	ID=Tth.25494
LG1	transcriptome	region	13153280	13153652	.	+	.	ID=Tth.21373
LG1	transcriptome	region	13175209	13175726	.	+	.	ID=Tth.21146
LG1	transcriptome	region	13175244	13175722	.	+	.	ID=Tth.9463
LG1	transcriptome	region	13175658	13175727	.	+	.	ID=Tth.25755
LG1	transcriptome	region	13176517	13176564	.	+	.	ID=Tth.20359
LG1	transcriptome	region	13178921	13179094	.	-	.	ID=Tth.2757
LG1	transcriptome	region	13194104	13194304	.	+	.	ID=Tth.3134
LG1	transcriptome	region	13233662	13233801	.	+	.	ID=Tth.4833
LG1	transcriptome	region	13244660	13244971	.	+	.	ID=Tth.8391
LG1	transcriptome	region	13245840	13245964	.	-	.	ID=Tth.13616
LG1	transcriptome	region	13263949	13264082	.	-	.	ID=Tth.16859
LG1	transcriptome	region	13345330	13346056	.	-	.	ID=Tth.18802
LG1	transcriptome	region	13345889	13346056	.	+	.	ID=Tth.18803
LG1	transcriptome	region	13359724	13359811	.	+	.	ID=Tth.6998
LG1	transcriptome	region	13359725	13359811	.	+	.	ID=Tth.6711
LG1	transcriptome	region	13360065	13360192	.	-	.	ID=Tth.6710
LG1	transcriptome	region	13360080	13360176	.	-	.	ID=Tth.14826
LG1	transcriptome	region	13362322	13362483	.	-	.	ID=Tth.10274
LG1	transcriptome	region	13362594	13362670	.	-	.	ID=Tth.6588
LG1	transcriptome	region	13370534	13370643	.	+	.	ID=Tth.19260
LG1	transcriptome	region	13415802	13416122	.	+	.	ID=Tth.16782
LG1	transcriptome	region	13418023	13418205	.	+	.	ID=Tth.16091
LG1	transcriptome	region	13433918	13434060	.	-	.	ID=Tth.3206
LG1	transcriptome	region	13479845	13479898	.	+	.	ID=Tth.33512
LG1	transcriptome	region	13484640	13485497	.	-	.	ID=Tth.1520
LG1	transcriptome	region	13487467	13488380	.	-	.	ID=Tth.6552
LG1	transcriptome	region	13507594	13507770	.	-	.	ID=Tth.24464
LG1	transcriptome	region	13530456	13530726	.	+	.	ID=Tth.18828
LG1	transcriptome	region	13532214	13532384	.	+	.	ID=Tth.5347
LG1	transcriptome	region	13633331	13633382	.	+	.	ID=Tth.28304
LG1	transcriptome	region	13633617	13633664	.	+	.	ID=Tth.29224
LG1	transcriptome	region	13660654	13661031	.	+	.	ID=Tth.19809
LG1	transcriptome	region	13660654	13661122	.	-	.	ID=Tth.19810
LG1	transcriptome	region	13664671	13664894	.	+	.	ID=Tth.1257
LG1	transcriptome	region	13692874	13693090	.	+	.	ID=Tth.724
LG1	transcriptome	region	1372705	1372971	.	-	.	ID=Tth.6833
LG1	transcriptome	region	1372774	1372940	.	+	.	ID=Tth.8556
LG1	transcriptome	region	1372793	1372901	.	-	.	ID=Tth.5830
LG1	transcriptome	region	1372806	1372948	.	-	.	ID=Tth.16113
LG1	transcriptome	region	13761124	13761175	.	+	.	ID=Tth.28542
LG1	transcriptome	region	13849562	13849615	.	-	.	ID=Tth.22878
LG1	transcriptome	region	13862901	13863195	.	-	.	ID=Tth.12471
LG1	transcriptome	region	13863597	13863858	.	-	.	ID=Tth.11330
LG1	transcriptome	region	13863602	13863858	.	-	.	ID=Tth.3062
LG1	transcriptome	region	13865789	13865964	.	-	.	ID=Tth.7921
LG1	transcriptome	region	13877855	13878027	.	-	.	ID=Tth.8313
LG1	transcriptome	region	13886571	13886882	.	-	.	ID=Tth.19999
LG1	transcriptome	region	13886571	13886882	.	-	.	ID=Tth.20000
LG1	transcriptome	region	13889533	13890076	.	+	.	ID=Tth.3620
LG1	transcriptome	region	13894183	13894435	.	+	.	ID=Tth.12658
LG1	transcriptome	region	13911845	13911956	.	+	.	ID=Tth.11034
LG1	transcriptome	region	13926415	13926455	.	-	.	ID=Tth.25972
LG1	transcriptome	region	13932512	13932664	.	-	.	ID=Tth.11075
LG1	transcriptome	region	14011274	14011938	.	-	.	ID=Tth.17368
LG1	transcriptome	region	1402645	1402868	.	-	.	ID=Tth.3092
LG1	transcriptome	region	140670	140720	.	+	.	ID=Tth.33048
LG1	transcriptome	region	14095373	14096723	.	-	.	ID=Tth.874
LG1	transcriptome	region	14112470	14112724	.	-	.	ID=Tth.17562
LG1	transcriptome	region	14115990	14116164	.	-	.	ID=Tth.19455
LG1	transcriptome	region	14120455	14120617	.	-	.	ID=Tth.19550
LG1	transcriptome	region	14120455	14120617	.	-	.	ID=Tth.19551
LG1	transcriptome	region	14120455	14120617	.	-	.	ID=Tth.7051
LG1	transcriptome	region	1414917	1415189	.	+	.	ID=Tth.886
LG1	transcriptome	region	1418878	1419114	.	+	.	ID=Tth.26955
LG1	transcriptome	region	14227088	14228038	.	+	.	ID=Tth.4794
LG1	transcriptome	region	1434437	1434744	.	+	.	ID=Tth.4304
LG1	transcriptome	region	14460031	14460443	.	-	.	ID=Tth.30223
LG1	transcriptome	region	14460255	14460434	.	-	.	ID=Tth.21962
LG1	transcriptome	region	14460255	14460434	.	-	.	ID=Tth.33227
LG1	transcriptome	region	14534051	14534377	.	-	.	ID=Tth.14354
LG1	transcriptome	region	1454045	1454088	.	+	.	ID=Tth.27100
LG1	transcriptome	region	1460185	1460237	.	-	.	ID=Tth.24061
LG1	transcriptome	region	1460187	1460237	.	-	.	ID=Tth.31330
LG1	transcriptome	region	14761822	14762051	.	-	.	ID=Tth.28979
LG1	transcriptome	region	14764175	14764222	.	-	.	ID=Tth.27155
LG1	transcriptome	region	14772534	14772725	.	-	.	ID=Tth.13158
LG1	transcriptome	region	14778532	14778820	.	-	.	ID=Tth.4093
LG1	transcriptome	region	14814339	14814558	.	+	.	ID=Tth.9954
LG1	transcriptome	region	14837258	14837931	.	-	.	ID=Tth.11394
LG1	transcriptome	region	14839702	14840287	.	-	.	ID=Tth.6027
LG1	transcriptome	region	14853695	14853744	.	-	.	ID=Tth.24148
LG1	transcriptome	region	14857048	14857173	.	-	.	ID=Tth.7985
LG1	transcriptome	region	14871787	14872611	.	-	.	ID=Tth.11152
LG1	transcriptome	region	14883433	14884070	.	-	.	ID=Tth.4652
LG1	transcriptome	region	14910723	14910768	.	-	.	ID=Tth.32338
LG1	transcriptome	region	14923936	14924101	.	+	.	ID=Tth.161
LG1	transcriptome	region	1493410	1493458	.	+	.	ID=Tth.23973
LG1	transcriptome	region	1493412	1493454	.	-	.	ID=Tth.28054
LG1	transcriptome	region	14947340	14948701	.	-	.	ID=Tth.2665
LG1	transcriptome	region	14975632	14975771	.	-	.	ID=Tth.4497
LG1	transcriptome	region	14995335	14995462	.	+	.	ID=Tth.10012
LG1	transcriptome	region	15063271	15063366	.	+	.	ID=Tth.9833
LG1	transcriptome	region	15063271	15063484	.	+	.	ID=Tth.16741
LG1	transcriptome	region	15064214	15064328	.	-	.	ID=Tth.10117
LG1	transcriptome	region	15082445	15082645	.	+	.	ID=Tth.945
LG1	transcriptome	region	15210915	15210964	.	-	.	ID=Tth.32176
LG1	transcriptome	region	1546453	1546829	.	+	.	ID=Tth.17298
LG1	transcriptome	region	15490060	15490276	.	+	.	ID=Tth.8285
LG1	transcriptome	region	15524306	15524359	.	-	.	ID=Tth.22396
LG1	transcriptome	region	15624758	15624956	.	-	.	ID=Tth.9218
LG1	transcriptome	region	15626939	15627104	.	+	.	ID=Tth.19816
LG1	transcriptome	region	15628047	15628388	.	-	.	ID=Tth.5718
LG1	transcriptome	region	15634591	15634773	.	-	.	ID=Tth.21185
LG1	transcriptome	region	15641043	15641090	.	+	.	ID=Tth.32855
LG1	transcriptome	region	15647403	15647536	.	+	.	ID=Tth.18954
LG1	transcriptome	region	15647403	15647536	.	+	.	ID=Tth.6923
LG1	transcriptome	region	15648107	15648240	.	+	.	ID=Tth.18953
LG1	transcriptome	region	15691503	15691657	.	-	.	ID=Tth.270
LG1	transcriptome	region	15692294	15692454	.	-	.	ID=Tth.21099
LG1	transcriptome	region	15696514	15696880	.	+	.	ID=Tth.18974
LG1	transcriptome	region	15697127	15697180	.	-	.	ID=Tth.18973
LG1	transcriptome	region	15700875	15700969	.	-	.	ID=Tth.7179
LG1	transcriptome	region	15700875	15701017	.	-	.	ID=Tth.18972
LG1	transcriptome	region	15700875	15701017	.	-	.	ID=Tth.7004
LG1	transcriptome	region	15710113	15710291	.	-	.	ID=Tth.1814
LG1	transcriptome	region	15781625	15782018	.	-	.	ID=Tth.3274
LG1	transcriptome	region	15795259	15795299	.	-	.	ID=Tth.24554
LG1	transcriptome	region	15802461	15802510	.	+	.	ID=Tth.1916
LG1	transcriptome	region	1587413	1587504	.	+	.	ID=Tth.21339
LG1	transcriptome	region	15894722	15895333	.	+	.	ID=Tth.12385
LG1	transcriptome	region	15910226	15910355	.	-	.	ID=Tth.2915
LG1	transcriptome	region	15937809	15937862	.	-	.	ID=Tth.27927
LG1	transcriptome	region	15937810	15937861	.	+	.	ID=Tth.21910
LG1	transcriptome	region	15952274	15952638	.	-	.	ID=Tth.3189
LG1	transcriptome	region	15983997	15984039	.	-	.	ID=Tth.25463
LG1	transcriptome	region	16054177	16054473	.	+	.	ID=Tth.12724
LG1	transcriptome	region	16093878	16094001	.	+	.	ID=Tth.16311
LG1	transcriptome	region	16095390	16095562	.	-	.	ID=Tth.5964
LG1	transcriptome	region	16097587	16097768	.	-	.	ID=Tth.20373
LG1	transcriptome	region	16099665	16100615	.	+	.	ID=Tth.1837
LG1	transcriptome	region	16103943	16104244	.	+	.	ID=Tth.19164
LG1	transcriptome	region	16103943	16104246	.	-	.	ID=Tth.19163
LG1	transcriptome	region	16104028	16104246	.	-	.	ID=Tth.19162
LG1	transcriptome	region	16115660	16115859	.	-	.	ID=Tth.28357
LG1	transcriptome	region	16162549	16162880	.	-	.	ID=Tth.75
LG1	transcriptome	region	16172862	16172912	.	+	.	ID=Tth.21549
LG1	transcriptome	region	1618672	1618750	.	+	.	ID=Tth.1853
LG1	transcriptome	region	16190862	16191547	.	+	.	ID=Tth.1671
LG1	transcriptome	region	16192437	16193144	.	+	.	ID=Tth.14504
LG1	transcriptome	region	16202719	16202807	.	-	.	ID=Tth.4241
LG1	transcriptome	region	16271486	16271621	.	-	.	ID=Tth.13692
LG1	transcriptome	region	16279291	16279643	.	-	.	ID=Tth.5053
LG1	transcriptome	region	16289313	16289492	.	+	.	ID=Tth.2020
LG1	transcriptome	region	16379769	16379824	.	-	.	ID=Tth.30228
LG1	transcriptome	region	16386096	16386309	.	-	.	ID=Tth.6631
LG1	transcriptome	region	16388824	16388871	.	-	.	ID=Tth.22741
LG1	transcriptome	region	16390258	16390409	.	-	.	ID=Tth.6292
LG1	transcriptome	region	16439181	16439332	.	-	.	ID=Tth.17993
LG1	transcriptome	region	16459768	16459953	.	-	.	ID=Tth.20690
LG1	transcriptome	region	16469426	16469685	.	-	.	ID=Tth.7684
LG1	transcriptome	region	16481515	16481649	.	+	.	ID=Tth.18219
LG1	transcriptome	region	16483088	16483239	.	-	.	ID=Tth.11282
LG1	transcriptome	region	16483835	16484031	.	-	.	ID=Tth.14900
LG1	transcriptome	region	16495263	16495408	.	+	.	ID=Tth.4631
LG1	transcriptome	region	16502922	16503293	.	+	.	ID=Tth.18350
LG1	transcriptome	region	16518524	16519046	.	-	.	ID=Tth.3875
LG1	transcriptome	region	16557763	16557912	.	+	.	ID=Tth.12443
LG1	transcriptome	region	16717821	16717954	.	+	.	ID=Tth.6478
LG1	transcriptome	region	16719918	16720152	.	+	.	ID=Tth.2483
LG1	transcriptome	region	16730768	16730942	.	+	.	ID=Tth.1311
LG1	transcriptome	region	16740574	16741220	.	+	.	ID=Tth.5462
LG1	transcriptome	region	16741358	16742326	.	+	.	ID=Tth.872
LG1	transcriptome	region	16788956	16789168	.	-	.	ID=Tth.4807
LG1	transcriptome	region	16791751	16791936	.	-	.	ID=Tth.7887
LG1	transcriptome	region	16800017	16800146	.	-	.	ID=Tth.6480
LG1	transcriptome	region	16805937	16806321	.	+	.	ID=Tth.15548
LG1	transcriptome	region	16806147	16806449	.	+	.	ID=Tth.17617
LG1	transcriptome	region	17000715	17000759	.	+	.	ID=Tth.23248
LG1	transcriptome	region	17044108	17044608	.	-	.	ID=Tth.16083
LG1	transcriptome	region	17165508	17165547	.	+	.	ID=Tth.15274
LG1	transcriptome	region	17323200	17323321	.	+	.	ID=Tth.26773
LG1	transcriptome	region	17332687	17332930	.	+	.	ID=Tth.4942
LG1	transcriptome	region	17436720	17436765	.	+	.	ID=Tth.31574
LG1	transcriptome	region	17445225	17445377	.	+	.	ID=Tth.351
LG1	transcriptome	region	17452484	17452600	.	+	.	ID=Tth.13982
LG1	transcriptome	region	17472349	17472395	.	+	.	ID=Tth.18522
LG1	transcriptome	region	17477524	17477679	.	+	.	ID=Tth.4361
LG1	transcriptome	region	17507211	17507353	.	+	.	ID=Tth.5838
LG1	transcriptome	region	17512577	17512627	.	+	.	ID=Tth.29197
LG1	transcriptome	region	17520974	17521117	.	+	.	ID=Tth.4692
LG1	transcriptome	region	17526940	17527452	.	-	.	ID=Tth.1040
LG1	transcriptome	region	17540315	17540361	.	+	.	ID=Tth.30428
LG1	transcriptome	region	17572560	17572605	.	+	.	ID=Tth.20880
LG1	transcriptome	region	17621848	17621965	.	+	.	ID=Tth.29541
LG1	transcriptome	region	17878905	17878949	.	-	.	ID=Tth.659
LG1	transcriptome	region	1795306	1795498	.	+	.	ID=Tth.6024
LG1	transcriptome	region	18051131	18051180	.	+	.	ID=Tth.28708
LG1	transcriptome	region	18092540	18092594	.	+	.	ID=Tth.30066
LG1	transcriptome	region	18112836	18113076	.	-	.	ID=Tth.26853
LG1	transcriptome	region	18113825	18113869	.	-	.	ID=Tth.31689
LG1	transcriptome	region	18114553	18114874	.	-	.	ID=Tth.12734
LG1	transcriptome	region	18119290	18120009	.	-	.	ID=Tth.6408
LG1	transcriptome	region	18129026	18129193	.	-	.	ID=Tth.10685
LG1	transcriptome	region	18142007	18142785	.	+	.	ID=Tth.12194
LG1	transcriptome	region	18147672	18147823	.	-	.	ID=Tth.24972
LG1	transcriptome	region	18161081	18161386	.	+	.	ID=Tth.10014
LG1	transcriptome	region	18168074	18169411	.	+	.	ID=Tth.2682
LG1	transcriptome	region	18173986	18174309	.	-	.	ID=Tth.2369
LG1	transcriptome	region	18177547	18177596	.	-	.	ID=Tth.27987
LG1	transcriptome	region	18184889	18184951	.	-	.	ID=Tth.16762
LG1	transcriptome	region	18222183	18222323	.	+	.	ID=Tth.15966
LG1	transcriptome	region	18223072	18223400	.	+	.	ID=Tth.21328
LG1	transcriptome	region	18230393	18230945	.	+	.	ID=Tth.21387
LG1	transcriptome	region	18243934	18243983	.	+	.	ID=Tth.17272
LG1	transcriptome	region	18302681	18302729	.	-	.	ID=Tth.19842
LG1	transcriptome	region	18360974	18361262	.	-	.	ID=Tth.13860
LG1	transcriptome	region	18511715	18511863	.	+	.	ID=Tth.17983
LG1	transcriptome	region	18520161	18520268	.	-	.	ID=Tth.13893
LG1	transcriptome	region	18523392	18524007	.	-	.	ID=Tth.1568
LG1	transcriptome	region	18537521	18537952	.	-	.	ID=Tth.21089
LG1	transcriptome	region	18540459	18540613	.	-	.	ID=Tth.21088
LG1	transcriptome	region	18564684	18564905	.	-	.	ID=Tth.1725
LG1	transcriptome	region	18648843	18649163	.	-	.	ID=Tth.13084
LG1	transcriptome	region	18650064	18650253	.	-	.	ID=Tth.1785
LG1	transcriptome	region	18650074	18650235	.	-	.	ID=Tth.19834
LG1	transcriptome	region	18650475	18650629	.	-	.	ID=Tth.6793
LG1	transcriptome	region	18710256	18710385	.	-	.	ID=Tth.2098
LG1	transcriptome	region	18725276	18726026	.	+	.	ID=Tth.11649
LG1	transcriptome	region	18741630	18741671	.	+	.	ID=Tth.17336
LG1	transcriptome	region	18750872	18750934	.	-	.	ID=Tth.25751
LG1	transcriptome	region	18859150	18859258	.	-	.	ID=Tth.23191
LG1	transcriptome	region	18859188	18859568	.	+	.	ID=Tth.10054
LG1	transcriptome	region	18859215	18859568	.	+	.	ID=Tth.21340
LG1	transcriptome	region	18896184	18896226	.	+	.	ID=Tth.26835
LG1	transcriptome	region	18896184	18896243	.	+	.	ID=Tth.7517
LG1	transcriptome	region	18898623	18898707	.	-	.	ID=Tth.31560
LG1	transcriptome	region	18922499	18922880	.	+	.	ID=Tth.3354
LG1	transcriptome	region	18965529	18965704	.	+	.	ID=Tth.8686
LG1	transcriptome	region	18967347	18967471	.	+	.	ID=Tth.5716
LG1	transcriptome	region	18975616	18975773	.	+	.	ID=Tth.19811
LG1	transcriptome	region	18975616	18975779	.	+	.	ID=Tth.7203
LG1	transcriptome	region	18995726	18995780	.	-	.	ID=Tth.26481
LG1	transcriptome	region	1902609	1902700	.	+	.	ID=Tth.16865
LG1	transcriptome	region	1902609	1902700	.	-	.	ID=Tth.4750
LG1	transcriptome	region	19052280	19052452	.	+	.	ID=Tth.18252
LG1	transcriptome	region	19055321	19055560	.	+	.	ID=Tth.361
LG1	transcriptome	region	19055370	19055612	.	+	.	ID=Tth.16785
LG1	transcriptome	region	19086773	19086973	.	+	.	ID=Tth.17399
LG1	transcriptome	region	19088961	19089006	.	-	.	ID=Tth.15867
LG1	transcriptome	region	19091873	19091944	.	+	.	ID=Tth.3011
LG1	transcriptome	region	19104181	19104299	.	+	.	ID=Tth.4011
LG1	transcriptome	region	19173231	19173391	.	-	.	ID=Tth.2100
LG1	transcriptome	region	19176838	19176903	.	+	.	ID=Tth.33218
LG1	transcriptome	region	19198218	19199174	.	+	.	ID=Tth.2340
LG1	transcriptome	region	19205500	19205944	.	+	.	ID=Tth.21436
LG1	transcriptome	region	19205535	19206065	.	-	.	ID=Tth.21437
LG1	transcriptome	region	19209594	19209890	.	-	.	ID=Tth.14207
LG1	transcriptome	region	19210653	19211408	.	-	.	ID=Tth.16809
LG1	transcriptome	region	19236276	19237404	.	-	.	ID=Tth.3901
LG1	transcriptome	region	1932155	1932669	.	-	.	ID=Tth.12259
LG1	transcriptome	region	1932277	1932550	.	+	.	ID=Tth.10511
LG1	transcriptome	region	19501277	19501453	.	+	.	ID=Tth.10605
LG1	transcriptome	region	19579104	19579153	.	-	.	ID=Tth.8737
LG1	transcriptome	region	19583455	19583545	.	+	.	ID=Tth.1363
LG1	transcriptome	region	1962582	1962750	.	-	.	ID=Tth.15311
LG1	transcriptome	region	19646145	19646301	.	-	.	ID=Tth.375
LG1	transcriptome	region	19898939	19899738	.	-	.	ID=Tth.4797
LG1	transcriptome	region	19912512	19913012	.	+	.	ID=Tth.15441
LG1	transcriptome	region	19935944	19935989	.	+	.	ID=Tth.25954
LG1	transcriptome	region	19937170	19937224	.	+	.	ID=Tth.20392
LG1	transcriptome	region	19947768	19947898	.	+	.	ID=Tth.16272
LG1	transcriptome	region	1996470	1996854	.	-	.	ID=Tth.11972
LG1	transcriptome	region	19973076	19973216	.	+	.	ID=Tth.7944
LG1	transcriptome	region	19973076	19973275	.	-	.	ID=Tth.6850
LG1	transcriptome	region	19991423	19991918	.	-	.	ID=Tth.12923
LG1	transcriptome	region	19992171	19993249	.	-	.	ID=Tth.5009
LG1	transcriptome	region	20047639	20047715	.	+	.	ID=Tth.22675
LG1	transcriptome	region	20049143	20049748	.	-	.	ID=Tth.7378
LG1	transcriptome	region	20089686	20089733	.	+	.	ID=Tth.28765
LG1	transcriptome	region	20150596	20151344	.	-	.	ID=Tth.14993
LG1	transcriptome	region	20152612	20152720	.	-	.	ID=Tth.32407
LG1	transcriptome	region	20161119	20161299	.	-	.	ID=Tth.2168
LG1	transcriptome	region	2016483	2016639	.	+	.	ID=Tth.10404
LG1	transcriptome	region	2022251	2022412	.	+	.	ID=Tth.14748
LG1	transcriptome	region	20230436	20231177	.	-	.	ID=Tth.2727
LG1	transcriptome	region	20267839	20268835	.	+	.	ID=Tth.14389
LG1	transcriptome	region	20287060	20287249	.	+	.	ID=Tth.28773
LG1	transcriptome	region	20302517	20302863	.	+	.	ID=Tth.14522
LG1	transcriptome	region	20401110	20401365	.	+	.	ID=Tth.5531
LG1	transcriptome	region	20403107	20403467	.	-	.	ID=Tth.7015
LG1	transcriptome	region	20403107	20403468	.	-	.	ID=Tth.19468
LG1	transcriptome	region	20416909	20418176	.	-	.	ID=Tth.582
LG1	transcriptome	region	20426373	20426557	.	-	.	ID=Tth.15613
LG1	transcriptome	region	20428488	20428538	.	+	.	ID=Tth.26669
LG1	transcriptome	region	20601777	20602087	.	+	.	ID=Tth.12425
LG1	transcriptome	region	2064234	2064312	.	+	.	ID=Tth.12665
LG1	transcriptome	region	2068688	2069071	.	+	.	ID=Tth.3090
LG1	transcriptome	region	20739872	20739999	.	-	.	ID=Tth.3759
LG1	transcriptome	region	20759393	20759464	.	+	.	ID=Tth.33771
LG1	transcriptome	region	20759890	20760071	.	-	.	ID=Tth.1450
LG1	transcriptome	region	20765293	20765510	.	-	.	ID=Tth.17550
LG1	transcriptome	region	20768669	20769557	.	-	.	ID=Tth.5332
LG1	transcriptome	region	20769344	20769712	.	-	.	ID=Tth.5331
LG1	transcriptome	region	20930647	20930991	.	-	.	ID=Tth.14868
LG1	transcriptome	region	21210714	21211355	.	+	.	ID=Tth.14112
LG1	transcriptome	region	21238910	21239306	.	-	.	ID=Tth.21548
LG1	transcriptome	region	21239296	21239930	.	+	.	ID=Tth.16611
LG1	transcriptome	region	21245494	21245534	.	-	.	ID=Tth.9185
LG1	transcriptome	region	21279234	21279625	.	+	.	ID=Tth.10384
LG1	transcriptome	region	21394865	21394933	.	-	.	ID=Tth.5216
LG1	transcriptome	region	21398764	21399573	.	+	.	ID=Tth.679
LG1	transcriptome	region	21404005	21404991	.	+	.	ID=Tth.3218
LG1	transcriptome	region	21428601	21428903	.	+	.	ID=Tth.9933
LG1	transcriptome	region	21458146	21458650	.	+	.	ID=Tth.13085
LG1	transcriptome	region	21459003	21459103	.	-	.	ID=Tth.16357
LG1	transcriptome	region	21461288	21461338	.	+	.	ID=Tth.23175
LG1	transcriptome	region	21468244	21468988	.	+	.	ID=Tth.14451
LG1	transcriptome	region	21469270	21469728	.	+	.	ID=Tth.7830
LG1	transcriptome	region	21475999	21476137	.	+	.	ID=Tth.3053
LG1	transcriptome	region	21476879	21477057	.	+	.	ID=Tth.15503
LG1	transcriptome	region	21483273	21483627	.	-	.	ID=Tth.8576
LG1	transcriptome	region	2165055	2165185	.	-	.	ID=Tth.18044
LG1	transcriptome	region	21877659	21878813	.	+	.	ID=Tth.1384
LG1	transcriptome	region	21970511	21970687	.	-	.	ID=Tth.15224
LG1	transcriptome	region	22102515	22102665	.	+	.	ID=Tth.1621
LG1	transcriptome	region	22118826	22119455	.	-	.	ID=Tth.17568
LG1	transcriptome	region	22137678	22137951	.	-	.	ID=Tth.5704
LG1	transcriptome	region	22137678	22138408	.	+	.	ID=Tth.7295
LG1	transcriptome	region	22162860	22163034	.	+	.	ID=Tth.14349
LG1	transcriptome	region	22198202	22198407	.	-	.	ID=Tth.4440
LG1	transcriptome	region	22209463	22209579	.	-	.	ID=Tth.9281
LG1	transcriptome	region	22221407	22221673	.	-	.	ID=Tth.11791
LG1	transcriptome	region	22254444	22254575	.	+	.	ID=Tth.17929
LG1	transcriptome	region	22277577	22278020	.	-	.	ID=Tth.544
LG1	transcriptome	region	22317892	22318018	.	+	.	ID=Tth.13558
LG1	transcriptome	region	22330756	22330832	.	+	.	ID=Tth.14890
LG1	transcriptome	region	22340721	22340841	.	+	.	ID=Tth.17609
LG1	transcriptome	region	22341565	22341911	.	-	.	ID=Tth.9406
LG1	transcriptome	region	2235395	2235821	.	-	.	ID=Tth.2389
LG1	transcriptome	region	2238581	2238679	.	-	.	ID=Tth.28358
LG1	transcriptome	region	2239040	2239080	.	+	.	ID=Tth.29052
LG1	transcriptome	region	2241987	2242039	.	+	.	ID=Tth.33181
LG1	transcriptome	region	22443424	22444255	.	+	.	ID=Tth.17017
LG1	transcriptome	region	22491447	22491491	.	-	.	ID=Tth.17047
LG1	transcriptome	region	22572604	22572647	.	-	.	ID=Tth.23859
LG1	transcriptome	region	2258068	2258151	.	+	.	ID=Tth.1584
LG1	transcriptome	region	22773535	22773729	.	+	.	ID=Tth.1015
LG1	transcriptome	region	22872620	22872661	.	-	.	ID=Tth.26811
LG1	transcriptome	region	22872652	22872720	.	-	.	ID=Tth.33497
LG1	transcriptome	region	22902387	22902438	.	+	.	ID=Tth.26224
LG1	transcriptome	region	22914760	22915197	.	-	.	ID=Tth.14576
LG1	transcriptome	region	22914982	22915027	.	+	.	ID=Tth.20256
LG1	transcriptome	region	22916014	22916068	.	+	.	ID=Tth.31546
LG1	transcriptome	region	22916015	22916068	.	+	.	ID=Tth.22400
LG1	transcriptome	region	22916017	22916066	.	-	.	ID=Tth.32648
LG1	transcriptome	region	22916028	22916068	.	+	.	ID=Tth.25170
LG1	transcriptome	region	22919668	22920066	.	-	.	ID=Tth.13831
LG1	transcriptome	region	22924746	22924786	.	+	.	ID=Tth.29243
LG1	transcriptome	region	22926542	22926692	.	-	.	ID=Tth.1350
LG1	transcriptome	region	22933766	22933918	.	-	.	ID=Tth.15691
LG1	transcriptome	region	22999981	23000302	.	+	.	ID=Tth.12315
LG1	transcriptome	region	23002872	23002992	.	-	.	ID=Tth.12498
LG1	transcriptome	region	23002935	23002992	.	-	.	ID=Tth.18262
LG1	transcriptome	region	23015714	23015817	.	+	.	ID=Tth.23535
LG1	transcriptome	region	2305969	2306545	.	-	.	ID=Tth.2277
LG1	transcriptome	region	23068530	23068774	.	-	.	ID=Tth.4742
LG1	transcriptome	region	23076860	23077718	.	-	.	ID=Tth.6674
LG1	transcriptome	region	23078967	23079534	.	-	.	ID=Tth.18784
LG1	transcriptome	region	23079074	23079813	.	-	.	ID=Tth.6948
LG1	transcriptome	region	23225042	23225220	.	+	.	ID=Tth.1482
LG1	transcriptome	region	23240016	23240076	.	-	.	ID=Tth.32503
LG1	transcriptome	region	23240815	23240882	.	+	.	ID=Tth.12237
LG1	transcriptome	region	23240815	23240941	.	+	.	ID=Tth.13917
LG1	transcriptome	region	23292058	23292100	.	-	.	ID=Tth.27596
LG1	transcriptome	region	23302896	23303568	.	-	.	ID=Tth.4770
LG1	transcriptome	region	23311537	23311656	.	-	.	ID=Tth.11540
LG1	transcriptome	region	23313409	23313486	.	+	.	ID=Tth.23624
LG1	transcriptome	region	23315327	23315522	.	-	.	ID=Tth.9608
LG1	transcriptome	region	23358722	23358843	.	+	.	ID=Tth.14689
LG1	transcriptome	region	23414283	23414359	.	-	.	ID=Tth.22799
LG1	transcriptome	region	23414286	23414338	.	+	.	ID=Tth.30933
LG1	transcriptome	region	23414286	23414338	.	+	.	ID=Tth.31671
LG1	transcriptome	region	23456192	23456757	.	+	.	ID=Tth.15419
LG1	transcriptome	region	23459272	23459392	.	+	.	ID=Tth.15959
LG1	transcriptome	region	23459555	23459680	.	+	.	ID=Tth.1002
LG1	transcriptome	region	23460464	23460645	.	+	.	ID=Tth.539
LG1	transcriptome	region	23482782	23482950	.	+	.	ID=Tth.3788
LG1	transcriptome	region	23533481	23533688	.	+	.	ID=Tth.14310
LG1	transcriptome	region	23564941	23564985	.	+	.	ID=Tth.11538
LG1	transcriptome	region	23566165	23566367	.	-	.	ID=Tth.15606
LG1	transcriptome	region	23575869	23577234	.	+	.	ID=Tth.2878
LG1	transcriptome	region	23613411	23613518	.	+	.	ID=Tth.4627
LG1	transcriptome	region	23620746	23620954	.	+	.	ID=Tth.15063
LG1	transcriptome	region	23624802	23625214	.	+	.	ID=Tth.21504
LG1	transcriptome	region	23635222	23635327	.	-	.	ID=Tth.13109
LG1	transcriptome	region	23649832	23649979	.	-	.	ID=Tth.26044
LG1	transcriptome	region	23651666	23652529	.	+	.	ID=Tth.11508
LG1	transcriptome	region	23777230	23777329	.	+	.	ID=Tth.13503
LG1	transcriptome	region	23794231	23794344	.	-	.	ID=Tth.14276
LG1	transcriptome	region	23804948	23804996	.	-	.	ID=Tth.8198
LG1	transcriptome	region	23971938	23972002	.	-	.	ID=Tth.18257
LG1	transcriptome	region	24000184	24000252	.	-	.	ID=Tth.9605
LG1	transcriptome	region	24084874	24084932	.	-	.	ID=Tth.3777
LG1	transcriptome	region	24197047	24197211	.	+	.	ID=Tth.10987
LG1	transcriptome	region	24200818	24200861	.	+	.	ID=Tth.15580
LG1	transcriptome	region	24201336	24201736	.	+	.	ID=Tth.15176
LG1	transcriptome	region	24233880	24234260	.	-	.	ID=Tth.15631
LG1	transcriptome	region	24233921	24234152	.	-	.	ID=Tth.20605
LG1	transcriptome	region	24233921	24234152	.	-	.	ID=Tth.20606
LG1	transcriptome	region	24280960	24281060	.	+	.	ID=Tth.9083
LG1	transcriptome	region	24313162	24313550	.	-	.	ID=Tth.13717
LG1	transcriptome	region	24317368	24317564	.	+	.	ID=Tth.33392
LG1	transcriptome	region	24332696	24332876	.	-	.	ID=Tth.15049
LG1	transcriptome	region	24363360	24363561	.	+	.	ID=Tth.4712
LG1	transcriptome	region	24508479	24508537	.	-	.	ID=Tth.10851
LG1	transcriptome	region	24578019	24578069	.	-	.	ID=Tth.27408
LG1	transcriptome	region	24578021	24578068	.	-	.	ID=Tth.2755
LG1	transcriptome	region	24626547	24626609	.	+	.	ID=Tth.9535
LG1	transcriptome	region	24695007	24695650	.	+	.	ID=Tth.8971
LG1	transcriptome	region	24697244	24697283	.	-	.	ID=Tth.21594
LG1	transcriptome	region	24708425	24708596	.	+	.	ID=Tth.13488
LG1	transcriptome	region	24715790	24715908	.	-	.	ID=Tth.12843
LG1	transcriptome	region	24736759	24736964	.	+	.	ID=Tth.1559
LG1	transcriptome	region	24748205	24748383	.	+	.	ID=Tth.10382
LG1	transcriptome	region	24749831	24750205	.	-	.	ID=Tth.2339
LG1	transcriptome	region	24804543	24804588	.	+	.	ID=Tth.31569
LG1	transcriptome	region	24804548	24804603	.	+	.	ID=Tth.27297
LG1	transcriptome	region	24805746	24805810	.	-	.	ID=Tth.15956
LG1	transcriptome	region	24864864	24864924	.	+	.	ID=Tth.33418
LG1	transcriptome	region	24889	25091	.	-	.	ID=Tth.4297
LG1	transcriptome	region	2494244	2494292	.	+	.	ID=Tth.9363
LG1	transcriptome	region	24946919	24947129	.	-	.	ID=Tth.2547
LG1	transcriptome	region	24947829	24947898	.	-	.	ID=Tth.14872
LG1	transcriptome	region	24974931	24975054	.	+	.	ID=Tth.7861
LG1	transcriptome	region	25008279	25008347	.	-	.	ID=Tth.30966
LG1	transcriptome	region	25008319	25008475	.	+	.	ID=Tth.33125
LG1	transcriptome	region	25032335	25032624	.	+	.	ID=Tth.5135
LG1	transcriptome	region	25034402	25034830	.	+	.	ID=Tth.11338
LG1	transcriptome	region	25038087	25038209	.	+	.	ID=Tth.16455
LG1	transcriptome	region	25091194	25091239	.	-	.	ID=Tth.16185
LG1	transcriptome	region	25186554	25186608	.	-	.	ID=Tth.15142
LG1	transcriptome	region	25260731	25260773	.	+	.	ID=Tth.31195
LG1	transcriptome	region	25474476	25474516	.	-	.	ID=Tth.30148
LG1	transcriptome	region	25508385	25508440	.	-	.	ID=Tth.4673
LG1	transcriptome	region	25580286	25580336	.	+	.	ID=Tth.29511
LG1	transcriptome	region	25918195	25918759	.	-	.	ID=Tth.4882
LG1	transcriptome	region	25920241	25920451	.	+	.	ID=Tth.19693
LG1	transcriptome	region	25925066	25925224	.	+	.	ID=Tth.5659
LG1	transcriptome	region	25951250	25951481	.	+	.	ID=Tth.21017
LG1	transcriptome	region	25987144	25987399	.	-	.	ID=Tth.8739
LG1	transcriptome	region	26018770	26019048	.	-	.	ID=Tth.2582
LG1	transcriptome	region	26080794	26080930	.	-	.	ID=Tth.15816
LG1	transcriptome	region	26193140	26193223	.	+	.	ID=Tth.26062
LG1	transcriptome	region	262036	262106	.	+	.	ID=Tth.28240
LG1	transcriptome	region	26264686	26264735	.	+	.	ID=Tth.33458
LG1	transcriptome	region	26289796	26289910	.	-	.	ID=Tth.5200
LG1	transcriptome	region	26477071	26477122	.	-	.	ID=Tth.16778
LG1	transcriptome	region	26607238	26607736	.	+	.	ID=Tth.3841
LG1	transcriptome	region	2676290	2676556	.	-	.	ID=Tth.11798
LG1	transcriptome	region	26770576	26770616	.	+	.	ID=Tth.26230
LG1	transcriptome	region	26782113	26782244	.	+	.	ID=Tth.2865
LG1	transcriptome	region	26894287	26894329	.	-	.	ID=Tth.22897
LG1	transcriptome	region	26972017	26972067	.	-	.	ID=Tth.28466
LG1	transcriptome	region	27117256	27117321	.	-	.	ID=Tth.4732
LG1	transcriptome	region	27266420	27266503	.	+	.	ID=Tth.17750
LG1	transcriptome	region	27297786	27297935	.	-	.	ID=Tth.14208
LG1	transcriptome	region	27498509	27498671	.	-	.	ID=Tth.2578
LG1	transcriptome	region	27517984	27518039	.	-	.	ID=Tth.6036
LG1	transcriptome	region	27710721	27710843	.	-	.	ID=Tth.18530
LG1	transcriptome	region	27732460	27732513	.	+	.	ID=Tth.15935
LG1	transcriptome	region	27831924	27831965	.	+	.	ID=Tth.31319
LG1	transcriptome	region	27893137	27893282	.	-	.	ID=Tth.12900
LG1	transcriptome	region	27929925	27929966	.	+	.	ID=Tth.32470
LG1	transcriptome	region	27929925	27929971	.	+	.	ID=Tth.26619
LG1	transcriptome	region	2795300	2795343	.	+	.	ID=Tth.32963
LG1	transcriptome	region	28002214	28002495	.	-	.	ID=Tth.9329
LG1	transcriptome	region	28092025	28092076	.	-	.	ID=Tth.23475
LG1	transcriptome	region	28182982	28183175	.	+	.	ID=Tth.9341
LG1	transcriptome	region	28194107	28194248	.	+	.	ID=Tth.3408
LG1	transcriptome	region	28202304	28202704	.	-	.	ID=Tth.1254
LG1	transcriptome	region	28202304	28202704	.	-	.	ID=Tth.5588
LG1	transcriptome	region	28202304	28202707	.	-	.	ID=Tth.10299
LG1	transcriptome	region	28203944	28204088	.	-	.	ID=Tth.5587
LG1	transcriptome	region	28203944	28204089	.	-	.	ID=Tth.21249
LG1	transcriptome	region	28389066	28389191	.	+	.	ID=Tth.2127
LG1	transcriptome	region	28576300	28576386	.	+	.	ID=Tth.21525
LG1	transcriptome	region	28576300	28576408	.	+	.	ID=Tth.12690
LG1	transcriptome	region	28589644	28589711	.	-	.	ID=Tth.13359
LG1	transcriptome	region	28672933	28673106	.	+	.	ID=Tth.7890
LG1	transcriptome	region	28688684	28688731	.	+	.	ID=Tth.23785
LG1	transcriptome	region	28688684	28688731	.	+	.	ID=Tth.29844
LG1	transcriptome	region	28688689	28688731	.	-	.	ID=Tth.26788
LG1	transcriptome	region	28767501	28767650	.	+	.	ID=Tth.7357
LG1	transcriptome	region	288546	288600	.	+	.	ID=Tth.32130
LG1	transcriptome	region	2890049	2890104	.	-	.	ID=Tth.26494
LG1	transcriptome	region	2890050	2890102	.	+	.	ID=Tth.22283
LG1	transcriptome	region	2904008	2904075	.	+	.	ID=Tth.17404
LG1	transcriptome	region	29131533	29131599	.	+	.	ID=Tth.28548
LG1	transcriptome	region	291724	291834	.	+	.	ID=Tth.12239
LG1	transcriptome	region	29217022	29217398	.	+	.	ID=Tth.16833
LG1	transcriptome	region	29258573	29258625	.	+	.	ID=Tth.28620
LG1	transcriptome	region	29314096	29314153	.	+	.	ID=Tth.32018
LG1	transcriptome	region	293344	293466	.	+	.	ID=Tth.29435
LG1	transcriptome	region	29434664	29434804	.	+	.	ID=Tth.360
LG1	transcriptome	region	29448454	29448630	.	+	.	ID=Tth.7411
LG1	transcriptome	region	29450556	29450668	.	+	.	ID=Tth.2109
LG1	transcriptome	region	29454165	29454207	.	-	.	ID=Tth.11185
LG1	transcriptome	region	29582569	29582762	.	+	.	ID=Tth.2453
LG1	transcriptome	region	29590948	29591135	.	+	.	ID=Tth.13308
LG1	transcriptome	region	29610219	29610412	.	+	.	ID=Tth.18004
LG1	transcriptome	region	29626913	29627055	.	+	.	ID=Tth.12419
LG1	transcriptome	region	29648126	29648218	.	+	.	ID=Tth.15957
LG1	transcriptome	region	29683234	29683322	.	+	.	ID=Tth.31095
LG1	transcriptome	region	29707097	29707358	.	+	.	ID=Tth.1076
LG1	transcriptome	region	29708487	29708669	.	-	.	ID=Tth.6581
LG1	transcriptome	region	29761935	29762054	.	+	.	ID=Tth.14994
LG1	transcriptome	region	29768705	29768827	.	+	.	ID=Tth.10458
LG1	transcriptome	region	29792818	29793084	.	-	.	ID=Tth.8289
LG1	transcriptome	region	29811850	29811999	.	+	.	ID=Tth.11953
LG1	transcriptome	region	29821624	29821668	.	+	.	ID=Tth.31016
LG1	transcriptome	region	29956371	29956417	.	-	.	ID=Tth.4728
LG1	transcriptome	region	29980549	29980597	.	+	.	ID=Tth.15958
LG1	transcriptome	region	30079096	30079849	.	+	.	ID=Tth.7413
LG1	transcriptome	region	30106343	30106588	.	-	.	ID=Tth.24451
LG1	transcriptome	region	30120546	30121398	.	+	.	ID=Tth.12262
LG1	transcriptome	region	30139982	30140133	.	-	.	ID=Tth.23362
LG1	transcriptome	region	3036921	3037206	.	-	.	ID=Tth.33624
LG1	transcriptome	region	30782284	30782482	.	+	.	ID=Tth.4600
LG1	transcriptome	region	30782290	30782482	.	+	.	ID=Tth.10556
LG1	transcriptome	region	308052	308175	.	+	.	ID=Tth.10504
LG1	transcriptome	region	30843677	30843735	.	-	.	ID=Tth.3341
LG1	transcriptome	region	30845908	30845981	.	+	.	ID=Tth.21075
LG1	transcriptome	region	31052783	31053266	.	+	.	ID=Tth.1533
LG1	transcriptome	region	31178741	31178831	.	+	.	ID=Tth.4141
LG1	transcriptome	region	31193255	31193394	.	+	.	ID=Tth.2555
LG1	transcriptome	region	3131164	3131206	.	-	.	ID=Tth.29163
LG1	transcriptome	region	3188815	3189476	.	-	.	ID=Tth.12756
LG1	transcriptome	region	3213749	3213794	.	+	.	ID=Tth.24168
LG1	transcriptome	region	3228255	3228846	.	-	.	ID=Tth.1060
LG1	transcriptome	region	3228573	3228847	.	-	.	ID=Tth.23536
LG1	transcriptome	region	3235917	3235982	.	+	.	ID=Tth.25682
LG1	transcriptome	region	3252628	3252887	.	-	.	ID=Tth.8793
LG1	transcriptome	region	329982	330216	.	-	.	ID=Tth.17428
LG1	transcriptome	region	3345447	3345524	.	+	.	ID=Tth.10776
LG1	transcriptome	region	3348890	3348960	.	+	.	ID=Tth.11995
LG1	transcriptome	region	3393612	3394006	.	+	.	ID=Tth.17734
LG1	transcriptome	region	3433009	3433774	.	-	.	ID=Tth.7699
LG1	transcriptome	region	3437957	3438172	.	-	.	ID=Tth.168
LG1	transcriptome	region	3437957	3438175	.	-	.	ID=Tth.15795
LG1	transcriptome	region	3459125	3459751	.	+	.	ID=Tth.21219
LG1	transcriptome	region	3459561	3460187	.	+	.	ID=Tth.21218
LG1	transcriptome	region	353665	353808	.	-	.	ID=Tth.13449
LG1	transcriptome	region	3540068	3540118	.	-	.	ID=Tth.25738
LG1	transcriptome	region	3549794	3550240	.	-	.	ID=Tth.4362
LG1	transcriptome	region	3554942	3555537	.	+	.	ID=Tth.10219
LG1	transcriptome	region	3595484	3595601	.	+	.	ID=Tth.13271
LG1	transcriptome	region	3596262	3596540	.	+	.	ID=Tth.16315
LG1	transcriptome	region	3603600	3603716	.	-	.	ID=Tth.1898
LG1	transcriptome	region	3605395	3605567	.	+	.	ID=Tth.11350
LG1	transcriptome	region	3608888	3609107	.	-	.	ID=Tth.2492
LG1	transcriptome	region	3620003	3620178	.	+	.	ID=Tth.9140
LG1	transcriptome	region	3640247	3640437	.	+	.	ID=Tth.19225
LG1	transcriptome	region	3640247	3640437	.	+	.	ID=Tth.7279
LG1	transcriptome	region	3640265	3640437	.	+	.	ID=Tth.19226
LG1	transcriptome	region	3651237	3651756	.	+	.	ID=Tth.14290
LG1	transcriptome	region	3658730	3658783	.	-	.	ID=Tth.24912
LG1	transcriptome	region	3664143	3664754	.	+	.	ID=Tth.1127
LG1	transcriptome	region	3669679	3669736	.	+	.	ID=Tth.30867
LG1	transcriptome	region	3669694	3669736	.	+	.	ID=Tth.29846
LG1	transcriptome	region	3671462	3671716	.	-	.	ID=Tth.9818
LG1	transcriptome	region	3681425	3681661	.	+	.	ID=Tth.18840
LG1	transcriptome	region	3681425	3681661	.	+	.	ID=Tth.5351
LG1	transcriptome	region	3696244	3696392	.	+	.	ID=Tth.19128
LG1	transcriptome	region	3699512	3699766	.	-	.	ID=Tth.2806
LG1	transcriptome	region	375430	376253	.	+	.	ID=Tth.8879
LG1	transcriptome	region	3775890	3775988	.	+	.	ID=Tth.16710
LG1	transcriptome	region	3776963	3777253	.	+	.	ID=Tth.21020
LG1	transcriptome	region	380477	380583	.	-	.	ID=Tth.14032
LG1	transcriptome	region	3868022	3869629	.	+	.	ID=Tth.1687
LG1	transcriptome	region	3870778	3870832	.	+	.	ID=Tth.28225
LG1	transcriptome	region	3871981	3872198	.	-	.	ID=Tth.20609
LG1	transcriptome	region	3876238	3876453	.	-	.	ID=Tth.1326
LG1	transcriptome	region	3906058	3906244	.	+	.	ID=Tth.3083
LG1	transcriptome	region	391657	391785	.	+	.	ID=Tth.17289
LG1	transcriptome	region	3922506	3922671	.	+	.	ID=Tth.11554
LG1	transcriptome	region	3924924	3925021	.	+	.	ID=Tth.13129
LG1	transcriptome	region	3924924	3925021	.	+	.	ID=Tth.16084
LG1	transcriptome	region	3936554	3937684	.	+	.	ID=Tth.4402
LG1	transcriptome	region	3940089	3940381	.	-	.	ID=Tth.1184
LG1	transcriptome	region	3952777	3952839	.	-	.	ID=Tth.26606
LG1	transcriptome	region	3952780	3952834	.	+	.	ID=Tth.27586
LG1	transcriptome	region	3952784	3952829	.	+	.	ID=Tth.33280
LG1	transcriptome	region	3993941	3994033	.	+	.	ID=Tth.3697
LG1	transcriptome	region	4087492	4087998	.	-	.	ID=Tth.9487
LG1	transcriptome	region	420876	421472	.	+	.	ID=Tth.11470
LG1	transcriptome	region	4235103	4235455	.	+	.	ID=Tth.15943
LG1	transcriptome	region	426319	426398	.	-	.	ID=Tth.13461
LG1	transcriptome	region	4334893	4335024	.	-	.	ID=Tth.11860
LG1	transcriptome	region	4342783	4343006	.	+	.	ID=Tth.9877
LG1	transcriptome	region	4355567	4355704	.	+	.	ID=Tth.371
LG1	transcriptome	region	4386574	4386946	.	+	.	ID=Tth.6988
LG1	transcriptome	region	4386574	4387119	.	-	.	ID=Tth.19173
LG1	transcriptome	region	4386779	4387482	.	+	.	ID=Tth.5435
LG1	transcriptome	region	4389317	4389926	.	-	.	ID=Tth.3827
LG1	transcriptome	region	4392443	4392612	.	-	.	ID=Tth.15162
LG1	transcriptome	region	4395724	4396580	.	-	.	ID=Tth.17256
LG1	transcriptome	region	4399806	4400022	.	+	.	ID=Tth.12231
LG1	transcriptome	region	4414714	4415504	.	+	.	ID=Tth.8528
LG1	transcriptome	region	4451500	4451602	.	-	.	ID=Tth.1501
LG1	transcriptome	region	446104	446211	.	+	.	ID=Tth.12574
LG1	transcriptome	region	449440	449614	.	+	.	ID=Tth.11856
LG1	transcriptome	region	4511661	4512336	.	+	.	ID=Tth.17394
LG1	transcriptome	region	4512960	4513224	.	+	.	ID=Tth.10044
LG1	transcriptome	region	4512963	4513193	.	+	.	ID=Tth.4140
LG1	transcriptome	region	4513843	4513934	.	-	.	ID=Tth.9232
LG1	transcriptome	region	4562417	4562723	.	+	.	ID=Tth.25722
LG1	transcriptome	region	4567216	4567429	.	+	.	ID=Tth.2287
LG1	transcriptome	region	4568655	4568891	.	+	.	ID=Tth.13420
LG1	transcriptome	region	4579570	4580216	.	+	.	ID=Tth.1836
LG1	transcriptome	region	4598670	4598748	.	+	.	ID=Tth.31426
LG1	transcriptome	region	4599129	4599583	.	+	.	ID=Tth.18371
LG1	transcriptome	region	4633073	4633136	.	+	.	ID=Tth.26949
LG1	transcriptome	region	4663684	4664350	.	+	.	ID=Tth.3746
LG1	transcriptome	region	4664182	4664303	.	-	.	ID=Tth.21359
LG1	transcriptome	region	466443	467543	.	-	.	ID=Tth.2498
LG1	transcriptome	region	4665075	4665339	.	-	.	ID=Tth.4047
LG1	transcriptome	region	4665354	4665397	.	+	.	ID=Tth.28182
LG1	transcriptome	region	4669853	4670036	.	-	.	ID=Tth.6379
LG1	transcriptome	region	4687034	4687286	.	+	.	ID=Tth.14574
LG1	transcriptome	region	4745403	4745642	.	+	.	ID=Tth.21199
LG1	transcriptome	region	4745408	4745512	.	-	.	ID=Tth.25196
LG1	transcriptome	region	4759256	4759307	.	-	.	ID=Tth.10046
LG1	transcriptome	region	4759260	4759347	.	-	.	ID=Tth.17941
LG1	transcriptome	region	4876269	4876473	.	+	.	ID=Tth.12812
LG1	transcriptome	region	4883200	4883323	.	+	.	ID=Tth.15938
LG1	transcriptome	region	4940604	4940787	.	+	.	ID=Tth.8636
LG1	transcriptome	region	4960616	4960921	.	-	.	ID=Tth.16348
LG1	transcriptome	region	4986625	4986837	.	+	.	ID=Tth.4301
LG1	transcriptome	region	4992110	4992256	.	+	.	ID=Tth.18080
LG1	transcriptome	region	5007399	5007756	.	+	.	ID=Tth.1945
LG1	transcriptome	region	5010924	5011287	.	-	.	ID=Tth.10498
LG1	transcriptome	region	5012613	5013059	.	+	.	ID=Tth.4681
LG1	transcriptome	region	5013632	5013714	.	-	.	ID=Tth.29101
LG1	transcriptome	region	5014627	5014733	.	-	.	ID=Tth.16939
LG1	transcriptome	region	5015986	5016163	.	+	.	ID=Tth.12818
LG1	transcriptome	region	509307	509478	.	+	.	ID=Tth.11131
LG1	transcriptome	region	5133395	5133515	.	+	.	ID=Tth.13027
LG1	transcriptome	region	5134277	5134586	.	+	.	ID=Tth.4568
LG1	transcriptome	region	5166918	5167516	.	+	.	ID=Tth.11662
LG1	transcriptome	region	5178640	5178694	.	-	.	ID=Tth.4849
LG1	transcriptome	region	5204131	5204317	.	+	.	ID=Tth.5756
LG1	transcriptome	region	5207829	5208259	.	-	.	ID=Tth.5260
LG1	transcriptome	region	5210277	5210793	.	+	.	ID=Tth.10123
LG1	transcriptome	region	5216105	5216379	.	-	.	ID=Tth.5259
LG1	transcriptome	region	5220810	5220961	.	-	.	ID=Tth.6939
LG1	transcriptome	region	5259280	5259617	.	+	.	ID=Tth.3282
LG1	transcriptome	region	5329466	5329837	.	+	.	ID=Tth.3288
LG1	transcriptome	region	5336501	5336673	.	+	.	ID=Tth.11947
LG1	transcriptome	region	5338815	5338957	.	+	.	ID=Tth.5867
LG1	transcriptome	region	5340417	5340495	.	+	.	ID=Tth.11252
LG1	transcriptome	region	5345466	5345636	.	+	.	ID=Tth.5868
LG1	transcriptome	region	5350417	5350639	.	+	.	ID=Tth.5543
LG1	transcriptome	region	5350428	5350845	.	-	.	ID=Tth.5544
LG1	transcriptome	region	5353186	5353608	.	-	.	ID=Tth.1771
LG1	transcriptome	region	5355875	5356507	.	-	.	ID=Tth.16923
LG1	transcriptome	region	5357116	5357292	.	-	.	ID=Tth.19628
LG1	transcriptome	region	5376898	5377807	.	-	.	ID=Tth.5243
LG1	transcriptome	region	5383937	5384509	.	+	.	ID=Tth.18082
LG1	transcriptome	region	5384842	5385359	.	-	.	ID=Tth.11442
LG1	transcriptome	region	5401039	5401353	.	-	.	ID=Tth.10597
LG1	transcriptome	region	5419469	5419684	.	-	.	ID=Tth.13834
LG1	transcriptome	region	5437495	5438181	.	+	.	ID=Tth.1116
LG1	transcriptome	region	5443340	5444789	.	+	.	ID=Tth.956
LG1	transcriptome	region	5508689	5508830	.	-	.	ID=Tth.1044
LG1	transcriptome	region	5523483	5523723	.	-	.	ID=Tth.6055
LG1	transcriptome	region	5532801	5532942	.	+	.	ID=Tth.11097
LG1	transcriptome	region	5541240	5541444	.	+	.	ID=Tth.3455
LG1	transcriptome	region	5554526	5555202	.	+	.	ID=Tth.5147
LG1	transcriptome	region	556066	556287	.	+	.	ID=Tth.15259
LG1	transcriptome	region	5612496	5612563	.	+	.	ID=Tth.33733
LG1	transcriptome	region	5642976	5643041	.	+	.	ID=Tth.13970
LG1	transcriptome	region	571631	571787	.	+	.	ID=Tth.2664
LG1	transcriptome	region	574412	574749	.	+	.	ID=Tth.4353
LG1	transcriptome	region	574412	574749	.	+	.	ID=Tth.6233
LG1	transcriptome	region	5816419	5816472	.	+	.	ID=Tth.2027
LG1	transcriptome	region	583063	583176	.	+	.	ID=Tth.9317
LG1	transcriptome	region	587226	587397	.	+	.	ID=Tth.14246
LG1	transcriptome	region	5909156	5909207	.	-	.	ID=Tth.26588
LG1	transcriptome	region	5909167	5909218	.	-	.	ID=Tth.32807
LG1	transcriptome	region	6059019	6059065	.	+	.	ID=Tth.12692
LG1	transcriptome	region	6100871	6100912	.	+	.	ID=Tth.30334
LG1	transcriptome	region	649961	650008	.	-	.	ID=Tth.25829
LG1	transcriptome	region	6505283	6505334	.	+	.	ID=Tth.7267
LG1	transcriptome	region	6505283	6505334	.	-	.	ID=Tth.19878
LG1	transcriptome	region	6505283	6505334	.	-	.	ID=Tth.9471
LG1	transcriptome	region	6614559	6614674	.	+	.	ID=Tth.7808
LG1	transcriptome	region	6748650	6749159	.	-	.	ID=Tth.10731
LG1	transcriptome	region	6754624	6755966	.	-	.	ID=Tth.3352
LG1	transcriptome	region	6989327	6989456	.	-	.	ID=Tth.17548
LG1	transcriptome	region	701494	701637	.	-	.	ID=Tth.26150
LG1	transcriptome	region	7077987	7078251	.	+	.	ID=Tth.8086
LG1	transcriptome	region	7078473	7078549	.	-	.	ID=Tth.20843
LG1	transcriptome	region	7078473	7078571	.	-	.	ID=Tth.21071
LG1	transcriptome	region	7078473	7078571	.	-	.	ID=Tth.21072
LG1	transcriptome	region	7110934	7111109	.	+	.	ID=Tth.1
LG1	transcriptome	region	7111468	7111911	.	+	.	ID=Tth.8839
LG1	transcriptome	region	7118830	7118989	.	+	.	ID=Tth.19612
LG1	transcriptome	region	7121523	7121717	.	+	.	ID=Tth.5614
LG1	transcriptome	region	7127741	7127894	.	-	.	ID=Tth.17774
LG1	transcriptome	region	7133975	7134507	.	-	.	ID=Tth.20779
LG1	transcriptome	region	7134768	7135640	.	-	.	ID=Tth.6107
LG1	transcriptome	region	7197187	7197344	.	+	.	ID=Tth.7152
LG1	transcriptome	region	7197705	7197903	.	-	.	ID=Tth.5384
LG1	transcriptome	region	7212444	7212695	.	-	.	ID=Tth.12157
LG1	transcriptome	region	7217339	7217525	.	-	.	ID=Tth.1959
LG1	transcriptome	region	7225630	7225928	.	+	.	ID=Tth.16402
LG1	transcriptome	region	7226224	7226502	.	+	.	ID=Tth.16032
LG1	transcriptome	region	7226943	7227013	.	+	.	ID=Tth.14917
LG1	transcriptome	region	7238003	7238192	.	+	.	ID=Tth.2504
LG1	transcriptome	region	7268409	7268600	.	-	.	ID=Tth.823
LG1	transcriptome	region	7281580	7281755	.	+	.	ID=Tth.16441
LG1	transcriptome	region	7287481	7287732	.	+	.	ID=Tth.12578
LG1	transcriptome	region	7288856	7288922	.	+	.	ID=Tth.20201
LG1	transcriptome	region	7289058	7289222	.	+	.	ID=Tth.13910
LG1	transcriptome	region	7289058	7289482	.	+	.	ID=Tth.19069
LG1	transcriptome	region	7289123	7289451	.	-	.	ID=Tth.650
LG1	transcriptome	region	7290505	7290913	.	+	.	ID=Tth.4878
LG1	transcriptome	region	7303350	7303742	.	-	.	ID=Tth.12548
LG1	transcriptome	region	7309338	7309659	.	+	.	ID=Tth.15844
LG1	transcriptome	region	7324506	7324704	.	+	.	ID=Tth.2304
LG1	transcriptome	region	7327292	7328709	.	-	.	ID=Tth.1952
LG1	transcriptome	region	7331808	7331977	.	-	.	ID=Tth.21489
LG1	transcriptome	region	7342933	7343065	.	+	.	ID=Tth.15283
LG1	transcriptome	region	7557184	7557315	.	-	.	ID=Tth.16142
LG1	transcriptome	region	7557192	7557316	.	-	.	ID=Tth.19563
LG1	transcriptome	region	7557194	7557322	.	+	.	ID=Tth.4438
LG1	transcriptome	region	755918	756012	.	+	.	ID=Tth.8138
LG1	transcriptome	region	7611181	7611221	.	+	.	ID=Tth.10233
LG1	transcriptome	region	7663277	7663397	.	-	.	ID=Tth.9838
LG1	transcriptome	region	766951	767347	.	+	.	ID=Tth.13424
LG1	transcriptome	region	7739555	7739604	.	-	.	ID=Tth.25996
LG1	transcriptome	region	7817331	7817442	.	+	.	ID=Tth.12488
LG1	transcriptome	region	7828728	7828850	.	+	.	ID=Tth.7535
LG1	transcriptome	region	7837474	7837649	.	+	.	ID=Tth.20764
LG1	transcriptome	region	7837474	7837649	.	+	.	ID=Tth.6097
LG1	transcriptome	region	7853201	7853458	.	-	.	ID=Tth.4330
LG1	transcriptome	region	7885552	7885596	.	+	.	ID=Tth.17526
LG1	transcriptome	region	7911	8060	.	+	.	ID=Tth.4177
LG1	transcriptome	region	8036418	8036763	.	-	.	ID=Tth.7429
LG1	transcriptome	region	8036645	8036763	.	-	.	ID=Tth.7522
LG1	transcriptome	region	8043247	8043730	.	+	.	ID=Tth.14640
LG1	transcriptome	region	8053404	8053540	.	+	.	ID=Tth.12101
LG1	transcriptome	region	8075004	8075148	.	-	.	ID=Tth.15391
LG1	transcriptome	region	809221	809357	.	-	.	ID=Tth.23015
LG1	transcriptome	region	8099252	8099463	.	+	.	ID=Tth.4104
LG1	transcriptome	region	810544	810594	.	+	.	ID=Tth.27467
LG1	transcriptome	region	8114505	8114620	.	+	.	ID=Tth.2577
LG1	transcriptome	region	8116039	8116296	.	+	.	ID=Tth.3406
LG1	transcriptome	region	8146338	8146452	.	+	.	ID=Tth.17804
LG1	transcriptome	region	8154871	8155056	.	+	.	ID=Tth.12076
LG1	transcriptome	region	8158957	8159596	.	+	.	ID=Tth.21565
LG1	transcriptome	region	8158993	8159589	.	-	.	ID=Tth.14671
LG1	transcriptome	region	8160727	8161161	.	-	.	ID=Tth.1951
LG1	transcriptome	region	8160905	8160981	.	+	.	ID=Tth.27511
LG1	transcriptome	region	8185913	8186060	.	-	.	ID=Tth.6051
LG1	transcriptome	region	8189851	8190145	.	-	.	ID=Tth.11457
LG1	transcriptome	region	819480	819687	.	+	.	ID=Tth.14316
LG1	transcriptome	region	8219404	8219791	.	+	.	ID=Tth.18923
LG1	transcriptome	region	8219917	8220089	.	-	.	ID=Tth.1507
LG1	transcriptome	region	8222570	8222746	.	-	.	ID=Tth.6915
LG1	transcriptome	region	8229967	8230368	.	-	.	ID=Tth.1982
LG1	transcriptome	region	8230977	8232160	.	-	.	ID=Tth.3897
LG1	transcriptome	region	8231691	8231761	.	-	.	ID=Tth.32615
LG1	transcriptome	region	828245	828806	.	-	.	ID=Tth.17129
LG1	transcriptome	region	8361199	8361348	.	+	.	ID=Tth.15731
LG1	transcriptome	region	8402874	8403005	.	+	.	ID=Tth.14012
LG1	transcriptome	region	8434645	8434867	.	-	.	ID=Tth.2342
LG1	transcriptome	region	8439097	8439280	.	-	.	ID=Tth.174
LG1	transcriptome	region	843964	844219	.	+	.	ID=Tth.18113
LG1	transcriptome	region	8451908	8452253	.	-	.	ID=Tth.17102
LG1	transcriptome	region	846869	847104	.	+	.	ID=Tth.3421
LG1	transcriptome	region	8475866	8476020	.	-	.	ID=Tth.13433
LG1	transcriptome	region	8475866	8476761	.	-	.	ID=Tth.5103
LG1	transcriptome	region	8481323	8481530	.	+	.	ID=Tth.17384
LG1	transcriptome	region	8481323	8481574	.	+	.	ID=Tth.13231
LG1	transcriptome	region	8483995	8484326	.	-	.	ID=Tth.4028
LG1	transcriptome	region	8494697	8494742	.	-	.	ID=Tth.32644
LG1	transcriptome	region	8497440	8497484	.	+	.	ID=Tth.14197
LG1	transcriptome	region	8497440	8497484	.	+	.	ID=Tth.8643
LG1	transcriptome	region	8536253	8536289	.	-	.	ID=Tth.22483
LG1	transcriptome	region	8539008	8540934	.	+	.	ID=Tth.1169
LG1	transcriptome	region	8541065	8541877	.	+	.	ID=Tth.9302
LG1	transcriptome	region	8543548	8544508	.	+	.	ID=Tth.3889
LG1	transcriptome	region	8544583	8545718	.	+	.	ID=Tth.6464
LG1	transcriptome	region	8548619	8549410	.	+	.	ID=Tth.10679
LG1	transcriptome	region	8549786	8550619	.	+	.	ID=Tth.14906
LG1	transcriptome	region	8550530	8550634	.	-	.	ID=Tth.25885
LG1	transcriptome	region	8550843	8551375	.	+	.	ID=Tth.10493
LG1	transcriptome	region	8551544	8551598	.	+	.	ID=Tth.24592
LG1	transcriptome	region	8551547	8551598	.	+	.	ID=Tth.33630
LG1	transcriptome	region	8574983	8575161	.	-	.	ID=Tth.5793
LG1	transcriptome	region	858541	858701	.	+	.	ID=Tth.30015
LG1	transcriptome	region	859285	859356	.	-	.	ID=Tth.12964
LG1	transcriptome	region	859712	859844	.	-	.	ID=Tth.25746
LG1	transcriptome	region	8602809	8603311	.	-	.	ID=Tth.18936
LG1	transcriptome	region	8603843	8604110	.	-	.	ID=Tth.18935
LG1	transcriptome	region	864364	864518	.	+	.	ID=Tth.11751
LG1	transcriptome	region	866992	867048	.	-	.	ID=Tth.25240
LG1	transcriptome	region	8670777	8671325	.	-	.	ID=Tth.9106
LG1	transcriptome	region	8672226	8672578	.	-	.	ID=Tth.1861
LG1	transcriptome	region	8672304	8672578	.	-	.	ID=Tth.19996
LG1	transcriptome	region	8675313	8675497	.	-	.	ID=Tth.19997
LG1	transcriptome	region	8677552	8677817	.	-	.	ID=Tth.19884
LG1	transcriptome	region	8682919	8683585	.	-	.	ID=Tth.5748
LG1	transcriptome	region	8687075	8687414	.	+	.	ID=Tth.7635
LG1	transcriptome	region	8691979	8692124	.	-	.	ID=Tth.18677
LG1	transcriptome	region	8750571	8750632	.	-	.	ID=Tth.14771
LG1	transcriptome	region	8770076	8770141	.	-	.	ID=Tth.28098
LG1	transcriptome	region	8803371	8804134	.	+	.	ID=Tth.7725
LG1	transcriptome	region	893450	894304	.	+	.	ID=Tth.7905
LG1	transcriptome	region	898918	899344	.	-	.	ID=Tth.17960
LG1	transcriptome	region	898924	899236	.	-	.	ID=Tth.27785
LG1	transcriptome	region	903471	903833	.	-	.	ID=Tth.8640
LG1	transcriptome	region	903471	903866	.	-	.	ID=Tth.6844
LG1	transcriptome	region	9080761	9080977	.	+	.	ID=Tth.3798
LG1	transcriptome	region	9096248	9096436	.	+	.	ID=Tth.18809
LG1	transcriptome	region	9096260	9096436	.	-	.	ID=Tth.5341
LG1	transcriptome	region	9106606	9106765	.	-	.	ID=Tth.5342
LG1	transcriptome	region	9109140	9109290	.	-	.	ID=Tth.8350
LG1	transcriptome	region	9110089	9110544	.	-	.	ID=Tth.18775
LG1	transcriptome	region	9110681	9110989	.	+	.	ID=Tth.18774
LG1	transcriptome	region	9110986	9111379	.	-	.	ID=Tth.18773
LG1	transcriptome	region	9111256	9111379	.	-	.	ID=Tth.6673
LG1	transcriptome	region	9115934	9115994	.	+	.	ID=Tth.23747
LG1	transcriptome	region	9118587	9118679	.	+	.	ID=Tth.12137
LG1	transcriptome	region	9119442	9119831	.	+	.	ID=Tth.10210
LG1	transcriptome	region	9123806	9124092	.	+	.	ID=Tth.11355
LG1	transcriptome	region	9125483	9125665	.	-	.	ID=Tth.18772
LG1	transcriptome	region	9125483	9125755	.	-	.	ID=Tth.18771
LG1	transcriptome	region	9127337	9127522	.	-	.	ID=Tth.9780
LG1	transcriptome	region	9132897	9132949	.	+	.	ID=Tth.7083
LG1	transcriptome	region	9133300	9133562	.	+	.	ID=Tth.19510
LG1	transcriptome	region	9133300	9133633	.	-	.	ID=Tth.6759
LG1	transcriptome	region	9156052	9156415	.	+	.	ID=Tth.570
LG1	transcriptome	region	9251708	9251937	.	-	.	ID=Tth.9740
LG1	transcriptome	region	9312908	9313004	.	-	.	ID=Tth.17644
LG1	transcriptome	region	931934	932169	.	-	.	ID=Tth.20255
LG1	transcriptome	region	932272	932400	.	-	.	ID=Tth.512
LG1	transcriptome	region	932723	932856	.	-	.	ID=Tth.19654
LG1	transcriptome	region	934739	934903	.	-	.	ID=Tth.20254
LG1	transcriptome	region	9409801	9409857	.	-	.	ID=Tth.31544
LG1	transcriptome	region	9444547	9445162	.	-	.	ID=Tth.2710
LG1	transcriptome	region	9448805	9449054	.	-	.	ID=Tth.1096
LG1	transcriptome	region	947872	948051	.	+	.	ID=Tth.18169
LG1	transcriptome	region	9577431	9577636	.	+	.	ID=Tth.24721
LG1	transcriptome	region	9577720	9577767	.	-	.	ID=Tth.33144
LG1	transcriptome	region	9612079	9612431	.	+	.	ID=Tth.18331
LG1	transcriptome	region	963140	963329	.	-	.	ID=Tth.12559
LG1	transcriptome	region	969251	969471	.	-	.	ID=Tth.10259
LG1	transcriptome	region	9717387	9717550	.	+	.	ID=Tth.17471
LG1	transcriptome	region	971863	972173	.	-	.	ID=Tth.13352
LG1	transcriptome	region	9719345	9719590	.	+	.	ID=Tth.2240
LG1	transcriptome	region	9801541	9801695	.	+	.	ID=Tth.10634
LG1	transcriptome	region	9821	10519	.	+	.	ID=Tth.2441
LG1	transcriptome	region	9971349	9971392	.	+	.	ID=Tth.23477
LG1	transcriptome	region	9978282	9979061	.	+	.	ID=Tth.8058
LG1	transcriptome	region	9989686	9990086	.	+	.	ID=Tth.17416
LG1	transcriptome	region	999215	999378	.	-	.	ID=Tth.18808
LG1	transcriptome	region	9997089	9997431	.	+	.	ID=Tth.1562
LG10	transcriptome	region	10012677	10013237	.	+	.	ID=Tth.2473
LG10	transcriptome	region	10015096	10015830	.	+	.	ID=Tth.16375
LG10	transcriptome	region	10084551	10085069	.	+	.	ID=Tth.2048
LG10	transcriptome	region	10096892	10097032	.	+	.	ID=Tth.20275
LG10	transcriptome	region	10096892	10097032	.	+	.	ID=Tth.8156
LG10	transcriptome	region	10130298	10130602	.	-	.	ID=Tth.19352
LG10	transcriptome	region	10131419	10131641	.	-	.	ID=Tth.19353
LG10	transcriptome	region	10133831	10133964	.	+	.	ID=Tth.19457
LG10	transcriptome	region	10135958	10136227	.	-	.	ID=Tth.7351
LG10	transcriptome	region	10148008	10148061	.	+	.	ID=Tth.20158
LG10	transcriptome	region	10148008	10148099	.	-	.	ID=Tth.7377
LG10	transcriptome	region	10149313	10149424	.	+	.	ID=Tth.18928
LG10	transcriptome	region	10149409	10149464	.	-	.	ID=Tth.12625
LG10	transcriptome	region	10174580	10174679	.	-	.	ID=Tth.16370
LG10	transcriptome	region	10181176	10181866	.	+	.	ID=Tth.5881
LG10	transcriptome	region	10181844	10182087	.	-	.	ID=Tth.27182
LG10	transcriptome	region	10181844	10182623	.	+	.	ID=Tth.7460
LG10	transcriptome	region	10182242	10183000	.	+	.	ID=Tth.20161
LG10	transcriptome	region	10187505	10187653	.	-	.	ID=Tth.15067
LG10	transcriptome	region	10190791	10190898	.	+	.	ID=Tth.20550
LG10	transcriptome	region	10227328	10227943	.	+	.	ID=Tth.20757
LG10	transcriptome	region	10227711	10228227	.	+	.	ID=Tth.20758
LG10	transcriptome	region	10253765	10253980	.	-	.	ID=Tth.13227
LG10	transcriptome	region	10253784	10254014	.	-	.	ID=Tth.13519
LG10	transcriptome	region	10276283	10276438	.	+	.	ID=Tth.16052
LG10	transcriptome	region	10292931	10293111	.	-	.	ID=Tth.6299
LG10	transcriptome	region	10343972	10344176	.	-	.	ID=Tth.3780
LG10	transcriptome	region	10346735	10346980	.	-	.	ID=Tth.10835
LG10	transcriptome	region	10348660	10348827	.	-	.	ID=Tth.6427
LG10	transcriptome	region	10364677	10365038	.	+	.	ID=Tth.2380
LG10	transcriptome	region	10364804	10365409	.	+	.	ID=Tth.6111
LG10	transcriptome	region	10369001	10369187	.	-	.	ID=Tth.6548
LG10	transcriptome	region	10400581	10400961	.	-	.	ID=Tth.5099
LG10	transcriptome	region	10401895	10402469	.	+	.	ID=Tth.5208
LG10	transcriptome	region	10456502	10456557	.	+	.	ID=Tth.1192
LG10	transcriptome	region	10473099	10473162	.	-	.	ID=Tth.23612
LG10	transcriptome	region	10491100	10491147	.	-	.	ID=Tth.4480
LG10	transcriptome	region	10525400	10525744	.	-	.	ID=Tth.9199
LG10	transcriptome	region	10532652	10532953	.	+	.	ID=Tth.17381
LG10	transcriptome	region	10538247	10538338	.	-	.	ID=Tth.17148
LG10	transcriptome	region	10543929	10543996	.	-	.	ID=Tth.32222
LG10	transcriptome	region	10543945	10543992	.	-	.	ID=Tth.33357
LG10	transcriptome	region	10546594	10546823	.	-	.	ID=Tth.446
LG10	transcriptome	region	10593565	10593624	.	-	.	ID=Tth.33679
LG10	transcriptome	region	10594431	10594597	.	+	.	ID=Tth.4375
LG10	transcriptome	region	10617369	10617418	.	-	.	ID=Tth.17424
LG10	transcriptome	region	10625619	10625782	.	+	.	ID=Tth.31534
LG10	transcriptome	region	10640688	10641581	.	-	.	ID=Tth.5430
LG10	transcriptome	region	10650129	10650664	.	+	.	ID=Tth.18611
LG10	transcriptome	region	10650523	10650664	.	+	.	ID=Tth.1791
LG10	transcriptome	region	10651595	10651797	.	-	.	ID=Tth.5270
LG10	transcriptome	region	10651603	10651797	.	-	.	ID=Tth.445
LG10	transcriptome	region	10660736	10660982	.	-	.	ID=Tth.5444
LG10	transcriptome	region	10660736	10661084	.	-	.	ID=Tth.18610
LG10	transcriptome	region	10680638	10680712	.	+	.	ID=Tth.20994
LG10	transcriptome	region	10680653	10680835	.	+	.	ID=Tth.13452
LG10	transcriptome	region	10680657	10680752	.	-	.	ID=Tth.16757
LG10	transcriptome	region	10740111	10740162	.	+	.	ID=Tth.33207
LG10	transcriptome	region	10771036	10771094	.	+	.	ID=Tth.16011
LG10	transcriptome	region	10796860	10797304	.	+	.	ID=Tth.15886
LG10	transcriptome	region	10804442	10804914	.	+	.	ID=Tth.4743
LG10	transcriptome	region	10818952	10819121	.	+	.	ID=Tth.444
LG10	transcriptome	region	10824509	10824563	.	-	.	ID=Tth.29011
LG10	transcriptome	region	10828001	10828273	.	+	.	ID=Tth.11539
LG10	transcriptome	region	10828001	10828273	.	+	.	ID=Tth.13067
LG10	transcriptome	region	10832863	10833123	.	+	.	ID=Tth.13738
LG10	transcriptome	region	10846239	10846671	.	-	.	ID=Tth.3007
LG10	transcriptome	region	10877674	10877815	.	-	.	ID=Tth.3862
LG10	transcriptome	region	10887215	10887293	.	-	.	ID=Tth.24594
LG10	transcriptome	region	10935150	10935742	.	+	.	ID=Tth.4686
LG10	transcriptome	region	10938493	10938661	.	+	.	ID=Tth.9549
LG10	transcriptome	region	10959858	10960042	.	-	.	ID=Tth.19232
LG10	transcriptome	region	10959858	10960042	.	-	.	ID=Tth.19443
LG10	transcriptome	region	10959858	10960042	.	-	.	ID=Tth.7079
LG10	transcriptome	region	10959858	10960042	.	-	.	ID=Tth.7108
LG10	transcriptome	region	10961823	10961917	.	-	.	ID=Tth.19233
LG10	transcriptome	region	10964511	10964644	.	-	.	ID=Tth.5522
LG10	transcriptome	region	10966377	10966465	.	-	.	ID=Tth.5452
LG10	transcriptome	region	10969386	10969569	.	-	.	ID=Tth.19234
LG10	transcriptome	region	10976873	10977061	.	+	.	ID=Tth.1399
LG10	transcriptome	region	11044341	11044620	.	+	.	ID=Tth.8828
LG10	transcriptome	region	11055177	11055359	.	+	.	ID=Tth.14653
LG10	transcriptome	region	11073635	11073696	.	+	.	ID=Tth.7930
LG10	transcriptome	region	11079614	11080133	.	+	.	ID=Tth.10846
LG10	transcriptome	region	11082192	11082503	.	+	.	ID=Tth.4783
LG10	transcriptome	region	11116841	11117146	.	+	.	ID=Tth.15833
LG10	transcriptome	region	11136646	11136854	.	+	.	ID=Tth.10096
LG10	transcriptome	region	11140912	11141089	.	+	.	ID=Tth.442
LG10	transcriptome	region	11141343	11141527	.	+	.	ID=Tth.21189
LG10	transcriptome	region	11145218	11145432	.	-	.	ID=Tth.2088
LG10	transcriptome	region	11157449	11158148	.	-	.	ID=Tth.20155
LG10	transcriptome	region	11166758	11166807	.	-	.	ID=Tth.27600
LG10	transcriptome	region	11166914	11167079	.	-	.	ID=Tth.13447
LG10	transcriptome	region	11169888	11170093	.	+	.	ID=Tth.6648
LG10	transcriptome	region	11179610	11180227	.	-	.	ID=Tth.569
LG10	transcriptome	region	11188947	11189018	.	-	.	ID=Tth.15598
LG10	transcriptome	region	11205628	11205781	.	-	.	ID=Tth.228
LG10	transcriptome	region	11216604	11216655	.	-	.	ID=Tth.4939
LG10	transcriptome	region	11254243	11255104	.	+	.	ID=Tth.985
LG10	transcriptome	region	11279409	11279482	.	+	.	ID=Tth.2716
LG10	transcriptome	region	11339643	11339751	.	+	.	ID=Tth.11723
LG10	transcriptome	region	11358347	11358892	.	-	.	ID=Tth.15046
LG10	transcriptome	region	11365721	11365874	.	-	.	ID=Tth.6735
LG10	transcriptome	region	11378264	11378418	.	-	.	ID=Tth.9287
LG10	transcriptome	region	11379155	11379295	.	-	.	ID=Tth.19206
LG10	transcriptome	region	11379763	11379888	.	-	.	ID=Tth.6562
LG10	transcriptome	region	11381741	11381892	.	-	.	ID=Tth.10648
LG10	transcriptome	region	11384017	11384263	.	-	.	ID=Tth.8239
LG10	transcriptome	region	11385285	11385432	.	-	.	ID=Tth.18212
LG10	transcriptome	region	11385285	11385582	.	-	.	ID=Tth.5446
LG10	transcriptome	region	11388648	11388698	.	-	.	ID=Tth.11654
LG10	transcriptome	region	11392128	11392283	.	-	.	ID=Tth.15059
LG10	transcriptome	region	11392147	11392260	.	-	.	ID=Tth.5291
LG10	transcriptome	region	11393754	11393994	.	-	.	ID=Tth.20579
LG10	transcriptome	region	11394745	11394962	.	-	.	ID=Tth.7868
LG10	transcriptome	region	11397460	11397642	.	-	.	ID=Tth.20578
LG10	transcriptome	region	11402052	11402266	.	-	.	ID=Tth.5024
LG10	transcriptome	region	11427075	11427293	.	+	.	ID=Tth.8452
LG10	transcriptome	region	11432398	11432592	.	+	.	ID=Tth.10086
LG10	transcriptome	region	11511885	11511949	.	-	.	ID=Tth.15353
LG10	transcriptome	region	11621948	11622278	.	+	.	ID=Tth.3789
LG10	transcriptome	region	11652582	11652652	.	-	.	ID=Tth.9921
LG10	transcriptome	region	11749726	11749807	.	+	.	ID=Tth.10826
LG10	transcriptome	region	11874975	11875024	.	+	.	ID=Tth.33439
LG10	transcriptome	region	11877006	11877338	.	-	.	ID=Tth.12641
LG10	transcriptome	region	11877008	11877210	.	+	.	ID=Tth.3126
LG10	transcriptome	region	11911055	11911277	.	+	.	ID=Tth.13422
LG10	transcriptome	region	11987698	11987814	.	+	.	ID=Tth.19602
LG10	transcriptome	region	11989757	11989894	.	+	.	ID=Tth.19603
LG10	transcriptome	region	11992782	11992874	.	+	.	ID=Tth.19604
LG10	transcriptome	region	11992782	11992874	.	+	.	ID=Tth.7326
LG10	transcriptome	region	12005032	12005211	.	+	.	ID=Tth.929
LG10	transcriptome	region	12011392	12011887	.	-	.	ID=Tth.3303
LG10	transcriptome	region	12014891	12015213	.	-	.	ID=Tth.6078
LG10	transcriptome	region	12018310	12018742	.	-	.	ID=Tth.1409
LG10	transcriptome	region	12032676	12033953	.	-	.	ID=Tth.3756
LG10	transcriptome	region	12164403	12164460	.	-	.	ID=Tth.24545
LG10	transcriptome	region	12195187	12195463	.	-	.	ID=Tth.13083
LG10	transcriptome	region	12226187	12226529	.	+	.	ID=Tth.966
LG10	transcriptome	region	12259430	12259770	.	+	.	ID=Tth.1605
LG10	transcriptome	region	12272389	12272450	.	+	.	ID=Tth.27290
LG10	transcriptome	region	12272397	12272467	.	+	.	ID=Tth.31481
LG10	transcriptome	region	12272420	12272475	.	+	.	ID=Tth.24502
LG10	transcriptome	region	12334254	12335069	.	-	.	ID=Tth.3570
LG10	transcriptome	region	12335418	12335925	.	-	.	ID=Tth.4085
LG10	transcriptome	region	12346614	12346656	.	+	.	ID=Tth.23964
LG10	transcriptome	region	12403784	12404129	.	-	.	ID=Tth.7072
LG10	transcriptome	region	12419166	12419454	.	-	.	ID=Tth.11689
LG10	transcriptome	region	12444549	12444855	.	-	.	ID=Tth.9069
LG10	transcriptome	region	12453287	12453466	.	+	.	ID=Tth.8174
LG10	transcriptome	region	12465516	12465650	.	-	.	ID=Tth.20443
LG10	transcriptome	region	12466387	12466558	.	-	.	ID=Tth.20442
LG10	transcriptome	region	12468650	12469085	.	-	.	ID=Tth.20839
LG10	transcriptome	region	12472738	12472917	.	-	.	ID=Tth.9455
LG10	transcriptome	region	12482418	12482542	.	+	.	ID=Tth.22973
LG10	transcriptome	region	12497294	12498179	.	+	.	ID=Tth.2783
LG10	transcriptome	region	12597472	12597525	.	+	.	ID=Tth.31480
LG10	transcriptome	region	12662592	12663103	.	-	.	ID=Tth.17156
LG10	transcriptome	region	12671471	12671935	.	+	.	ID=Tth.1784
LG10	transcriptome	region	12715217	12715440	.	-	.	ID=Tth.15246
LG10	transcriptome	region	12719190	12719470	.	+	.	ID=Tth.1240
LG10	transcriptome	region	12780789	12780844	.	-	.	ID=Tth.24930
LG10	transcriptome	region	12820189	12820270	.	+	.	ID=Tth.20765
LG10	transcriptome	region	12820189	12820427	.	+	.	ID=Tth.11990
LG10	transcriptome	region	12917781	12917938	.	+	.	ID=Tth.7655
LG10	transcriptome	region	12920714	12920851	.	+	.	ID=Tth.1461
LG10	transcriptome	region	13127920	13128493	.	+	.	ID=Tth.2528
LG10	transcriptome	region	13137091	13137131	.	+	.	ID=Tth.32939
LG10	transcriptome	region	13217052	13217098	.	+	.	ID=Tth.10371
LG10	transcriptome	region	13229354	13229790	.	-	.	ID=Tth.13978
LG10	transcriptome	region	13238082	13238141	.	-	.	ID=Tth.3870
LG10	transcriptome	region	13242105	13242317	.	-	.	ID=Tth.9211
LG10	transcriptome	region	13307753	13307795	.	+	.	ID=Tth.26294
LG10	transcriptome	region	13307754	13307802	.	+	.	ID=Tth.24030
LG10	transcriptome	region	13333278	13333388	.	+	.	ID=Tth.3084
LG10	transcriptome	region	13474865	13474929	.	-	.	ID=Tth.23525
LG10	transcriptome	region	13670429	13670491	.	-	.	ID=Tth.12954
LG10	transcriptome	region	13723889	13723951	.	-	.	ID=Tth.32078
LG10	transcriptome	region	13723895	13723952	.	-	.	ID=Tth.26504
LG10	transcriptome	region	13723910	13723950	.	-	.	ID=Tth.27097
LG10	transcriptome	region	13739160	13739336	.	-	.	ID=Tth.3763
LG10	transcriptome	region	13831891	13832112	.	-	.	ID=Tth.16827
LG10	transcriptome	region	13870471	13871084	.	-	.	ID=Tth.12151
LG10	transcriptome	region	13883095	13883418	.	+	.	ID=Tth.13259
LG10	transcriptome	region	1416610	1416891	.	+	.	ID=Tth.9817
LG10	transcriptome	region	1417106	1417401	.	-	.	ID=Tth.9503
LG10	transcriptome	region	1430609	1430810	.	+	.	ID=Tth.18153
LG10	transcriptome	region	1431802	1432417	.	+	.	ID=Tth.2840
LG10	transcriptome	region	14417506	14417737	.	-	.	ID=Tth.13064
LG10	transcriptome	region	14441466	14441626	.	+	.	ID=Tth.20739
LG10	transcriptome	region	14455247	14455326	.	+	.	ID=Tth.9502
LG10	transcriptome	region	14457893	14457991	.	-	.	ID=Tth.14920
LG10	transcriptome	region	14750438	14750580	.	-	.	ID=Tth.8955
LG10	transcriptome	region	14752777	14752888	.	-	.	ID=Tth.9834
LG10	transcriptome	region	14761653	14761755	.	-	.	ID=Tth.13041
LG10	transcriptome	region	14763203	14763243	.	-	.	ID=Tth.22132
LG10	transcriptome	region	14768554	14768817	.	+	.	ID=Tth.27227
LG10	transcriptome	region	14792911	14793105	.	-	.	ID=Tth.16734
LG10	transcriptome	region	14844703	14844833	.	+	.	ID=Tth.22588
LG10	transcriptome	region	14859877	14860088	.	-	.	ID=Tth.12017
LG10	transcriptome	region	14878392	14878648	.	-	.	ID=Tth.10909
LG10	transcriptome	region	14902769	14903235	.	-	.	ID=Tth.14627
LG10	transcriptome	region	14915096	14915242	.	-	.	ID=Tth.13213
LG10	transcriptome	region	14915096	14915293	.	-	.	ID=Tth.8776
LG10	transcriptome	region	15000044	15000099	.	+	.	ID=Tth.11608
LG10	transcriptome	region	15087832	15088087	.	+	.	ID=Tth.29282
LG10	transcriptome	region	15427242	15427478	.	-	.	ID=Tth.14493
LG10	transcriptome	region	15608784	15608912	.	+	.	ID=Tth.4730
LG10	transcriptome	region	15618366	15618553	.	+	.	ID=Tth.9462
LG10	transcriptome	region	15626369	15626424	.	-	.	ID=Tth.17868
LG10	transcriptome	region	15626384	15626425	.	-	.	ID=Tth.31162
LG10	transcriptome	region	15636748	15636935	.	-	.	ID=Tth.11859
LG10	transcriptome	region	15645104	15645327	.	+	.	ID=Tth.8216
LG10	transcriptome	region	15645162	15645237	.	+	.	ID=Tth.31654
LG10	transcriptome	region	15930815	15930902	.	+	.	ID=Tth.26239
LG10	transcriptome	region	16076488	16076546	.	+	.	ID=Tth.32318
LG10	transcriptome	region	16108759	16108812	.	+	.	ID=Tth.10483
LG10	transcriptome	region	16205766	16205818	.	+	.	ID=Tth.31460
LG10	transcriptome	region	16246768	16247184	.	+	.	ID=Tth.12942
LG10	transcriptome	region	16323377	16323698	.	-	.	ID=Tth.21028
LG10	transcriptome	region	16432824	16432864	.	-	.	ID=Tth.26892
LG10	transcriptome	region	16587897	16588020	.	-	.	ID=Tth.28775
LG10	transcriptome	region	16631120	16631414	.	+	.	ID=Tth.11187
LG10	transcriptome	region	16664736	16664886	.	-	.	ID=Tth.1747
LG10	transcriptome	region	16691354	16691476	.	-	.	ID=Tth.3563
LG10	transcriptome	region	16729878	16730024	.	+	.	ID=Tth.449
LG10	transcriptome	region	16789571	16789647	.	-	.	ID=Tth.26517
LG10	transcriptome	region	16789580	16789628	.	+	.	ID=Tth.25916
LG10	transcriptome	region	16829443	16829528	.	+	.	ID=Tth.33025
LG10	transcriptome	region	16863964	16864429	.	-	.	ID=Tth.12154
LG10	transcriptome	region	16969938	16970025	.	+	.	ID=Tth.15521
LG10	transcriptome	region	17006190	17006235	.	+	.	ID=Tth.32194
LG10	transcriptome	region	17010188	17010302	.	+	.	ID=Tth.23667
LG10	transcriptome	region	17046884	17047057	.	-	.	ID=Tth.3604
LG10	transcriptome	region	17050244	17050308	.	+	.	ID=Tth.31753
LG10	transcriptome	region	1822563	1822947	.	+	.	ID=Tth.2544
LG10	transcriptome	region	1864524	1864574	.	-	.	ID=Tth.22011
LG10	transcriptome	region	1864532	1864572	.	+	.	ID=Tth.32065
LG10	transcriptome	region	1874790	1874840	.	+	.	ID=Tth.21859
LG10	transcriptome	region	1961684	1961835	.	+	.	ID=Tth.439
LG10	transcriptome	region	1962838	1963536	.	+	.	ID=Tth.4109
LG10	transcriptome	region	1964907	1965264	.	+	.	ID=Tth.11867
LG10	transcriptome	region	1973180	1973859	.	-	.	ID=Tth.21539
LG10	transcriptome	region	1994716	1994850	.	+	.	ID=Tth.8518
LG10	transcriptome	region	1994736	1994843	.	+	.	ID=Tth.1783
LG10	transcriptome	region	1994770	1994857	.	-	.	ID=Tth.1974
LG10	transcriptome	region	1994783	1994857	.	-	.	ID=Tth.5835
LG10	transcriptome	region	2053803	2053922	.	+	.	ID=Tth.719
LG10	transcriptome	region	2064038	2064356	.	+	.	ID=Tth.27962
LG10	transcriptome	region	2064447	2064700	.	-	.	ID=Tth.17354
LG10	transcriptome	region	208843	208893	.	-	.	ID=Tth.27903
LG10	transcriptome	region	2174838	2175133	.	-	.	ID=Tth.5828
LG10	transcriptome	region	2176574	2176787	.	-	.	ID=Tth.123
LG10	transcriptome	region	2189778	2189920	.	+	.	ID=Tth.4622
LG10	transcriptome	region	2228342	2228413	.	+	.	ID=Tth.25899
LG10	transcriptome	region	2229344	2229584	.	+	.	ID=Tth.12177
LG10	transcriptome	region	2240180	2240446	.	+	.	ID=Tth.9417
LG10	transcriptome	region	2249445	2249619	.	-	.	ID=Tth.5564
LG10	transcriptome	region	2389848	2389984	.	+	.	ID=Tth.12298
LG10	transcriptome	region	2444368	2444410	.	+	.	ID=Tth.33821
LG10	transcriptome	region	2444368	2444412	.	+	.	ID=Tth.33584
LG10	transcriptome	region	2511828	2512063	.	-	.	ID=Tth.9451
LG10	transcriptome	region	2513116	2513282	.	-	.	ID=Tth.10525
LG10	transcriptome	region	2552359	2553284	.	-	.	ID=Tth.9641
LG10	transcriptome	region	2553625	2554505	.	-	.	ID=Tth.9126
LG10	transcriptome	region	2554442	2555319	.	-	.	ID=Tth.8068
LG10	transcriptome	region	2555701	2556013	.	+	.	ID=Tth.10186
LG10	transcriptome	region	2684111	2684228	.	+	.	ID=Tth.9572
LG10	transcriptome	region	2710539	2710676	.	+	.	ID=Tth.11477
LG10	transcriptome	region	2775321	2775417	.	+	.	ID=Tth.18199
LG10	transcriptome	region	2791154	2791533	.	+	.	ID=Tth.6914
LG10	transcriptome	region	2797358	2797511	.	+	.	ID=Tth.6469
LG10	transcriptome	region	2928573	2928680	.	-	.	ID=Tth.17151
LG10	transcriptome	region	2967071	2967118	.	+	.	ID=Tth.8158
LG10	transcriptome	region	2988223	2988269	.	-	.	ID=Tth.32336
LG10	transcriptome	region	3013576	3013868	.	+	.	ID=Tth.7398
LG10	transcriptome	region	3013576	3014240	.	+	.	ID=Tth.20377
LG10	transcriptome	region	3013789	3014597	.	+	.	ID=Tth.20378
LG10	transcriptome	region	3168517	3169099	.	+	.	ID=Tth.10545
LG10	transcriptome	region	3171222	3171377	.	+	.	ID=Tth.19765
LG10	transcriptome	region	3173051	3173244	.	+	.	ID=Tth.19766
LG10	transcriptome	region	3175907	3176096	.	+	.	ID=Tth.691
LG10	transcriptome	region	3178113	3178372	.	-	.	ID=Tth.2749
LG10	transcriptome	region	3197731	3198974	.	+	.	ID=Tth.2557
LG10	transcriptome	region	3199600	3200819	.	+	.	ID=Tth.3514
LG10	transcriptome	region	3202262	3203904	.	+	.	ID=Tth.1761
LG10	transcriptome	region	3231899	3231979	.	+	.	ID=Tth.33545
LG10	transcriptome	region	330494	330554	.	-	.	ID=Tth.25320
LG10	transcriptome	region	3322279	3322371	.	-	.	ID=Tth.18491
LG10	transcriptome	region	3345088	3345262	.	-	.	ID=Tth.4428
LG10	transcriptome	region	3385792	3386379	.	-	.	ID=Tth.5399
LG10	transcriptome	region	3386755	3386912	.	-	.	ID=Tth.7569
LG10	transcriptome	region	3387113	3387298	.	+	.	ID=Tth.19048
LG10	transcriptome	region	3437587	3437662	.	+	.	ID=Tth.20859
LG10	transcriptome	region	3439914	3440034	.	+	.	ID=Tth.16545
LG10	transcriptome	region	3470754	3471162	.	-	.	ID=Tth.1295
LG10	transcriptome	region	3483871	3484114	.	+	.	ID=Tth.15233
LG10	transcriptome	region	3560646	3561254	.	+	.	ID=Tth.3432
LG10	transcriptome	region	3568033	3568229	.	-	.	ID=Tth.19655
LG10	transcriptome	region	3570203	3570333	.	+	.	ID=Tth.27038
LG10	transcriptome	region	357983	358100	.	+	.	ID=Tth.2230
LG10	transcriptome	region	3597674	3597854	.	+	.	ID=Tth.14954
LG10	transcriptome	region	3609232	3609497	.	-	.	ID=Tth.10984
LG10	transcriptome	region	3622048	3623096	.	+	.	ID=Tth.5187
LG10	transcriptome	region	375761	375818	.	+	.	ID=Tth.32479
LG10	transcriptome	region	375761	375819	.	+	.	ID=Tth.11411
LG10	transcriptome	region	3946654	3946851	.	+	.	ID=Tth.31484
LG10	transcriptome	region	3975976	3976048	.	+	.	ID=Tth.33772
LG10	transcriptome	region	4057628	4057784	.	+	.	ID=Tth.13169
LG10	transcriptome	region	4071675	4071860	.	+	.	ID=Tth.14439
LG10	transcriptome	region	4153323	4153553	.	-	.	ID=Tth.109
LG10	transcriptome	region	4165307	4165606	.	+	.	ID=Tth.8026
LG10	transcriptome	region	4175797	4175894	.	-	.	ID=Tth.8387
LG10	transcriptome	region	4245766	4246366	.	+	.	ID=Tth.5051
LG10	transcriptome	region	4247504	4248140	.	-	.	ID=Tth.9799
LG10	transcriptome	region	4253556	4253758	.	-	.	ID=Tth.120
LG10	transcriptome	region	4253556	4253760	.	-	.	ID=Tth.11364
LG10	transcriptome	region	4270011	4270348	.	-	.	ID=Tth.11766
LG10	transcriptome	region	4273088	4273209	.	+	.	ID=Tth.8207
LG10	transcriptome	region	4325880	4326021	.	-	.	ID=Tth.1710
LG10	transcriptome	region	4347798	4348262	.	-	.	ID=Tth.12500
LG10	transcriptome	region	4349915	4350112	.	-	.	ID=Tth.11237
LG10	transcriptome	region	4354673	4354747	.	+	.	ID=Tth.17923
LG10	transcriptome	region	4357412	4357617	.	-	.	ID=Tth.4901
LG10	transcriptome	region	4362450	4362656	.	-	.	ID=Tth.2568
LG10	transcriptome	region	4369139	4370353	.	-	.	ID=Tth.5744
LG10	transcriptome	region	4370059	4370353	.	-	.	ID=Tth.6797
LG10	transcriptome	region	4380570	4380757	.	+	.	ID=Tth.9717
LG10	transcriptome	region	4407423	4407604	.	-	.	ID=Tth.17778
LG10	transcriptome	region	4446623	4446901	.	+	.	ID=Tth.11372
LG10	transcriptome	region	4447871	4448193	.	+	.	ID=Tth.8001
LG10	transcriptome	region	4449821	4450550	.	+	.	ID=Tth.14985
LG10	transcriptome	region	4462222	4462338	.	-	.	ID=Tth.7554
LG10	transcriptome	region	4463089	4463339	.	-	.	ID=Tth.6028
LG10	transcriptome	region	4481256	4481616	.	+	.	ID=Tth.6509
LG10	transcriptome	region	4513596	4514228	.	+	.	ID=Tth.15500
LG10	transcriptome	region	4516774	4517043	.	+	.	ID=Tth.5795
LG10	transcriptome	region	4519509	4519762	.	-	.	ID=Tth.3219
LG10	transcriptome	region	4526948	4527188	.	+	.	ID=Tth.20981
LG10	transcriptome	region	4528005	4528201	.	+	.	ID=Tth.20980
LG10	transcriptome	region	4529132	4529454	.	+	.	ID=Tth.2793
LG10	transcriptome	region	4529234	4529454	.	+	.	ID=Tth.230
LG10	transcriptome	region	4578603	4578746	.	-	.	ID=Tth.14719
LG10	transcriptome	region	4594310	4595309	.	+	.	ID=Tth.6583
LG10	transcriptome	region	4610934	4611049	.	+	.	ID=Tth.14555
LG10	transcriptome	region	4674727	4674780	.	-	.	ID=Tth.22245
LG10	transcriptome	region	4730155	4730346	.	+	.	ID=Tth.14715
LG10	transcriptome	region	4732890	4733979	.	-	.	ID=Tth.4447
LG10	transcriptome	region	4744005	4744053	.	+	.	ID=Tth.26222
LG10	transcriptome	region	4835501	4835602	.	+	.	ID=Tth.14108
LG10	transcriptome	region	4850383	4850488	.	+	.	ID=Tth.8767
LG10	transcriptome	region	4872869	4872909	.	-	.	ID=Tth.30682
LG10	transcriptome	region	5021074	5021392	.	+	.	ID=Tth.160
LG10	transcriptome	region	5247239	5247285	.	-	.	ID=Tth.28481
LG10	transcriptome	region	5291750	5291793	.	+	.	ID=Tth.23537
LG10	transcriptome	region	5300659	5300707	.	-	.	ID=Tth.18920
LG10	transcriptome	region	5314478	5315007	.	-	.	ID=Tth.13219
LG10	transcriptome	region	5318238	5318639	.	-	.	ID=Tth.21127
LG10	transcriptome	region	5320200	5320851	.	-	.	ID=Tth.16876
LG10	transcriptome	region	5335782	5336332	.	+	.	ID=Tth.5114
LG10	transcriptome	region	5352899	5353176	.	+	.	ID=Tth.10994
LG10	transcriptome	region	5352900	5353183	.	+	.	ID=Tth.14463
LG10	transcriptome	region	5372277	5372456	.	-	.	ID=Tth.10417
LG10	transcriptome	region	5388450	5388569	.	+	.	ID=Tth.6106
LG10	transcriptome	region	5392562	5393249	.	-	.	ID=Tth.11389
LG10	transcriptome	region	5403808	5404069	.	-	.	ID=Tth.11301
LG10	transcriptome	region	5405798	5406278	.	+	.	ID=Tth.10673
LG10	transcriptome	region	5407403	5407926	.	-	.	ID=Tth.10154
LG10	transcriptome	region	5407926	5407969	.	+	.	ID=Tth.20558
LG10	transcriptome	region	5421814	5422346	.	-	.	ID=Tth.13001
LG10	transcriptome	region	5438040	5438420	.	-	.	ID=Tth.3592
LG10	transcriptome	region	5448835	5448986	.	-	.	ID=Tth.12357
LG10	transcriptome	region	5449984	5450127	.	-	.	ID=Tth.12587
LG10	transcriptome	region	5454602	5454672	.	+	.	ID=Tth.10406
LG10	transcriptome	region	5471643	5471767	.	-	.	ID=Tth.8693
LG10	transcriptome	region	5481599	5482171	.	+	.	ID=Tth.11882
LG10	transcriptome	region	5481803	5482078	.	+	.	ID=Tth.20345
LG10	transcriptome	region	5486816	5487580	.	-	.	ID=Tth.5954
LG10	transcriptome	region	5508256	5509041	.	+	.	ID=Tth.6507
LG10	transcriptome	region	5514056	5514215	.	+	.	ID=Tth.8084
LG10	transcriptome	region	5519937	5520622	.	+	.	ID=Tth.15148
LG10	transcriptome	region	5536292	5536466	.	+	.	ID=Tth.309
LG10	transcriptome	region	5536852	5537438	.	-	.	ID=Tth.11417
LG10	transcriptome	region	5548501	5548655	.	-	.	ID=Tth.23459
LG10	transcriptome	region	5551101	5551648	.	+	.	ID=Tth.15763
LG10	transcriptome	region	5552391	5552473	.	+	.	ID=Tth.11682
LG10	transcriptome	region	5608501	5608577	.	-	.	ID=Tth.23607
LG10	transcriptome	region	5745734	5745860	.	-	.	ID=Tth.11222
LG10	transcriptome	region	5754964	5755251	.	-	.	ID=Tth.13135
LG10	transcriptome	region	6057666	6057861	.	-	.	ID=Tth.12138
LG10	transcriptome	region	6057666	6057861	.	-	.	ID=Tth.21527
LG10	transcriptome	region	6226920	6226993	.	+	.	ID=Tth.1663
LG10	transcriptome	region	6273671	6273756	.	-	.	ID=Tth.16026
LG10	transcriptome	region	6382725	6382811	.	+	.	ID=Tth.21542
LG10	transcriptome	region	6382725	6382811	.	-	.	ID=Tth.20022
LG10	transcriptome	region	6385107	6385390	.	+	.	ID=Tth.585
LG10	transcriptome	region	6419066	6419127	.	-	.	ID=Tth.23018
LG10	transcriptome	region	6535922	6536154	.	-	.	ID=Tth.22561
LG10	transcriptome	region	6537685	6537748	.	+	.	ID=Tth.29124
LG10	transcriptome	region	6555980	6556225	.	+	.	ID=Tth.2394
LG10	transcriptome	region	6560012	6560740	.	+	.	ID=Tth.10801
LG10	transcriptome	region	6573125	6573680	.	+	.	ID=Tth.16852
LG10	transcriptome	region	6580779	6581049	.	-	.	ID=Tth.7600
LG10	transcriptome	region	6582594	6582848	.	-	.	ID=Tth.19451
LG10	transcriptome	region	6594684	6594735	.	-	.	ID=Tth.610
LG10	transcriptome	region	660425	660470	.	-	.	ID=Tth.6238
LG10	transcriptome	region	6606432	6606631	.	-	.	ID=Tth.20544
LG10	transcriptome	region	6611611	6611864	.	-	.	ID=Tth.20543
LG10	transcriptome	region	6643201	6643480	.	+	.	ID=Tth.11571
LG10	transcriptome	region	681184	681313	.	-	.	ID=Tth.13206
LG10	transcriptome	region	6912385	6912867	.	-	.	ID=Tth.11890
LG10	transcriptome	region	6923110	6924743	.	+	.	ID=Tth.2740
LG10	transcriptome	region	6925758	6926186	.	-	.	ID=Tth.13885
LG10	transcriptome	region	6950606	6950657	.	+	.	ID=Tth.10245
LG10	transcriptome	region	6961743	6962123	.	+	.	ID=Tth.13724
LG10	transcriptome	region	6977786	6977915	.	+	.	ID=Tth.3996
LG10	transcriptome	region	6980367	6980581	.	-	.	ID=Tth.15043
LG10	transcriptome	region	6995303	6995541	.	+	.	ID=Tth.17826
LG10	transcriptome	region	7001691	7002121	.	-	.	ID=Tth.10173
LG10	transcriptome	region	7013188	7013555	.	+	.	ID=Tth.18531
LG10	transcriptome	region	7014004	7014751	.	+	.	ID=Tth.10184
LG10	transcriptome	region	7034411	7034548	.	+	.	ID=Tth.19856
LG10	transcriptome	region	7035569	7035916	.	+	.	ID=Tth.19857
LG10	transcriptome	region	7037624	7037827	.	-	.	ID=Tth.6530
LG10	transcriptome	region	7037881	7038319	.	-	.	ID=Tth.7571
LG10	transcriptome	region	7038178	7038233	.	-	.	ID=Tth.20508
LG10	transcriptome	region	7038178	7038528	.	-	.	ID=Tth.6005
LG10	transcriptome	region	7095673	7095731	.	-	.	ID=Tth.18176
LG10	transcriptome	region	7112983	7113044	.	+	.	ID=Tth.31597
LG10	transcriptome	region	7159001	7159214	.	-	.	ID=Tth.229
LG10	transcriptome	region	7166340	7166567	.	-	.	ID=Tth.10290
LG10	transcriptome	region	7167874	7168256	.	-	.	ID=Tth.5465
LG10	transcriptome	region	7198719	7199025	.	-	.	ID=Tth.21242
LG10	transcriptome	region	7200582	7200776	.	-	.	ID=Tth.21243
LG10	transcriptome	region	7202668	7202832	.	-	.	ID=Tth.14231
LG10	transcriptome	region	7307780	7307839	.	-	.	ID=Tth.32460
LG10	transcriptome	region	7308128	7308302	.	-	.	ID=Tth.579
LG10	transcriptome	region	7430263	7430402	.	-	.	ID=Tth.11321
LG10	transcriptome	region	7436032	7436761	.	-	.	ID=Tth.2566
LG10	transcriptome	region	7452865	7453045	.	-	.	ID=Tth.9427
LG10	transcriptome	region	7460334	7460384	.	+	.	ID=Tth.7685
LG10	transcriptome	region	7483549	7483595	.	+	.	ID=Tth.28158
LG10	transcriptome	region	7485477	7485515	.	+	.	ID=Tth.31805
LG10	transcriptome	region	7501635	7502654	.	+	.	ID=Tth.1653
LG10	transcriptome	region	7502138	7502654	.	+	.	ID=Tth.17527
LG10	transcriptome	region	7502514	7502654	.	-	.	ID=Tth.33672
LG10	transcriptome	region	7530402	7530443	.	-	.	ID=Tth.22407
LG10	transcriptome	region	7617910	7618023	.	+	.	ID=Tth.12439
LG10	transcriptome	region	7620628	7620787	.	+	.	ID=Tth.3103
LG10	transcriptome	region	7632761	7632910	.	+	.	ID=Tth.24257
LG10	transcriptome	region	7678790	7678940	.	-	.	ID=Tth.18156
LG10	transcriptome	region	7687309	7687462	.	-	.	ID=Tth.13856
LG10	transcriptome	region	7731595	7731776	.	+	.	ID=Tth.17984
LG10	transcriptome	region	7776812	7777799	.	-	.	ID=Tth.6140
LG10	transcriptome	region	7777485	7777799	.	-	.	ID=Tth.20871
LG10	transcriptome	region	7780905	7781108	.	-	.	ID=Tth.16742
LG10	transcriptome	region	7782295	7782465	.	-	.	ID=Tth.4757
LG10	transcriptome	region	7800504	7801255	.	+	.	ID=Tth.13596
LG10	transcriptome	region	7806529	7806570	.	+	.	ID=Tth.22021
LG10	transcriptome	region	7817805	7818002	.	-	.	ID=Tth.16632
LG10	transcriptome	region	7865515	7865865	.	-	.	ID=Tth.2524
LG10	transcriptome	region	7881230	7881635	.	-	.	ID=Tth.6286
LG10	transcriptome	region	7893226	7893425	.	+	.	ID=Tth.1159
LG10	transcriptome	region	7909171	7909285	.	+	.	ID=Tth.10809
LG10	transcriptome	region	7919872	7919926	.	-	.	ID=Tth.2128
LG10	transcriptome	region	7947232	7947447	.	-	.	ID=Tth.11488
LG10	transcriptome	region	7951085	7951382	.	+	.	ID=Tth.19175
LG10	transcriptome	region	7960043	7960093	.	+	.	ID=Tth.28113
LG10	transcriptome	region	7960108	7960733	.	+	.	ID=Tth.7997
LG10	transcriptome	region	7994946	7995001	.	+	.	ID=Tth.17152
LG10	transcriptome	region	8055061	8055662	.	-	.	ID=Tth.15312
LG10	transcriptome	region	8055853	8056630	.	-	.	ID=Tth.12729
LG10	transcriptome	region	8079941	8080087	.	+	.	ID=Tth.20581
LG10	transcriptome	region	8080791	8080931	.	+	.	ID=Tth.4604
LG10	transcriptome	region	8082598	8082723	.	-	.	ID=Tth.21803
LG10	transcriptome	region	8123026	8123160	.	+	.	ID=Tth.20628
LG10	transcriptome	region	8123806	8123969	.	+	.	ID=Tth.20629
LG10	transcriptome	region	8130596	8130872	.	+	.	ID=Tth.3694
LG10	transcriptome	region	8135491	8136358	.	+	.	ID=Tth.16095
LG10	transcriptome	region	8197552	8197602	.	+	.	ID=Tth.14899
LG10	transcriptome	region	8243633	8243690	.	+	.	ID=Tth.26442
LG10	transcriptome	region	8266591	8266727	.	-	.	ID=Tth.2439
LG10	transcriptome	region	8289317	8289590	.	+	.	ID=Tth.8691
LG10	transcriptome	region	8304186	8304232	.	-	.	ID=Tth.27972
LG10	transcriptome	region	8306187	8306682	.	+	.	ID=Tth.6396
LG10	transcriptome	region	8306218	8306509	.	+	.	ID=Tth.5469
LG10	transcriptome	region	8306235	8307090	.	-	.	ID=Tth.19297
LG10	transcriptome	region	8306857	8307365	.	-	.	ID=Tth.7269
LG10	transcriptome	region	8313519	8313737	.	+	.	ID=Tth.7496
LG10	transcriptome	region	8322659	8322837	.	+	.	ID=Tth.13181
LG10	transcriptome	region	8343236	8344076	.	+	.	ID=Tth.1408
LG10	transcriptome	region	8349482	8349546	.	-	.	ID=Tth.24904
LG10	transcriptome	region	8358299	8359248	.	-	.	ID=Tth.2444
LG10	transcriptome	region	8392822	8393325	.	+	.	ID=Tth.1838
LG10	transcriptome	region	8398127	8398497	.	-	.	ID=Tth.21462
LG10	transcriptome	region	8398465	8399368	.	-	.	ID=Tth.9547
LG10	transcriptome	region	8439574	8439990	.	+	.	ID=Tth.9014
LG10	transcriptome	region	8454980	8455107	.	+	.	ID=Tth.8823
LG10	transcriptome	region	8457709	8457945	.	+	.	ID=Tth.7687
LG10	transcriptome	region	8493054	8493244	.	+	.	ID=Tth.17397
LG10	transcriptome	region	8497244	8497435	.	+	.	ID=Tth.1092
LG10	transcriptome	region	8498701	8498826	.	-	.	ID=Tth.16969
LG10	transcriptome	region	8551562	8551648	.	-	.	ID=Tth.18179
LG10	transcriptome	region	8559586	8559788	.	+	.	ID=Tth.5845
LG10	transcriptome	region	8560635	8560841	.	+	.	ID=Tth.20065
LG10	transcriptome	region	8561942	8562117	.	+	.	ID=Tth.20064
LG10	transcriptome	region	8589598	8590295	.	+	.	ID=Tth.10434
LG10	transcriptome	region	8591777	8591889	.	+	.	ID=Tth.18260
LG10	transcriptome	region	8615795	8615973	.	-	.	ID=Tth.2321
LG10	transcriptome	region	8640386	8640444	.	+	.	ID=Tth.23426
LG10	transcriptome	region	8642249	8642321	.	+	.	ID=Tth.17768
LG10	transcriptome	region	8647909	8647969	.	-	.	ID=Tth.16616
LG10	transcriptome	region	8700204	8700385	.	-	.	ID=Tth.8140
LG10	transcriptome	region	8714108	8714283	.	-	.	ID=Tth.9513
LG10	transcriptome	region	8764162	8764323	.	-	.	ID=Tth.583
LG10	transcriptome	region	8770909	8771166	.	+	.	ID=Tth.1123
LG10	transcriptome	region	8830805	8830971	.	+	.	ID=Tth.17813
LG10	transcriptome	region	8840184	8840351	.	+	.	ID=Tth.2597
LG10	transcriptome	region	8840446	8840996	.	-	.	ID=Tth.8712
LG10	transcriptome	region	8921706	8921911	.	-	.	ID=Tth.7842
LG10	transcriptome	region	8922531	8922579	.	-	.	ID=Tth.26630
LG10	transcriptome	region	9056387	9056609	.	-	.	ID=Tth.1624
LG10	transcriptome	region	906327	906364	.	-	.	ID=Tth.17673
LG10	transcriptome	region	9082652	9082712	.	-	.	ID=Tth.26068
LG10	transcriptome	region	9084035	9084252	.	+	.	ID=Tth.5418
LG10	transcriptome	region	9090898	9091054	.	+	.	ID=Tth.18062
LG10	transcriptome	region	9126107	9126248	.	+	.	ID=Tth.16176
LG10	transcriptome	region	9128681	9129508	.	+	.	ID=Tth.4874
LG10	transcriptome	region	9163482	9164140	.	+	.	ID=Tth.4282
LG10	transcriptome	region	9171714	9173068	.	+	.	ID=Tth.5767
LG10	transcriptome	region	9196530	9196583	.	-	.	ID=Tth.25202
LG10	transcriptome	region	9217816	9218428	.	-	.	ID=Tth.4510
LG10	transcriptome	region	9230661	9231503	.	+	.	ID=Tth.5801
LG10	transcriptome	region	9233119	9233949	.	-	.	ID=Tth.4108
LG10	transcriptome	region	9236813	9237010	.	-	.	ID=Tth.16839
LG10	transcriptome	region	9246510	9246701	.	-	.	ID=Tth.124
LG10	transcriptome	region	9247132	9247423	.	-	.	ID=Tth.6136
LG10	transcriptome	region	9248051	9248397	.	-	.	ID=Tth.9276
LG10	transcriptome	region	9248051	9248562	.	+	.	ID=Tth.20861
LG10	transcriptome	region	9260787	9260965	.	+	.	ID=Tth.17914
LG10	transcriptome	region	9299152	9300188	.	-	.	ID=Tth.1657
LG10	transcriptome	region	9299158	9299429	.	+	.	ID=Tth.29003
LG10	transcriptome	region	9300421	9300521	.	-	.	ID=Tth.13608
LG10	transcriptome	region	9343248	9343910	.	-	.	ID=Tth.17775
LG10	transcriptome	region	9373356	9373453	.	+	.	ID=Tth.16140
LG10	transcriptome	region	9414379	9414889	.	+	.	ID=Tth.19041
LG10	transcriptome	region	9420573	9421238	.	+	.	ID=Tth.2348
LG10	transcriptome	region	9421619	9421960	.	-	.	ID=Tth.17662
LG10	transcriptome	region	9423150	9423194	.	-	.	ID=Tth.17772
LG10	transcriptome	region	944347	944740	.	-	.	ID=Tth.6532
LG10	transcriptome	region	9510602	9510842	.	-	.	ID=Tth.12545
LG10	transcriptome	region	9526149	9526493	.	+	.	ID=Tth.14974
LG10	transcriptome	region	9543257	9543901	.	+	.	ID=Tth.16720
LG10	transcriptome	region	9556638	9556850	.	+	.	ID=Tth.3573
LG10	transcriptome	region	9631724	9631880	.	+	.	ID=Tth.4032
LG10	transcriptome	region	9640283	9640387	.	+	.	ID=Tth.15915
LG10	transcriptome	region	9658963	9660203	.	+	.	ID=Tth.5754
LG10	transcriptome	region	9660690	9661096	.	+	.	ID=Tth.18006
LG10	transcriptome	region	9697479	9698004	.	+	.	ID=Tth.17259
LG10	transcriptome	region	9778376	9778519	.	+	.	ID=Tth.4276
LG10	transcriptome	region	9835338	9835521	.	-	.	ID=Tth.17111
LG10	transcriptome	region	9857852	9858317	.	-	.	ID=Tth.12311
LG10	transcriptome	region	9858467	9859233	.	+	.	ID=Tth.21221
LG10	transcriptome	region	9858970	9859233	.	+	.	ID=Tth.21222
LG10	transcriptome	region	9859067	9859645	.	+	.	ID=Tth.8877
LG10	transcriptome	region	9862351	9862927	.	+	.	ID=Tth.15053
LG10	transcriptome	region	9863056	9863776	.	+	.	ID=Tth.10982
LG10	transcriptome	region	9866773	9866923	.	-	.	ID=Tth.14949
LG10	transcriptome	region	9958359	9958537	.	+	.	ID=Tth.1061
LG11	transcriptome	region	10133783	10133954	.	+	.	ID=Tth.13089
LG11	transcriptome	region	10160874	10160918	.	+	.	ID=Tth.22366
LG11	transcriptome	region	10165894	10166039	.	-	.	ID=Tth.13255
LG11	transcriptome	region	10176247	10176540	.	+	.	ID=Tth.15657
LG11	transcriptome	region	10184630	10184897	.	+	.	ID=Tth.2549
LG11	transcriptome	region	10297710	10298016	.	+	.	ID=Tth.12354
LG11	transcriptome	region	10474090	10474272	.	+	.	ID=Tth.1813
LG11	transcriptome	region	10638569	10640344	.	+	.	ID=Tth.2284
LG11	transcriptome	region	10646579	10646889	.	-	.	ID=Tth.16331
LG11	transcriptome	region	10672437	10672490	.	+	.	ID=Tth.22764
LG11	transcriptome	region	10672437	10672490	.	+	.	ID=Tth.31733
LG11	transcriptome	region	1089609	1089825	.	+	.	ID=Tth.33453
LG11	transcriptome	region	10927211	10927254	.	+	.	ID=Tth.15465
LG11	transcriptome	region	1094315	1094449	.	-	.	ID=Tth.16493
LG11	transcriptome	region	109746	109814	.	+	.	ID=Tth.16027
LG11	transcriptome	region	10980963	10981483	.	+	.	ID=Tth.17678
LG11	transcriptome	region	10982901	10983334	.	+	.	ID=Tth.22983
LG11	transcriptome	region	1102666	1102864	.	+	.	ID=Tth.16301
LG11	transcriptome	region	11110970	11111337	.	-	.	ID=Tth.13240
LG11	transcriptome	region	1119269	1119425	.	+	.	ID=Tth.16346
LG11	transcriptome	region	11326301	11326342	.	-	.	ID=Tth.24629
LG11	transcriptome	region	1145388	1145461	.	-	.	ID=Tth.8476
LG11	transcriptome	region	11551075	11551130	.	-	.	ID=Tth.21521
LG11	transcriptome	region	11551076	11551129	.	-	.	ID=Tth.14315
LG11	transcriptome	region	11553739	11553925	.	+	.	ID=Tth.14657
LG11	transcriptome	region	11556223	11556558	.	+	.	ID=Tth.11094
LG11	transcriptome	region	1156836	1157020	.	+	.	ID=Tth.18296
LG11	transcriptome	region	1158097	1158154	.	-	.	ID=Tth.6983
LG11	transcriptome	region	11678034	11678220	.	-	.	ID=Tth.4623
LG11	transcriptome	region	11711330	11711510	.	-	.	ID=Tth.12725
LG11	transcriptome	region	1175166	1175285	.	-	.	ID=Tth.17098
LG11	transcriptome	region	1177366	1177724	.	-	.	ID=Tth.11198
LG11	transcriptome	region	11816442	11816629	.	+	.	ID=Tth.13749
LG11	transcriptome	region	11832368	11832563	.	+	.	ID=Tth.6221
LG11	transcriptome	region	11855000	11855595	.	-	.	ID=Tth.13939
LG11	transcriptome	region	11932535	11933452	.	-	.	ID=Tth.5483
LG11	transcriptome	region	11998328	11998553	.	+	.	ID=Tth.21414
LG11	transcriptome	region	11998336	11998553	.	+	.	ID=Tth.11595
LG11	transcriptome	region	12020299	12020434	.	-	.	ID=Tth.14492
LG11	transcriptome	region	12028230	12029382	.	+	.	ID=Tth.2612
LG11	transcriptome	region	12038341	12038404	.	-	.	ID=Tth.15732
LG11	transcriptome	region	12039024	12039064	.	-	.	ID=Tth.25142
LG11	transcriptome	region	12050656	12050738	.	-	.	ID=Tth.25190
LG11	transcriptome	region	12080327	12080393	.	-	.	ID=Tth.8241
LG11	transcriptome	region	12095655	12095795	.	+	.	ID=Tth.14509
LG11	transcriptome	region	12143601	12143753	.	+	.	ID=Tth.14886
LG11	transcriptome	region	12150317	12150683	.	+	.	ID=Tth.23583
LG11	transcriptome	region	12191878	12192254	.	+	.	ID=Tth.2491
LG11	transcriptome	region	12210056	12210141	.	-	.	ID=Tth.21030
LG11	transcriptome	region	12215056	12215107	.	+	.	ID=Tth.24963
LG11	transcriptome	region	1227222	1227358	.	-	.	ID=Tth.31080
LG11	transcriptome	region	12320483	12320525	.	-	.	ID=Tth.29114
LG11	transcriptome	region	12351580	12351704	.	+	.	ID=Tth.5644
LG11	transcriptome	region	12351580	12351704	.	-	.	ID=Tth.19667
LG11	transcriptome	region	12353702	12354028	.	+	.	ID=Tth.17743
LG11	transcriptome	region	12376276	12376318	.	+	.	ID=Tth.26930
LG11	transcriptome	region	12376276	12376319	.	+	.	ID=Tth.24448
LG11	transcriptome	region	12376818	12377602	.	+	.	ID=Tth.3451
LG11	transcriptome	region	12381924	12382224	.	+	.	ID=Tth.2373
LG11	transcriptome	region	12395703	12396062	.	+	.	ID=Tth.2981
LG11	transcriptome	region	12402866	12402925	.	+	.	ID=Tth.9175
LG11	transcriptome	region	12410292	12411268	.	+	.	ID=Tth.4119
LG11	transcriptome	region	12411705	12411803	.	+	.	ID=Tth.31777
LG11	transcriptome	region	12412859	12413032	.	+	.	ID=Tth.3423
LG11	transcriptome	region	12414613	12414672	.	+	.	ID=Tth.13696
LG11	transcriptome	region	12440537	12440583	.	-	.	ID=Tth.24334
LG11	transcriptome	region	12553611	12553848	.	-	.	ID=Tth.7379
LG11	transcriptome	region	12598442	12598570	.	-	.	ID=Tth.4024
LG11	transcriptome	region	1264145	1264338	.	+	.	ID=Tth.7816
LG11	transcriptome	region	12681458	12681518	.	-	.	ID=Tth.12916
LG11	transcriptome	region	12726245	12726322	.	+	.	ID=Tth.19029
LG11	transcriptome	region	12726260	12726338	.	+	.	ID=Tth.12116
LG11	transcriptome	region	12795530	12796476	.	+	.	ID=Tth.4995
LG11	transcriptome	region	12801213	12801345	.	+	.	ID=Tth.1430
LG11	transcriptome	region	12820249	12821070	.	-	.	ID=Tth.19035
LG11	transcriptome	region	12821371	12821418	.	+	.	ID=Tth.24323
LG11	transcriptome	region	12821601	12821643	.	-	.	ID=Tth.22355
LG11	transcriptome	region	12837592	12837673	.	-	.	ID=Tth.13328
LG11	transcriptome	region	12868023	12868323	.	+	.	ID=Tth.7408
LG11	transcriptome	region	12879207	12879340	.	+	.	ID=Tth.338
LG11	transcriptome	region	12888992	12889147	.	+	.	ID=Tth.4719
LG11	transcriptome	region	12892026	12892181	.	+	.	ID=Tth.4890
LG11	transcriptome	region	12897709	12898721	.	-	.	ID=Tth.828
LG11	transcriptome	region	12935476	12935620	.	+	.	ID=Tth.21538
LG11	transcriptome	region	12940631	12940777	.	+	.	ID=Tth.10161
LG11	transcriptome	region	12991095	12991515	.	+	.	ID=Tth.10881
LG11	transcriptome	region	13164713	13164877	.	-	.	ID=Tth.6035
LG11	transcriptome	region	13165188	13165342	.	-	.	ID=Tth.20583
LG11	transcriptome	region	13170614	13170744	.	+	.	ID=Tth.3516
LG11	transcriptome	region	13177543	13177701	.	-	.	ID=Tth.19578
LG11	transcriptome	region	13194911	13195344	.	-	.	ID=Tth.5592
LG11	transcriptome	region	13289098	13289333	.	+	.	ID=Tth.11083
LG11	transcriptome	region	13296356	13297152	.	+	.	ID=Tth.712
LG11	transcriptome	region	13396140	13396334	.	+	.	ID=Tth.2001
LG11	transcriptome	region	13419362	13420579	.	+	.	ID=Tth.2648
LG11	transcriptome	region	13422527	13422849	.	+	.	ID=Tth.14070
LG11	transcriptome	region	1345773	1345957	.	+	.	ID=Tth.16610
LG11	transcriptome	region	13486186	13486336	.	-	.	ID=Tth.2762
LG11	transcriptome	region	13503845	13504009	.	-	.	ID=Tth.1187
LG11	transcriptome	region	13549981	13550155	.	-	.	ID=Tth.843
LG11	transcriptome	region	13551407	13551572	.	-	.	ID=Tth.1110
LG11	transcriptome	region	13572828	13572872	.	+	.	ID=Tth.13518
LG11	transcriptome	region	13577772	13577988	.	-	.	ID=Tth.10006
LG11	transcriptome	region	13604616	13605078	.	-	.	ID=Tth.1132
LG11	transcriptome	region	13631970	13632067	.	+	.	ID=Tth.15825
LG11	transcriptome	region	13722979	13723117	.	+	.	ID=Tth.4043
LG11	transcriptome	region	13737569	13737694	.	+	.	ID=Tth.10104
LG11	transcriptome	region	13757057	13757404	.	-	.	ID=Tth.14435
LG11	transcriptome	region	13761100	13761270	.	+	.	ID=Tth.3537
LG11	transcriptome	region	13788287	13788388	.	+	.	ID=Tth.19616
LG11	transcriptome	region	13796184	13796264	.	+	.	ID=Tth.9468
LG11	transcriptome	region	13798900	13799001	.	+	.	ID=Tth.9658
LG11	transcriptome	region	13805138	13805215	.	-	.	ID=Tth.19179
LG11	transcriptome	region	13807728	13807990	.	+	.	ID=Tth.19180
LG11	transcriptome	region	13825718	13825941	.	+	.	ID=Tth.2741
LG11	transcriptome	region	13834937	13835137	.	-	.	ID=Tth.901
LG11	transcriptome	region	13849133	13849394	.	-	.	ID=Tth.6437
LG11	transcriptome	region	13860514	13860668	.	+	.	ID=Tth.23877
LG11	transcriptome	region	13871112	13871805	.	+	.	ID=Tth.3179
LG11	transcriptome	region	13899947	13900133	.	-	.	ID=Tth.10948
LG11	transcriptome	region	13910157	13910306	.	+	.	ID=Tth.7528
LG11	transcriptome	region	13912703	13912897	.	+	.	ID=Tth.11293
LG11	transcriptome	region	14029162	14029381	.	-	.	ID=Tth.2772
LG11	transcriptome	region	14030097	14030817	.	-	.	ID=Tth.5016
LG11	transcriptome	region	14035289	14035352	.	-	.	ID=Tth.24672
LG11	transcriptome	region	14036934	14037110	.	-	.	ID=Tth.13638
LG11	transcriptome	region	14053390	14053487	.	-	.	ID=Tth.4401
LG11	transcriptome	region	1420651	1420791	.	+	.	ID=Tth.13544
LG11	transcriptome	region	14290874	14290918	.	+	.	ID=Tth.14577
LG11	transcriptome	region	14308606	14308807	.	-	.	ID=Tth.33376
LG11	transcriptome	region	14384193	14384239	.	+	.	ID=Tth.28840
LG11	transcriptome	region	14385166	14385224	.	+	.	ID=Tth.28694
LG11	transcriptome	region	14385171	14385214	.	-	.	ID=Tth.23512
LG11	transcriptome	region	14385171	14385219	.	+	.	ID=Tth.25736
LG11	transcriptome	region	14385171	14385220	.	+	.	ID=Tth.24401
LG11	transcriptome	region	14502042	14502965	.	+	.	ID=Tth.11390
LG11	transcriptome	region	14504566	14505315	.	+	.	ID=Tth.10074
LG11	transcriptome	region	14591753	14591825	.	-	.	ID=Tth.28721
LG11	transcriptome	region	14636901	14636946	.	+	.	ID=Tth.15145
LG11	transcriptome	region	14651953	14652535	.	-	.	ID=Tth.12903
LG11	transcriptome	region	14679234	14679275	.	-	.	ID=Tth.29027
LG11	transcriptome	region	14753462	14753834	.	+	.	ID=Tth.33481
LG11	transcriptome	region	14764134	14765206	.	+	.	ID=Tth.3628
LG11	transcriptome	region	14766201	14766425	.	+	.	ID=Tth.11816
LG11	transcriptome	region	14778986	14779306	.	-	.	ID=Tth.17318
LG11	transcriptome	region	14792490	14792817	.	+	.	ID=Tth.11862
LG11	transcriptome	region	14799231	14799299	.	+	.	ID=Tth.23679
LG11	transcriptome	region	14812309	14812630	.	+	.	ID=Tth.12876
LG11	transcriptome	region	14960864	14960907	.	-	.	ID=Tth.22957
LG11	transcriptome	region	1502808	1503125	.	+	.	ID=Tth.16719
LG11	transcriptome	region	15096152	15096208	.	+	.	ID=Tth.9315
LG11	transcriptome	region	15197710	15197886	.	-	.	ID=Tth.13320
LG11	transcriptome	region	15244664	15244717	.	-	.	ID=Tth.28238
LG11	transcriptome	region	15262739	15263515	.	-	.	ID=Tth.819
LG11	transcriptome	region	15263486	15264846	.	-	.	ID=Tth.2808
LG11	transcriptome	region	15264462	15265652	.	-	.	ID=Tth.2123
LG11	transcriptome	region	15264648	15265024	.	-	.	ID=Tth.10961
LG11	transcriptome	region	15267196	15269835	.	-	.	ID=Tth.5281
LG11	transcriptome	region	15283650	15283806	.	-	.	ID=Tth.3911
LG11	transcriptome	region	15286961	15287301	.	+	.	ID=Tth.16147
LG11	transcriptome	region	15292945	15293332	.	+	.	ID=Tth.6636
LG11	transcriptome	region	15296312	15296450	.	-	.	ID=Tth.15583
LG11	transcriptome	region	15297198	15297261	.	+	.	ID=Tth.7353
LG11	transcriptome	region	15318937	15319005	.	+	.	ID=Tth.33272
LG11	transcriptome	region	15325313	15325594	.	-	.	ID=Tth.4821
LG11	transcriptome	region	15415840	15415956	.	+	.	ID=Tth.10838
LG11	transcriptome	region	15441582	15441667	.	+	.	ID=Tth.3998
LG11	transcriptome	region	15463332	15463502	.	+	.	ID=Tth.333
LG11	transcriptome	region	15475079	15475232	.	+	.	ID=Tth.12195
LG11	transcriptome	region	15477850	15478071	.	-	.	ID=Tth.21119
LG11	transcriptome	region	15478498	15478626	.	-	.	ID=Tth.21118
LG11	transcriptome	region	15483932	15483980	.	+	.	ID=Tth.30921
LG11	transcriptome	region	15485502	15485605	.	-	.	ID=Tth.11123
LG11	transcriptome	region	1550743	1551426	.	-	.	ID=Tth.15498
LG11	transcriptome	region	15520689	15521201	.	+	.	ID=Tth.14334
LG11	transcriptome	region	15526943	15527109	.	-	.	ID=Tth.3639
LG11	transcriptome	region	15529802	15529957	.	+	.	ID=Tth.3325
LG11	transcriptome	region	15536602	15537555	.	+	.	ID=Tth.2114
LG11	transcriptome	region	15592700	15592767	.	+	.	ID=Tth.16172
LG11	transcriptome	region	15599355	15599561	.	-	.	ID=Tth.141
LG11	transcriptome	region	15620817	15621723	.	-	.	ID=Tth.13305
LG11	transcriptome	region	15657105	15657966	.	-	.	ID=Tth.16213
LG11	transcriptome	region	15666939	15667626	.	-	.	ID=Tth.11734
LG11	transcriptome	region	15677365	15677654	.	+	.	ID=Tth.16283
LG11	transcriptome	region	15713318	15713463	.	+	.	ID=Tth.20433
LG11	transcriptome	region	15716606	15716784	.	-	.	ID=Tth.5978
LG11	transcriptome	region	15791470	15792224	.	+	.	ID=Tth.11217
LG11	transcriptome	region	15808360	15808518	.	-	.	ID=Tth.23500
LG11	transcriptome	region	15808361	15808887	.	+	.	ID=Tth.6399
LG11	transcriptome	region	15836786	15836841	.	+	.	ID=Tth.18215
LG11	transcriptome	region	15868795	15869236	.	+	.	ID=Tth.2416
LG11	transcriptome	region	15870659	15871224	.	+	.	ID=Tth.1638
LG11	transcriptome	region	15871454	15871503	.	-	.	ID=Tth.15512
LG11	transcriptome	region	15934210	15934531	.	+	.	ID=Tth.15363
LG11	transcriptome	region	15940845	15941008	.	-	.	ID=Tth.17942
LG11	transcriptome	region	15954395	15954447	.	+	.	ID=Tth.23258
LG11	transcriptome	region	15967005	15967278	.	-	.	ID=Tth.2474
LG11	transcriptome	region	1598765	1599099	.	+	.	ID=Tth.11639
LG11	transcriptome	region	1598778	1599070	.	-	.	ID=Tth.22013
LG11	transcriptome	region	16030075	16030718	.	+	.	ID=Tth.4244
LG11	transcriptome	region	16081509	16081685	.	-	.	ID=Tth.1858
LG11	transcriptome	region	16097759	16097985	.	-	.	ID=Tth.3121
LG11	transcriptome	region	16105983	16106152	.	-	.	ID=Tth.10303
LG11	transcriptome	region	16118913	16119552	.	+	.	ID=Tth.11507
LG11	transcriptome	region	16120089	16121165	.	+	.	ID=Tth.1769
LG11	transcriptome	region	16127194	16128018	.	-	.	ID=Tth.11084
LG11	transcriptome	region	16129117	16129167	.	-	.	ID=Tth.31321
LG11	transcriptome	region	16149642	16149900	.	-	.	ID=Tth.1463
LG11	transcriptome	region	16167933	16168320	.	-	.	ID=Tth.5596
LG11	transcriptome	region	16175038	16175194	.	-	.	ID=Tth.7070
LG11	transcriptome	region	16282697	16283050	.	-	.	ID=Tth.4727
LG11	transcriptome	region	16284534	16284805	.	-	.	ID=Tth.15656
LG11	transcriptome	region	16349396	16349615	.	-	.	ID=Tth.3859
LG11	transcriptome	region	16349916	16350127	.	-	.	ID=Tth.8844
LG11	transcriptome	region	16389849	16389935	.	-	.	ID=Tth.16766
LG11	transcriptome	region	16390352	16390474	.	-	.	ID=Tth.10976
LG11	transcriptome	region	16464109	16464461	.	-	.	ID=Tth.27548
LG11	transcriptome	region	16550001	16550573	.	+	.	ID=Tth.13511
LG11	transcriptome	region	16627065	16627599	.	+	.	ID=Tth.1139
LG11	transcriptome	region	16633819	16633926	.	-	.	ID=Tth.31787
LG11	transcriptome	region	16637421	16637545	.	+	.	ID=Tth.18945
LG11	transcriptome	region	16639385	16639904	.	+	.	ID=Tth.19965
LG11	transcriptome	region	16639566	16639946	.	-	.	ID=Tth.6269
LG11	transcriptome	region	16639601	16640065	.	+	.	ID=Tth.18947
LG11	transcriptome	region	16639615	16640225	.	+	.	ID=Tth.18946
LG11	transcriptome	region	16639966	16640754	.	+	.	ID=Tth.19066
LG11	transcriptome	region	16640026	16640350	.	-	.	ID=Tth.6955
LG11	transcriptome	region	16640489	16641107	.	+	.	ID=Tth.19067
LG11	transcriptome	region	16640512	16640780	.	+	.	ID=Tth.685
LG11	transcriptome	region	16644635	16644757	.	+	.	ID=Tth.11577
LG11	transcriptome	region	16653370	16653633	.	+	.	ID=Tth.8348
LG11	transcriptome	region	1665455	1665860	.	+	.	ID=Tth.8338
LG11	transcriptome	region	16688598	16688718	.	+	.	ID=Tth.7211
LG11	transcriptome	region	16733342	16733925	.	-	.	ID=Tth.2683
LG11	transcriptome	region	16736839	16736969	.	+	.	ID=Tth.11393
LG11	transcriptome	region	16786548	16786736	.	+	.	ID=Tth.10332
LG11	transcriptome	region	16792642	16792768	.	-	.	ID=Tth.20487
LG11	transcriptome	region	16809716	16809861	.	-	.	ID=Tth.15872
LG11	transcriptome	region	16818776	16819232	.	-	.	ID=Tth.10855
LG11	transcriptome	region	16821434	16822139	.	-	.	ID=Tth.21061
LG11	transcriptome	region	16822208	16822807	.	-	.	ID=Tth.21062
LG11	transcriptome	region	16828118	16828331	.	-	.	ID=Tth.6391
LG11	transcriptome	region	16851400	16851446	.	-	.	ID=Tth.12031
LG11	transcriptome	region	16851778	16852017	.	-	.	ID=Tth.6756
LG11	transcriptome	region	16862393	16862832	.	-	.	ID=Tth.11077
LG11	transcriptome	region	16896637	16896952	.	-	.	ID=Tth.21015
LG11	transcriptome	region	16897764	16898007	.	+	.	ID=Tth.9063
LG11	transcriptome	region	1689929	1690663	.	-	.	ID=Tth.1008
LG11	transcriptome	region	16899854	16900047	.	-	.	ID=Tth.11366
LG11	transcriptome	region	16935136	16935260	.	+	.	ID=Tth.4272
LG11	transcriptome	region	17020043	17020315	.	+	.	ID=Tth.4836
LG11	transcriptome	region	17073351	17073424	.	-	.	ID=Tth.8835
LG11	transcriptome	region	17097872	17097912	.	-	.	ID=Tth.26787
LG11	transcriptome	region	1716299	1716343	.	-	.	ID=Tth.17140
LG11	transcriptome	region	17201737	17201861	.	-	.	ID=Tth.15480
LG11	transcriptome	region	17213393	17213531	.	-	.	ID=Tth.331
LG11	transcriptome	region	17223634	17223775	.	+	.	ID=Tth.11024
LG11	transcriptome	region	17232805	17233034	.	-	.	ID=Tth.17033
LG11	transcriptome	region	17246260	17246393	.	+	.	ID=Tth.12365
LG11	transcriptome	region	17276164	17276373	.	+	.	ID=Tth.10286
LG11	transcriptome	region	17281718	17281808	.	-	.	ID=Tth.2450
LG11	transcriptome	region	17315204	17315299	.	+	.	ID=Tth.14165
LG11	transcriptome	region	17317685	17317883	.	-	.	ID=Tth.3110
LG11	transcriptome	region	17329960	17330053	.	-	.	ID=Tth.17557
LG11	transcriptome	region	1734415	1734784	.	-	.	ID=Tth.7645
LG11	transcriptome	region	17360821	17361396	.	-	.	ID=Tth.13100
LG11	transcriptome	region	17370724	17370770	.	+	.	ID=Tth.27537
LG11	transcriptome	region	1738799	1739415	.	-	.	ID=Tth.5858
LG11	transcriptome	region	17391166	17391893	.	+	.	ID=Tth.10194
LG11	transcriptome	region	17391777	17392522	.	-	.	ID=Tth.6236
LG11	transcriptome	region	17397479	17397601	.	-	.	ID=Tth.29856
LG11	transcriptome	region	17464798	17465044	.	+	.	ID=Tth.5277
LG11	transcriptome	region	17469501	17469674	.	+	.	ID=Tth.18642
LG11	transcriptome	region	17469501	17469674	.	-	.	ID=Tth.7833
LG11	transcriptome	region	17472750	17472896	.	-	.	ID=Tth.13609
LG11	transcriptome	region	17503586	17504251	.	+	.	ID=Tth.12413
LG11	transcriptome	region	1753004	1753191	.	-	.	ID=Tth.19588
LG11	transcriptome	region	1754304	1754513	.	+	.	ID=Tth.6767
LG11	transcriptome	region	17686948	17687119	.	+	.	ID=Tth.13052
LG11	transcriptome	region	1771770	1771880	.	+	.	ID=Tth.14996
LG11	transcriptome	region	17724632	17724989	.	+	.	ID=Tth.6551
LG11	transcriptome	region	1777872	1778119	.	+	.	ID=Tth.4885
LG11	transcriptome	region	1778594	1779016	.	-	.	ID=Tth.3215
LG11	transcriptome	region	17798523	17798723	.	-	.	ID=Tth.14929
LG11	transcriptome	region	1783473	1783535	.	+	.	ID=Tth.11013
LG11	transcriptome	region	1790640	1790684	.	-	.	ID=Tth.27708
LG11	transcriptome	region	1791737	1792116	.	-	.	ID=Tth.6242
LG11	transcriptome	region	17942190	17942274	.	+	.	ID=Tth.8435
LG11	transcriptome	region	17958442	17958485	.	+	.	ID=Tth.2990
LG11	transcriptome	region	17993006	17993069	.	-	.	ID=Tth.11220
LG11	transcriptome	region	1802394	1802648	.	-	.	ID=Tth.11063
LG11	transcriptome	region	18056468	18056559	.	+	.	ID=Tth.12704
LG11	transcriptome	region	18059572	18059848	.	-	.	ID=Tth.941
LG11	transcriptome	region	18066590	18066913	.	+	.	ID=Tth.2448
LG11	transcriptome	region	18070706	18070837	.	+	.	ID=Tth.22562
LG11	transcriptome	region	18115402	18115779	.	+	.	ID=Tth.14999
LG11	transcriptome	region	18121316	18121545	.	+	.	ID=Tth.1822
LG11	transcriptome	region	18193380	18193685	.	+	.	ID=Tth.10355
LG11	transcriptome	region	18273665	18273706	.	+	.	ID=Tth.20777
LG11	transcriptome	region	18286203	18286309	.	+	.	ID=Tth.8449
LG11	transcriptome	region	18300317	18300516	.	+	.	ID=Tth.20943
LG11	transcriptome	region	18304615	18304791	.	-	.	ID=Tth.14306
LG11	transcriptome	region	18317503	18317884	.	-	.	ID=Tth.21101
LG11	transcriptome	region	18319262	18319492	.	+	.	ID=Tth.704
LG11	transcriptome	region	18322815	18323109	.	-	.	ID=Tth.4861
LG11	transcriptome	region	18324584	18324864	.	-	.	ID=Tth.2899
LG11	transcriptome	region	18327481	18327621	.	-	.	ID=Tth.1852
LG11	transcriptome	region	18336417	18336749	.	-	.	ID=Tth.9319
LG11	transcriptome	region	18343488	18343662	.	+	.	ID=Tth.33004
LG11	transcriptome	region	18345332	18345872	.	-	.	ID=Tth.1226
LG11	transcriptome	region	18392408	18392910	.	-	.	ID=Tth.4249
LG11	transcriptome	region	18405112	18405768	.	+	.	ID=Tth.3199
LG11	transcriptome	region	18424869	18425193	.	+	.	ID=Tth.17431
LG11	transcriptome	region	18428382	18429403	.	+	.	ID=Tth.3260
LG11	transcriptome	region	18432766	18432894	.	+	.	ID=Tth.32918
LG11	transcriptome	region	18433728	18434470	.	+	.	ID=Tth.16657
LG11	transcriptome	region	18443240	18444144	.	+	.	ID=Tth.1800
LG11	transcriptome	region	18444205	18444609	.	+	.	ID=Tth.14358
LG11	transcriptome	region	18449496	18449536	.	+	.	ID=Tth.16764
LG11	transcriptome	region	18483468	18484288	.	+	.	ID=Tth.9722
LG11	transcriptome	region	18525152	18525882	.	-	.	ID=Tth.14145
LG11	transcriptome	region	18529323	18529638	.	-	.	ID=Tth.3681
LG11	transcriptome	region	18595536	18595596	.	-	.	ID=Tth.15337
LG11	transcriptome	region	18699329	18699588	.	+	.	ID=Tth.17561
LG11	transcriptome	region	18703326	18703486	.	-	.	ID=Tth.8013
LG11	transcriptome	region	18703344	18703486	.	-	.	ID=Tth.18962
LG11	transcriptome	region	18703345	18703499	.	-	.	ID=Tth.326
LG11	transcriptome	region	18703589	18703707	.	-	.	ID=Tth.382
LG11	transcriptome	region	18707604	18708121	.	+	.	ID=Tth.18961
LG11	transcriptome	region	18734638	18735018	.	+	.	ID=Tth.1222
LG11	transcriptome	region	18748101	18748234	.	-	.	ID=Tth.15778
LG11	transcriptome	region	18751520	18751738	.	+	.	ID=Tth.20838
LG11	transcriptome	region	18754511	18754840	.	-	.	ID=Tth.9603
LG11	transcriptome	region	18758178	18758403	.	-	.	ID=Tth.4779
LG11	transcriptome	region	18761886	18762189	.	+	.	ID=Tth.16302
LG11	transcriptome	region	18787956	18788227	.	-	.	ID=Tth.11096
LG11	transcriptome	region	18800802	18801234	.	+	.	ID=Tth.11270
LG11	transcriptome	region	18819889	18820492	.	-	.	ID=Tth.16108
LG11	transcriptome	region	18859896	18859999	.	+	.	ID=Tth.7784
LG11	transcriptome	region	18885992	18886183	.	+	.	ID=Tth.4236
LG11	transcriptome	region	18887561	18887984	.	-	.	ID=Tth.20280
LG11	transcriptome	region	18896454	18896532	.	+	.	ID=Tth.15722
LG11	transcriptome	region	18896458	18896645	.	-	.	ID=Tth.4586
LG11	transcriptome	region	18910685	18910733	.	+	.	ID=Tth.23510
LG11	transcriptome	region	18953882	18954045	.	-	.	ID=Tth.2584
LG11	transcriptome	region	18974051	18974115	.	-	.	ID=Tth.27534
LG11	transcriptome	region	18979719	18980328	.	-	.	ID=Tth.8132
LG11	transcriptome	region	18981568	18981706	.	+	.	ID=Tth.7234
LG11	transcriptome	region	18992640	18993123	.	+	.	ID=Tth.3517
LG11	transcriptome	region	18996333	18996481	.	+	.	ID=Tth.9273
LG11	transcriptome	region	19011004	19011081	.	-	.	ID=Tth.19794
LG11	transcriptome	region	19011004	19011320	.	-	.	ID=Tth.19795
LG11	transcriptome	region	19011402	19011547	.	-	.	ID=Tth.19796
LG11	transcriptome	region	19011402	19011547	.	-	.	ID=Tth.7206
LG11	transcriptome	region	19024546	19025060	.	+	.	ID=Tth.12119
LG11	transcriptome	region	19125595	19126226	.	+	.	ID=Tth.16044
LG11	transcriptome	region	19126335	19126942	.	+	.	ID=Tth.11400
LG11	transcriptome	region	19130303	19130493	.	+	.	ID=Tth.12292
LG11	transcriptome	region	19133596	19133748	.	+	.	ID=Tth.11761
LG11	transcriptome	region	19148094	19148528	.	+	.	ID=Tth.2390
LG11	transcriptome	region	19151216	19151387	.	+	.	ID=Tth.21445
LG11	transcriptome	region	19154764	19155476	.	+	.	ID=Tth.21446
LG11	transcriptome	region	1915853	1917060	.	+	.	ID=Tth.1957
LG11	transcriptome	region	1917383	1918120	.	+	.	ID=Tth.15431
LG11	transcriptome	region	19176045	19176211	.	+	.	ID=Tth.17664
LG11	transcriptome	region	1918715	1919310	.	-	.	ID=Tth.3929
LG11	transcriptome	region	19188320	19188366	.	-	.	ID=Tth.28347
LG11	transcriptome	region	19189063	19189215	.	+	.	ID=Tth.327
LG11	transcriptome	region	19189063	19189215	.	-	.	ID=Tth.18615
LG11	transcriptome	region	19189063	19189215	.	-	.	ID=Tth.18616
LG11	transcriptome	region	19189958	19190010	.	+	.	ID=Tth.25208
LG11	transcriptome	region	19225701	19225941	.	+	.	ID=Tth.9527
LG11	transcriptome	region	19233650	19233930	.	+	.	ID=Tth.6442
LG11	transcriptome	region	19251786	19251991	.	+	.	ID=Tth.10885
LG11	transcriptome	region	19257802	19257854	.	-	.	ID=Tth.22753
LG11	transcriptome	region	19278829	19279122	.	+	.	ID=Tth.2074
LG11	transcriptome	region	19289600	19289673	.	-	.	ID=Tth.15758
LG11	transcriptome	region	19299417	19299752	.	-	.	ID=Tth.18883
LG11	transcriptome	region	19304421	19304622	.	-	.	ID=Tth.18884
LG11	transcriptome	region	19307827	19308047	.	-	.	ID=Tth.5367
LG11	transcriptome	region	19313066	19313857	.	-	.	ID=Tth.5393
LG11	transcriptome	region	19313066	19313857	.	-	.	ID=Tth.633
LG11	transcriptome	region	19316399	19316599	.	-	.	ID=Tth.5394
LG11	transcriptome	region	19317770	19317968	.	-	.	ID=Tth.19040
LG11	transcriptome	region	19318634	19318689	.	+	.	ID=Tth.10392
LG11	transcriptome	region	19327471	19327628	.	+	.	ID=Tth.4287
LG11	transcriptome	region	19331094	19331272	.	-	.	ID=Tth.7454
LG11	transcriptome	region	19349120	19349321	.	-	.	ID=Tth.596
LG11	transcriptome	region	19359294	19360527	.	-	.	ID=Tth.6099
LG11	transcriptome	region	19366540	19366701	.	-	.	ID=Tth.8604
[truncated: 44,597 more rows]
