# Supplementary material for: Development and validation of a mixed-tissue oligonucleotide DNA microarray for Atlantic bluefin tuna, Thunnus thynnus (Linnaeus, 1758)
Source: BMC Genomics. 2015 Nov 25;16:1007. doi: 10.1186/s12864-015-2208-7 (PMC4659210; doi:10.1186/s12864-015-2208-7)
Supplement: Additional file 2: — Mapping of T. thynnus transcripts to T. orientalis genome. (TXT 5528 kb) [file 12864_2015_2208_MOESM2_ESM.txt]

##gff-version 3
##gi|515173117|dbj|BADN01133045.1| 1 2004
##gi|515173130|dbj|BADN01133032.1| 1 2011
##gi|515173147|dbj|BADN01133015.1| 1 2017
##gi|515173148|dbj|BADN01133014.1| 1 2018
##gi|515173155|dbj|BADN01133007.1| 1 2018
##gi|515173160|dbj|BADN01133002.1| 1 2017
##gi|515173174|dbj|BADN01132988.1| 1 2023
##gi|515173232|dbj|BADN01132936.1| 1 2044
##gi|515173248|dbj|BADN01132920.1| 1 2058
##gi|515173426|dbj|BADN01132834.1| 1 2081
##gi|515173438|dbj|BADN01132825.1| 1 2083
##gi|515173471|dbj|BADN01132797.1| 1 2097
##gi|515173493|dbj|BADN01132783.1| 1 2101
##gi|515173498|dbj|BADN01132779.1| 1 511
##gi|515173515|dbj|BADN01132764.1| 1 2102
##gi|515173576|dbj|BADN01132712.1| 1 2110
##gi|515173645|dbj|BADN01132658.1| 1 1511
##gi|515173653|dbj|BADN01132654.1| 1 2118
##gi|515173665|dbj|BADN01132644.1| 1 1140
##gi|515173666|dbj|BADN01132643.1| 1 2122
##gi|515173694|dbj|BADN01132622.1| 1 934
##gi|515173729|dbj|BADN01132596.1| 1 2127
##gi|515173774|dbj|BADN01132563.1| 1 1248
##gi|515173831|dbj|BADN01132517.1| 1 1526
##gi|515173856|dbj|BADN01132493.1| 1 1270
##gi|515173933|dbj|BADN01132425.1| 1 2164
##gi|515173976|dbj|BADN01132395.1| 1 2168
##gi|515174172|dbj|BADN01132305.1| 1 2183
##gi|515174185|dbj|BADN01132293.1| 1 1269
##gi|515174197|dbj|BADN01132282.1| 1 2188
##gi|515174206|dbj|BADN01132273.1| 1 1415
##gi|515174227|dbj|BADN01132258.1| 1 1481
##gi|515174246|dbj|BADN01132245.1| 1 2196
##gi|515174256|dbj|BADN01132237.1| 1 2196
##gi|515174299|dbj|BADN01132206.1| 1 2201
##gi|515174465|dbj|BADN01132128.1| 1 728
##gi|515174484|dbj|BADN01132118.1| 1 2215
##gi|515174496|dbj|BADN01132113.1| 1 1603
##gi|515174504|dbj|BADN01132109.1| 1 1317
##gi|515174517|dbj|BADN01132100.1| 1 2217
##gi|515174518|dbj|BADN01132099.1| 1 2218
##gi|515174532|dbj|BADN01132088.1| 1 522
##gi|515174533|dbj|BADN01132087.1| 1 1599
##gi|515174538|dbj|BADN01132084.1| 1 1461
##gi|515174540|dbj|BADN01132083.1| 1 660
##gi|515174591|dbj|BADN01132043.1| 1 1103
##gi|515174623|dbj|BADN01132021.1| 1 2233
##gi|515174666|dbj|BADN01131990.1| 1 957
##gi|515174667|dbj|BADN01131989.1| 1 531
##gi|515174670|dbj|BADN01131987.1| 1 2240
##gi|515174691|dbj|BADN01131971.1| 1 1414
##gi|515174698|dbj|BADN01131965.1| 1 2242
##gi|515174703|dbj|BADN01131961.1| 1 550
##gi|515174732|dbj|BADN01131943.1| 1 2244
##gi|515174734|dbj|BADN01131942.1| 1 1642
##gi|515174741|dbj|BADN01131937.1| 1 2248
##gi|515174850|dbj|BADN01131869.1| 1 2259
##gi|515174851|dbj|BADN01131868.1| 1 2257
##gi|515174897|dbj|BADN01131840.1| 1 2264
##gi|515174906|dbj|BADN01131834.1| 1 2263
##gi|515174910|dbj|BADN01131831.1| 1 1341
##gi|515174936|dbj|BADN01131812.1| 1 573
##gi|515174969|dbj|BADN01131787.1| 1 1596
##gi|515174970|dbj|BADN01131786.1| 1 1469
##gi|515175007|dbj|BADN01131764.1| 1 2275
##gi|515175044|dbj|BADN01131741.1| 1 2277
##gi|515175112|dbj|BADN01131710.1| 1 2281
##gi|515175119|dbj|BADN01131704.1| 1 2284
##gi|515175151|dbj|BADN01131681.1| 1 2288
##gi|515175183|dbj|BADN01131656.1| 1 2291
##gi|515175206|dbj|BADN01131641.1| 1 2292
##gi|515175209|dbj|BADN01131638.1| 1 2297
##gi|515175231|dbj|BADN01131620.1| 1 1442
##gi|515175243|dbj|BADN01131610.1| 1 1616
##gi|515175271|dbj|BADN01131588.1| 1 815
##gi|515175331|dbj|BADN01131542.1| 1 763
##gi|515175350|dbj|BADN01131524.1| 1 1195
##gi|515175407|dbj|BADN01131473.1| 1 2322
##gi|515175467|dbj|BADN01131421.1| 1 1674
##gi|515175476|dbj|BADN01131412.1| 1 2336
##gi|515175477|dbj|BADN01131411.1| 1 696
##gi|515175514|dbj|BADN01131382.1| 1 617
##gi|515175544|dbj|BADN01131360.1| 1 809
##gi|515175560|dbj|BADN01131345.1| 1 2343
##gi|515175570|dbj|BADN01131336.1| 1 2347
##gi|515175663|dbj|BADN01131254.1| 1 1692
##gi|515175664|dbj|BADN01131253.1| 1 697
##gi|515175685|dbj|BADN01131239.1| 1 1118
##gi|515175814|dbj|BADN01131133.1| 1 752
##gi|515175824|dbj|BADN01131123.1| 1 1335
##gi|515175832|dbj|BADN01131116.1| 1 834
##gi|515175834|dbj|BADN01131114.1| 1 865
##gi|515175886|dbj|BADN01131080.1| 1 1262
##gi|515175890|dbj|BADN01131078.1| 1 668
##gi|515175893|dbj|BADN01131075.1| 1 1554
##gi|515175930|dbj|BADN01131046.1| 1 1020
##gi|515175932|dbj|BADN01131044.1| 1 607
##gi|515175935|dbj|BADN01131041.1| 1 1243
##gi|515175937|dbj|BADN01131039.1| 1 1619
##gi|515175981|dbj|BADN01131002.1| 1 2414
##gi|515175987|dbj|BADN01130997.1| 1 917
##gi|515176036|dbj|BADN01130961.1| 1 2428
##gi|515176038|dbj|BADN01130959.1| 1 2424
##gi|515176083|dbj|BADN01130927.1| 1 1258
##gi|515176098|dbj|BADN01130918.1| 1 1817
##gi|515176152|dbj|BADN01130887.1| 1 1621
##gi|515176153|dbj|BADN01130886.1| 1 727
##gi|515176217|dbj|BADN01130846.1| 1 654
##gi|515176218|dbj|BADN01130845.1| 1 818
##gi|515176219|dbj|BADN01130844.1| 1 773
##gi|515176245|dbj|BADN01130818.1| 1 520
##gi|515176254|dbj|BADN01130809.1| 1 1204
##gi|515176318|dbj|BADN01130745.1| 1 1857
##gi|515176347|dbj|BADN01130717.1| 1 1209
##gi|515176460|dbj|BADN01130639.1| 1 2498
##gi|515176467|dbj|BADN01130634.1| 1 1361
##gi|515176477|dbj|BADN01130627.1| 1 1807
##gi|515176502|dbj|BADN01130607.1| 1 1523
##gi|515176574|dbj|BADN01130565.1| 1 1215
##gi|515176645|dbj|BADN01130512.1| 1 919
##gi|515176654|dbj|BADN01130505.1| 1 1758
##gi|515176761|dbj|BADN01130425.1| 1 2538
##gi|515176776|dbj|BADN01130417.1| 1 508
##gi|515176778|dbj|BADN01130416.1| 1 2546
##gi|515176801|dbj|BADN01130399.1| 1 2544
##gi|515176881|dbj|BADN01130343.1| 1 777
##gi|515176920|dbj|BADN01130323.1| 1 2566
##gi|515176925|dbj|BADN01130319.1| 1 2569
##gi|515176941|dbj|BADN01130313.1| 1 1286
##gi|515176973|dbj|BADN01130290.1| 1 1275
##gi|515176974|dbj|BADN01130289.1| 1 1201
##gi|515176982|dbj|BADN01130284.1| 1 1764
##gi|515176996|dbj|BADN01130275.1| 1 1925
##gi|515177057|dbj|BADN01130233.1| 1 882
##gi|515177093|dbj|BADN01130210.1| 1 2595
##gi|515177098|dbj|BADN01130206.1| 1 665
##gi|515177114|dbj|BADN01130195.1| 1 1685
##gi|515177116|dbj|BADN01130193.1| 1 1616
##gi|515177121|dbj|BADN01130192.1| 1 2607
##gi|515177161|dbj|BADN01130165.1| 1 2611
##gi|515177262|dbj|BADN01130146.1| 1 2615
##gi|515177375|dbj|BADN01130078.1| 1 2634
##gi|515177378|dbj|BADN01130076.1| 1 1766
##gi|515177381|dbj|BADN01130073.1| 1 1701
##gi|515177433|dbj|BADN01130051.1| 1 2638
##gi|515177439|dbj|BADN01130047.1| 1 866
##gi|515177530|dbj|BADN01130027.1| 1 1320
##gi|515177568|dbj|BADN01130006.1| 1 2653
##gi|515177571|dbj|BADN01130004.1| 1 513
##gi|515177598|dbj|BADN01129987.1| 1 1080
##gi|515177791|dbj|BADN01129927.1| 1 1202
##gi|515177867|dbj|BADN01129903.1| 1 1223
##gi|515178002|dbj|BADN01129866.1| 1 2003
##gi|515178052|dbj|BADN01129827.1| 1 2704
##gi|515178095|dbj|BADN01129798.1| 1 1452
##gi|515178127|dbj|BADN01129773.1| 1 1476
##gi|515178179|dbj|BADN01129737.1| 1 2729
##gi|515178180|dbj|BADN01129736.1| 1 1824
##gi|515178183|dbj|BADN01129734.1| 1 2730
##gi|515178199|dbj|BADN01129722.1| 1 2747
##gi|515178263|dbj|BADN01129681.1| 1 2753
##gi|515178294|dbj|BADN01129659.1| 1 797
##gi|515178295|dbj|BADN01129658.1| 1 638
##gi|515178325|dbj|BADN01129637.1| 1 760
##gi|515178363|dbj|BADN01129608.1| 1 2768
##gi|515178366|dbj|BADN01129606.1| 1 1772
##gi|515178396|dbj|BADN01129585.1| 1 2775
##gi|515178397|dbj|BADN01129584.1| 1 1343
##gi|515178411|dbj|BADN01129574.1| 1 2778
##gi|515178419|dbj|BADN01129568.1| 1 1293
##gi|515178422|dbj|BADN01129566.1| 1 2778
##gi|515178444|dbj|BADN01129551.1| 1 2115
##gi|515178445|dbj|BADN01129550.1| 1 2787
##gi|515178472|dbj|BADN01129529.1| 1 607
##gi|515178474|dbj|BADN01129527.1| 1 2793
##gi|515178489|dbj|BADN01129518.1| 1 2793
##gi|515178501|dbj|BADN01129509.1| 1 505
##gi|515178561|dbj|BADN01129463.1| 1 1388
##gi|515178626|dbj|BADN01129406.1| 1 1338
##gi|515178647|dbj|BADN01129397.1| 1 2831
##gi|515178650|dbj|BADN01129395.1| 1 2833
##gi|515178677|dbj|BADN01129379.1| 1 890
##gi|515178714|dbj|BADN01129348.1| 1 1546
##gi|515178727|dbj|BADN01129338.1| 1 2853
##gi|515178728|dbj|BADN01129337.1| 1 2849
##gi|515178744|dbj|BADN01129327.1| 1 2857
##gi|515178848|dbj|BADN01129241.1| 1 2882
##gi|515178910|dbj|BADN01129187.1| 1 2127
##gi|515178911|dbj|BADN01129186.1| 1 684
##gi|515178930|dbj|BADN01129170.1| 1 1156
##gi|515178931|dbj|BADN01129169.1| 1 1661
##gi|515178948|dbj|BADN01129153.1| 1 2228
##gi|515179103|dbj|BADN01129090.1| 1 1185
##gi|515179151|dbj|BADN01129058.1| 1 823
##gi|515179242|dbj|BADN01129005.1| 1 2970
##gi|515179301|dbj|BADN01128967.1| 1 2980
##gi|515179325|dbj|BADN01128950.1| 1 2220
##gi|515179416|dbj|BADN01128938.1| 1 2993
##gi|515179418|dbj|BADN01128936.1| 1 2990
##gi|515179422|dbj|BADN01128933.1| 1 707
##gi|515179556|dbj|BADN01128911.1| 1 1063
##gi|515180008|dbj|BADN01128855.1| 1 3019
##gi|515180051|dbj|BADN01128817.1| 1 3039
##gi|515180070|dbj|BADN01128802.1| 1 2342
##gi|515180071|dbj|BADN01128801.1| 1 599
##gi|515180077|dbj|BADN01128796.1| 1 2281
##gi|515180078|dbj|BADN01128795.1| 1 662
##gi|515180082|dbj|BADN01128792.1| 1 1010
##gi|515180092|dbj|BADN01128782.1| 1 3047
##gi|515180126|dbj|BADN01128759.1| 1 3055
##gi|515180145|dbj|BADN01128749.1| 1 2028
##gi|515180153|dbj|BADN01128746.1| 1 2334
##gi|515180201|dbj|BADN01128705.1| 1 3078
##gi|515180241|dbj|BADN01128675.1| 1 3092
##gi|515180243|dbj|BADN01128673.1| 1 3091
##gi|515180253|dbj|BADN01128664.1| 1 3097
##gi|515180264|dbj|BADN01128653.1| 1 668
##gi|515180284|dbj|BADN01128633.1| 1 852
##gi|515180285|dbj|BADN01128632.1| 1 1151
##gi|515180329|dbj|BADN01128595.1| 1 661
##gi|515180372|dbj|BADN01128576.1| 1 693
##gi|515180378|dbj|BADN01128572.1| 1 1045
##gi|515180390|dbj|BADN01128564.1| 1 1303
##gi|515180425|dbj|BADN01128541.1| 1 3148
##gi|515180471|dbj|BADN01128515.1| 1 798
##gi|515180483|dbj|BADN01128506.1| 1 3157
##gi|515180514|dbj|BADN01128487.1| 1 1735
##gi|515180580|dbj|BADN01128440.1| 1 2509
##gi|515180581|dbj|BADN01128439.1| 1 584
##gi|515180593|dbj|BADN01128430.1| 1 1291
##gi|515180597|dbj|BADN01128427.1| 1 1699
##gi|515180620|dbj|BADN01128410.1| 1 1116
##gi|515180686|dbj|BADN01128361.1| 1 2497
##gi|515180703|dbj|BADN01128345.1| 1 923
##gi|515180705|dbj|BADN01128344.1| 1 757
##gi|515180766|dbj|BADN01128301.1| 1 1565
##gi|515180843|dbj|BADN01128240.1| 1 3275
##gi|515180887|dbj|BADN01128202.1| 1 1246
##gi|515180918|dbj|BADN01128182.1| 1 579
##gi|515180922|dbj|BADN01128178.1| 1 3289
##gi|515180935|dbj|BADN01128165.1| 1 923
##gi|515180943|dbj|BADN01128159.1| 1 3297
##gi|515180998|dbj|BADN01128128.1| 1 3306
##gi|515180999|dbj|BADN01128127.1| 1 3308
##gi|515181004|dbj|BADN01128122.1| 1 1377
##gi|515181027|dbj|BADN01128105.1| 1 3315
##gi|515181062|dbj|BADN01128081.1| 1 2453
##gi|515181086|dbj|BADN01128061.1| 1 1749
##gi|515181102|dbj|BADN01128048.1| 1 1919
##gi|515181114|dbj|BADN01128041.1| 1 798
##gi|515181150|dbj|BADN01128019.1| 1 3342
##gi|515181204|dbj|BADN01127980.1| 1 1181
##gi|515181244|dbj|BADN01127949.1| 1 1268
##gi|515181260|dbj|BADN01127935.1| 1 3374
##gi|515181275|dbj|BADN01127924.1| 1 1388
##gi|515181277|dbj|BADN01127923.1| 1 1884
##gi|515181304|dbj|BADN01127914.1| 1 3375
##gi|515181321|dbj|BADN01127905.1| 1 1565
##gi|515181343|dbj|BADN01127885.1| 1 1273
##gi|515181360|dbj|BADN01127874.1| 1 1856
##gi|515181379|dbj|BADN01127860.1| 1 1366
##gi|515181383|dbj|BADN01127858.1| 1 1176
##gi|515181386|dbj|BADN01127856.1| 1 1880
##gi|515181399|dbj|BADN01127847.1| 1 3416
##gi|515181403|dbj|BADN01127845.1| 1 3414
##gi|515181433|dbj|BADN01127825.1| 1 3420
##gi|515181447|dbj|BADN01127816.1| 1 1694
##gi|515181537|dbj|BADN01127755.1| 1 1456
##gi|515181569|dbj|BADN01127730.1| 1 3452
##gi|515181571|dbj|BADN01127729.1| 1 559
##gi|515181626|dbj|BADN01127691.1| 1 3472
##gi|515181668|dbj|BADN01127659.1| 1 2506
##gi|515181695|dbj|BADN01127640.1| 1 3496
##gi|515181712|dbj|BADN01127627.1| 1 3506
##gi|515181714|dbj|BADN01127626.1| 1 3503
##gi|515181716|dbj|BADN01127625.1| 1 1218
##gi|515181758|dbj|BADN01127591.1| 1 3530
##gi|515181790|dbj|BADN01127563.1| 1 1373
##gi|515181797|dbj|BADN01127557.1| 1 1183
##gi|515181807|dbj|BADN01127549.1| 1 1440
##gi|515181810|dbj|BADN01127546.1| 1 1195
##gi|515181819|dbj|BADN01127540.1| 1 2420
##gi|515181879|dbj|BADN01127496.1| 1 2863
##gi|515181967|dbj|BADN01127434.1| 1 1228
##gi|515181982|dbj|BADN01127422.1| 1 3585
##gi|515182029|dbj|BADN01127386.1| 1 2130
##gi|515182032|dbj|BADN01127383.1| 1 3602
##gi|515182038|dbj|BADN01127377.1| 1 1227
##gi|515182042|dbj|BADN01127373.1| 1 1769
##gi|515182068|dbj|BADN01127355.1| 1 747
##gi|515182131|dbj|BADN01127317.1| 1 523
##gi|515182133|dbj|BADN01127316.1| 1 1242
##gi|515182162|dbj|BADN01127291.1| 1 3633
##gi|515182167|dbj|BADN01127288.1| 1 3632
##gi|515182180|dbj|BADN01127280.1| 1 1960
##gi|515182186|dbj|BADN01127274.1| 1 686
##gi|515182208|dbj|BADN01127258.1| 1 1309
##gi|515182215|dbj|BADN01127254.1| 1 858
##gi|515182245|dbj|BADN01127236.1| 1 1323
##gi|515182250|dbj|BADN01127233.1| 1 3659
##gi|515182255|dbj|BADN01127229.1| 1 3656
##gi|515182293|dbj|BADN01127196.1| 1 1232
##gi|515182327|dbj|BADN01127163.1| 1 680
##gi|515182356|dbj|BADN01127141.1| 1 537
##gi|515182367|dbj|BADN01127132.1| 1 2046
##gi|515182389|dbj|BADN01127123.1| 1 1238
##gi|515182455|dbj|BADN01127090.1| 1 659
##gi|515182517|dbj|BADN01127062.1| 1 569
##gi|515182603|dbj|BADN01127048.1| 1 1174
##gi|515182622|dbj|BADN01127036.1| 1 3726
##gi|515182635|dbj|BADN01127025.1| 1 3730
##gi|515182650|dbj|BADN01127013.1| 1 618
##gi|515182667|dbj|BADN01127000.1| 1 1373
##gi|515182714|dbj|BADN01126971.1| 1 1917
##gi|515182729|dbj|BADN01126957.1| 1 3755
##gi|515182737|dbj|BADN01126951.1| 1 1306
##gi|515182767|dbj|BADN01126931.1| 1 1702
##gi|515182804|dbj|BADN01126904.1| 1 2343
##gi|515182805|dbj|BADN01126903.1| 1 1672
##gi|515182816|dbj|BADN01126895.1| 1 1487
##gi|515182865|dbj|BADN01126857.1| 1 2066
##gi|515182891|dbj|BADN01126832.1| 1 1682
##gi|515182938|dbj|BADN01126807.1| 1 2809
##gi|515182946|dbj|BADN01126802.1| 1 1958
##gi|515182964|dbj|BADN01126789.1| 1 1192
##gi|515183007|dbj|BADN01126756.1| 1 3837
##gi|515183129|dbj|BADN01126665.1| 1 613
##gi|515183136|dbj|BADN01126660.1| 1 3878
##gi|515183157|dbj|BADN01126645.1| 1 2495
##gi|515183175|dbj|BADN01126631.1| 1 1561
##gi|515183308|dbj|BADN01126541.1| 1 1860
##gi|515183312|dbj|BADN01126538.1| 1 623
##gi|515183318|dbj|BADN01126534.1| 1 936
##gi|515183324|dbj|BADN01126530.1| 1 2378
##gi|515183348|dbj|BADN01126512.1| 1 1218
##gi|515183404|dbj|BADN01126474.1| 1 1728
##gi|515183427|dbj|BADN01126457.1| 1 2857
##gi|515183432|dbj|BADN01126454.1| 1 842
##gi|515183443|dbj|BADN01126445.1| 1 1584
##gi|515183474|dbj|BADN01126421.1| 1 1380
##gi|515183476|dbj|BADN01126419.1| 1 565
##gi|515183478|dbj|BADN01126417.1| 1 807
##gi|515183492|dbj|BADN01126404.1| 1 3983
##gi|515183497|dbj|BADN01126399.1| 1 1190
##gi|515183503|dbj|BADN01126393.1| 1 2612
##gi|515183544|dbj|BADN01126357.1| 1 2298
##gi|515183599|dbj|BADN01126317.1| 1 4037
##gi|515183612|dbj|BADN01126309.1| 1 2263
##gi|515183626|dbj|BADN01126302.1| 1 1128
##gi|515183628|dbj|BADN01126301.1| 1 1663
##gi|515183642|dbj|BADN01126291.1| 1 2237
##gi|515183656|dbj|BADN01126279.1| 1 1500
##gi|515183665|dbj|BADN01126270.1| 1 1564
##gi|515183673|dbj|BADN01126262.1| 1 780
##gi|515183690|dbj|BADN01126249.1| 1 932
##gi|515183720|dbj|BADN01126230.1| 1 2176
##gi|515183739|dbj|BADN01126219.1| 1 1535
##gi|515183780|dbj|BADN01126191.1| 1 3153
##gi|515183810|dbj|BADN01126165.1| 1 2792
##gi|515183813|dbj|BADN01126162.1| 1 1797
##gi|515183839|dbj|BADN01126144.1| 1 1695
##gi|515183882|dbj|BADN01126111.1| 1 1330
##gi|515183920|dbj|BADN01126082.1| 1 1111
##gi|515183923|dbj|BADN01126079.1| 1 4149
##gi|515183968|dbj|BADN01126048.1| 1 2004
##gi|515183974|dbj|BADN01126044.1| 1 1454
##gi|515183984|dbj|BADN01126038.1| 1 3463
##gi|515184010|dbj|BADN01126013.1| 1 1972
##gi|515184029|dbj|BADN01125995.1| 1 1735
##gi|515184092|dbj|BADN01125953.1| 1 1356
##gi|515184134|dbj|BADN01125926.1| 1 4229
##gi|515184170|dbj|BADN01125901.1| 1 3611
##gi|515184174|dbj|BADN01125898.1| 1 1876
##gi|515184200|dbj|BADN01125882.1| 1 1217
##gi|515184244|dbj|BADN01125842.1| 1 2979
##gi|515184259|dbj|BADN01125831.1| 1 1256
##gi|515184309|dbj|BADN01125795.1| 1 2585
##gi|515184322|dbj|BADN01125788.1| 1 844
##gi|515184326|dbj|BADN01125786.1| 1 2073
##gi|515184363|dbj|BADN01125762.1| 1 3011
##gi|515184368|dbj|BADN01125759.1| 1 4313
##gi|515184452|dbj|BADN01125706.1| 1 2150
##gi|515184507|dbj|BADN01125672.1| 1 1830
##gi|515184576|dbj|BADN01125626.1| 1 2304
##gi|515184578|dbj|BADN01125625.1| 1 1128
##gi|515184592|dbj|BADN01125617.1| 1 1551
##gi|515184703|dbj|BADN01125538.1| 1 983
##gi|515184708|dbj|BADN01125535.1| 1 3471
##gi|515184733|dbj|BADN01125522.1| 1 4411
##gi|515184739|dbj|BADN01125519.1| 1 1093
##gi|515184789|dbj|BADN01125482.1| 1 1157
##gi|515184808|dbj|BADN01125465.1| 1 1924
##gi|515184811|dbj|BADN01125463.1| 1 2418
##gi|515184831|dbj|BADN01125447.1| 1 2500
##gi|515184833|dbj|BADN01125446.1| 1 2257
##gi|515184835|dbj|BADN01125445.1| 1 1266
##gi|515184880|dbj|BADN01125416.1| 1 4464
##gi|515184888|dbj|BADN01125412.1| 1 3079
##gi|515184900|dbj|BADN01125405.1| 1 3652
##gi|515184924|dbj|BADN01125388.1| 1 757
##gi|515184935|dbj|BADN01125381.1| 1 2855
##gi|515184956|dbj|BADN01125366.1| 1 1382
##gi|515185063|dbj|BADN01125307.1| 1 1417
##gi|515185064|dbj|BADN01125306.1| 1 1985
##gi|515185074|dbj|BADN01125297.1| 1 3012
##gi|515185093|dbj|BADN01125283.1| 1 1098
##gi|515185142|dbj|BADN01125252.1| 1 2089
##gi|515185143|dbj|BADN01125251.1| 1 1090
##gi|515185146|dbj|BADN01125248.1| 1 4559
##gi|515185151|dbj|BADN01125244.1| 1 4562
##gi|515185157|dbj|BADN01125238.1| 1 4569
##gi|515185189|dbj|BADN01125216.1| 1 1223
##gi|515185223|dbj|BADN01125187.1| 1 1225
##gi|515185272|dbj|BADN01125162.1| 1 2283
##gi|515185274|dbj|BADN01125160.1| 1 1662
##gi|515185276|dbj|BADN01125159.1| 1 1762
##gi|515185324|dbj|BADN01125130.1| 1 1148
##gi|515185351|dbj|BADN01125112.1| 1 1611
##gi|515185353|dbj|BADN01125111.1| 1 2942
##gi|515185427|dbj|BADN01125061.1| 1 589
##gi|515185455|dbj|BADN01125044.1| 1 4682
##gi|515185467|dbj|BADN01125036.1| 1 4680
##gi|515185529|dbj|BADN01124994.1| 1 4712
##gi|515185542|dbj|BADN01124986.1| 1 2985
##gi|515185573|dbj|BADN01124969.1| 1 3292
##gi|515185588|dbj|BADN01124960.1| 1 2394
##gi|515185645|dbj|BADN01124923.1| 1 2250
##gi|515185679|dbj|BADN01124896.1| 1 2508
##gi|515185750|dbj|BADN01124854.1| 1 2045
##gi|515185765|dbj|BADN01124843.1| 1 1876
##gi|515185766|dbj|BADN01124842.1| 1 1022
##gi|515185802|dbj|BADN01124817.1| 1 4794
##gi|515185804|dbj|BADN01124816.1| 1 4790
##gi|515185849|dbj|BADN01124787.1| 1 1533
##gi|515185938|dbj|BADN01124734.1| 1 788
##gi|515185956|dbj|BADN01124719.1| 1 4834
##gi|515185974|dbj|BADN01124706.1| 1 2514
##gi|515185999|dbj|BADN01124688.1| 1 752
##gi|515186013|dbj|BADN01124679.1| 1 4857
##gi|515186056|dbj|BADN01124650.1| 1 2003
##gi|515186083|dbj|BADN01124630.1| 1 2542
##gi|515186105|dbj|BADN01124613.1| 1 1731
##gi|515186106|dbj|BADN01124612.1| 1 2308
##gi|515186126|dbj|BADN01124598.1| 1 2048
##gi|515186128|dbj|BADN01124596.1| 1 711
##gi|515186131|dbj|BADN01124593.1| 1 2884
##gi|515186159|dbj|BADN01124572.1| 1 718
##gi|515186177|dbj|BADN01124558.1| 1 3321
##gi|515186192|dbj|BADN01124549.1| 1 4921
##gi|515186238|dbj|BADN01124524.1| 1 3344
##gi|515186246|dbj|BADN01124518.1| 1 2200
##gi|515186265|dbj|BADN01124507.1| 1 2832
##gi|515186295|dbj|BADN01124493.1| 1 1959
##gi|515186316|dbj|BADN01124484.1| 1 646
##gi|515186320|dbj|BADN01124480.1| 1 2296
##gi|515186339|dbj|BADN01124468.1| 1 2251
##gi|515186350|dbj|BADN01124461.1| 1 2768
##gi|515186382|dbj|BADN01124438.1| 1 3114
##gi|515186430|dbj|BADN01124409.1| 1 5004
##gi|515186451|dbj|BADN01124397.1| 1 1734
##gi|515186459|dbj|BADN01124391.1| 1 1311
##gi|515186514|dbj|BADN01124359.1| 1 1682
##gi|515186543|dbj|BADN01124340.1| 1 3637
##gi|515186548|dbj|BADN01124335.1| 1 599
##gi|515186553|dbj|BADN01124330.1| 1 2106
##gi|515186554|dbj|BADN01124329.1| 1 1986
##gi|515186578|dbj|BADN01124313.1| 1 1104
##gi|515186659|dbj|BADN01124261.1| 1 1002
##gi|515186673|dbj|BADN01124251.1| 1 917
##gi|515186675|dbj|BADN01124250.1| 1 3151
##gi|515186681|dbj|BADN01124246.1| 1 1366
##gi|515186690|dbj|BADN01124241.1| 1 3099
##gi|515186692|dbj|BADN01124240.1| 1 1114
##gi|515186706|dbj|BADN01124232.1| 1 2969
##gi|515186733|dbj|BADN01124215.1| 1 5109
##gi|515186784|dbj|BADN01124188.1| 1 1391
##gi|515186815|dbj|BADN01124173.1| 1 636
##gi|515186819|dbj|BADN01124171.1| 1 2346
##gi|515186827|dbj|BADN01124167.1| 1 1475
##gi|515186866|dbj|BADN01124145.1| 1 3357
##gi|515186876|dbj|BADN01124138.1| 1 1430
##gi|515186912|dbj|BADN01124112.1| 1 1811
##gi|515186945|dbj|BADN01124094.1| 1 1996
##gi|515186947|dbj|BADN01124093.1| 1 5195
##gi|515186976|dbj|BADN01124068.1| 1 5199
##gi|515186996|dbj|BADN01124056.1| 1 2075
##gi|515187013|dbj|BADN01124047.1| 1 1776
##gi|515187024|dbj|BADN01124037.1| 1 2368
##gi|515187052|dbj|BADN01124018.1| 1 2267
##gi|515187074|dbj|BADN01124005.1| 1 3064
##gi|515187098|dbj|BADN01123986.1| 1 1861
##gi|515187124|dbj|BADN01123971.1| 1 5265
##gi|515187130|dbj|BADN01123967.1| 1 2143
##gi|515187139|dbj|BADN01123963.1| 1 2589
##gi|515187143|dbj|BADN01123961.1| 1 2632
##gi|515187152|dbj|BADN01123954.1| 1 2713
##gi|515187203|dbj|BADN01123920.1| 1 1174
##gi|515187210|dbj|BADN01123916.1| 1 2266
##gi|515187226|dbj|BADN01123905.1| 1 1574
##gi|515187286|dbj|BADN01123855.1| 1 3681
##gi|515187287|dbj|BADN01123854.1| 1 1547
##gi|515187295|dbj|BADN01123848.1| 1 3135
##gi|515187322|dbj|BADN01123833.1| 1 2382
##gi|515187341|dbj|BADN01123819.1| 1 1820
##gi|515187383|dbj|BADN01123792.1| 1 1771
##gi|515187467|dbj|BADN01123743.1| 1 1503
##gi|515187509|dbj|BADN01123717.1| 1 5408
##gi|515187512|dbj|BADN01123716.1| 1 5411
##gi|515187516|dbj|BADN01123713.1| 1 2640
##gi|515187548|dbj|BADN01123696.1| 1 1580
##gi|515187596|dbj|BADN01123662.1| 1 1882
##gi|515187608|dbj|BADN01123651.1| 1 1498
##gi|515187612|dbj|BADN01123650.1| 1 546
##gi|515187615|dbj|BADN01123648.1| 1 2783
##gi|515187657|dbj|BADN01123624.1| 1 2068
##gi|515187680|dbj|BADN01123609.1| 1 1268
##gi|515187687|dbj|BADN01123604.1| 1 1609
##gi|515187695|dbj|BADN01123600.1| 1 1603
##gi|515187700|dbj|BADN01123596.1| 1 2550
##gi|515187718|dbj|BADN01123584.1| 1 2866
##gi|515187720|dbj|BADN01123583.1| 1 1429
##gi|515187745|dbj|BADN01123567.1| 1 5510
##gi|515187791|dbj|BADN01123539.1| 1 3525
##gi|515187799|dbj|BADN01123533.1| 1 1888
##gi|515187837|dbj|BADN01123507.1| 1 3035
##gi|515187847|dbj|BADN01123502.1| 1 3727
##gi|515187882|dbj|BADN01123481.1| 1 1365
##gi|515187956|dbj|BADN01123442.1| 1 2665
##gi|515187965|dbj|BADN01123436.1| 1 1284
##gi|515188018|dbj|BADN01123398.1| 1 738
##gi|515188021|dbj|BADN01123395.1| 1 1114
##gi|515188108|dbj|BADN01123338.1| 1 5631
##gi|515188110|dbj|BADN01123336.1| 1 605
##gi|515188114|dbj|BADN01123333.1| 1 523
##gi|515188133|dbj|BADN01123323.1| 1 2426
##gi|515188157|dbj|BADN01123312.1| 1 2008
##gi|515188206|dbj|BADN01123289.1| 1 5041
##gi|515188225|dbj|BADN01123278.1| 1 3506
##gi|515188345|dbj|BADN01123206.1| 1 3696
##gi|515188349|dbj|BADN01123202.1| 1 5703
##gi|515188358|dbj|BADN01123197.1| 1 1619
##gi|515188360|dbj|BADN01123196.1| 1 3110
##gi|515188374|dbj|BADN01123187.1| 1 1644
##gi|515188425|dbj|BADN01123162.1| 1 1400
##gi|515188458|dbj|BADN01123140.1| 1 5106
##gi|515188518|dbj|BADN01123100.1| 1 3684
##gi|515188534|dbj|BADN01123092.1| 1 3752
##gi|515188561|dbj|BADN01123071.1| 1 1299
##gi|515188565|dbj|BADN01123068.1| 1 2014
##gi|515188581|dbj|BADN01123058.1| 1 1822
##gi|515188631|dbj|BADN01123019.1| 1 5807
##gi|515188632|dbj|BADN01123018.1| 1 3650
##gi|515188661|dbj|BADN01123002.1| 1 1644
##gi|515188680|dbj|BADN01122990.1| 1 1002
##gi|515188682|dbj|BADN01122989.1| 1 1837
##gi|515188695|dbj|BADN01122980.1| 1 1817
##gi|515188702|dbj|BADN01122974.1| 1 1260
##gi|515188710|dbj|BADN01122967.1| 1 2687
##gi|515188726|dbj|BADN01122956.1| 1 1661
##gi|515188744|dbj|BADN01122945.1| 1 817
##gi|515188826|dbj|BADN01122894.1| 1 2647
##gi|515188847|dbj|BADN01122875.1| 1 5285
##gi|515188848|dbj|BADN01122874.1| 1 5903
##gi|515188879|dbj|BADN01122856.1| 1 672
##gi|515188895|dbj|BADN01122852.1| 1 1578
##gi|515188909|dbj|BADN01122844.1| 1 3478
##gi|515188913|dbj|BADN01122841.1| 1 4531
##gi|515188923|dbj|BADN01122833.1| 1 1686
##gi|515188944|dbj|BADN01122815.1| 1 992
##gi|515188955|dbj|BADN01122807.1| 1 795
##gi|515188971|dbj|BADN01122797.1| 1 2702
##gi|515189005|dbj|BADN01122779.1| 1 1895
##gi|515189130|dbj|BADN01122688.1| 1 2450
##gi|515189136|dbj|BADN01122683.1| 1 3336
##gi|515189137|dbj|BADN01122682.1| 1 3827
##gi|515189138|dbj|BADN01122681.1| 1 2179
##gi|515189154|dbj|BADN01122666.1| 1 1284
##gi|515189155|dbj|BADN01122665.1| 1 1499
##gi|515189196|dbj|BADN01122643.1| 1 1593
##gi|515189222|dbj|BADN01122624.1| 1 2227
##gi|515189264|dbj|BADN01122595.1| 1 2549
##gi|515189292|dbj|BADN01122576.1| 1 3262
##gi|515189355|dbj|BADN01122538.1| 1 3174
##gi|515189362|dbj|BADN01122532.1| 1 1820
##gi|515189448|dbj|BADN01122476.1| 1 4113
##gi|515189449|dbj|BADN01122475.1| 1 1279
##gi|515189464|dbj|BADN01122465.1| 1 608
##gi|515189467|dbj|BADN01122463.1| 1 1134
##gi|515189468|dbj|BADN01122462.1| 1 1339
##gi|515189470|dbj|BADN01122461.1| 1 2335
##gi|515189471|dbj|BADN01122460.1| 1 1643
##gi|515189473|dbj|BADN01122459.1| 1 1957
##gi|515189492|dbj|BADN01122445.1| 1 1386
##gi|515189814|dbj|BADN01122398.1| 1 2316
##gi|515189831|dbj|BADN01122384.1| 1 2567
##gi|515189857|dbj|BADN01122368.1| 1 1617
##gi|515189934|dbj|BADN01122318.1| 1 588
##gi|515189940|dbj|BADN01122314.1| 1 2426
##gi|515189942|dbj|BADN01122313.1| 1 3343
##gi|515189957|dbj|BADN01122300.1| 1 1940
##gi|515189985|dbj|BADN01122280.1| 1 693
##gi|515190015|dbj|BADN01122264.1| 1 2956
##gi|515190016|dbj|BADN01122263.1| 1 3005
##gi|515190044|dbj|BADN01122246.1| 1 3578
##gi|515190071|dbj|BADN01122230.1| 1 966
##gi|515190073|dbj|BADN01122229.1| 1 6305
##gi|515190098|dbj|BADN01122213.1| 1 1252
##gi|515190131|dbj|BADN01122194.1| 1 1986
##gi|515190134|dbj|BADN01122191.1| 1 4392
##gi|515190136|dbj|BADN01122189.1| 1 4192
##gi|515190139|dbj|BADN01122186.1| 1 2980
##gi|515190310|dbj|BADN01122095.1| 1 3868
##gi|515190369|dbj|BADN01122057.1| 1 3425
##gi|515190504|dbj|BADN01121992.1| 1 3307
##gi|515190506|dbj|BADN01121990.1| 1 4624
##gi|515190513|dbj|BADN01121986.1| 1 2452
##gi|515190521|dbj|BADN01121982.1| 1 1243
##gi|515190748|dbj|BADN01121941.1| 1 2389
##gi|515190750|dbj|BADN01121939.1| 1 6486
##gi|515190752|dbj|BADN01121938.1| 1 872
##gi|515190755|dbj|BADN01121936.1| 1 2004
##gi|515190808|dbj|BADN01121902.1| 1 2299
##gi|515190834|dbj|BADN01121887.1| 1 1754
##gi|515190855|dbj|BADN01121873.1| 1 2835
##gi|515190922|dbj|BADN01121831.1| 1 6570
##gi|515190940|dbj|BADN01121817.1| 1 4244
##gi|515190945|dbj|BADN01121813.1| 1 1695
##gi|515190965|dbj|BADN01121798.1| 1 3357
##gi|515190984|dbj|BADN01121784.1| 1 1577
##gi|515191003|dbj|BADN01121769.1| 1 4018
##gi|515191015|dbj|BADN01121758.1| 1 2787
##gi|515191029|dbj|BADN01121747.1| 1 2137
##gi|515191100|dbj|BADN01121693.1| 1 4510
##gi|515191110|dbj|BADN01121687.1| 1 1854
##gi|515191120|dbj|BADN01121682.1| 1 807
##gi|515191132|dbj|BADN01121673.1| 1 2104
##gi|515191138|dbj|BADN01121667.1| 1 5194
##gi|515191165|dbj|BADN01121644.1| 1 762
##gi|515191174|dbj|BADN01121635.1| 1 2453
##gi|515191191|dbj|BADN01121620.1| 1 3764
##gi|515191194|dbj|BADN01121617.1| 1 4385
##gi|515191220|dbj|BADN01121593.1| 1 6718
##gi|515191279|dbj|BADN01121540.1| 1 4395
##gi|515191288|dbj|BADN01121533.1| 1 2720
##gi|515191332|dbj|BADN01121494.1| 1 4067
##gi|515191355|dbj|BADN01121480.1| 1 1819
##gi|515191396|dbj|BADN01121454.1| 1 3513
##gi|515191406|dbj|BADN01121444.1| 1 2828
##gi|515191423|dbj|BADN01121430.1| 1 4484
##gi|515191461|dbj|BADN01121402.1| 1 6812
##gi|515191474|dbj|BADN01121393.1| 1 6820
##gi|515191541|dbj|BADN01121348.1| 1 1739
##gi|515191592|dbj|BADN01121314.1| 1 5387
##gi|515191607|dbj|BADN01121305.1| 1 1574
##gi|515191671|dbj|BADN01121257.1| 1 1487
##gi|515191758|dbj|BADN01121200.1| 1 1963
##gi|515191828|dbj|BADN01121161.1| 1 1145
##gi|515191846|dbj|BADN01121150.1| 1 1038
##gi|515191903|dbj|BADN01121114.1| 1 1102
##gi|515191940|dbj|BADN01121084.1| 1 1919
##gi|515191962|dbj|BADN01121067.1| 1 2247
##gi|515191978|dbj|BADN01121056.1| 1 3769
##gi|515191981|dbj|BADN01121054.1| 1 2620
##gi|515191985|dbj|BADN01121051.1| 1 7042
##gi|515191988|dbj|BADN01121049.1| 1 5007
##gi|515192007|dbj|BADN01121038.1| 1 2785
##gi|515192018|dbj|BADN01121031.1| 1 1953
##gi|515192019|dbj|BADN01121030.1| 1 2672
##gi|515192069|dbj|BADN01120993.1| 1 3967
##gi|515192086|dbj|BADN01120982.1| 1 1225
##gi|515192170|dbj|BADN01120920.1| 1 7113
##gi|515192191|dbj|BADN01120905.1| 1 3491
##gi|515192215|dbj|BADN01120890.1| 1 2400
##gi|515192217|dbj|BADN01120889.1| 1 4537
##gi|515192221|dbj|BADN01120886.1| 1 4279
##gi|515192267|dbj|BADN01120859.1| 1 3481
##gi|515192282|dbj|BADN01120847.1| 1 5250
##gi|515192288|dbj|BADN01120843.1| 1 1510
##gi|515192317|dbj|BADN01120818.1| 1 7186
##gi|515192374|dbj|BADN01120778.1| 1 7209
##gi|515192379|dbj|BADN01120774.1| 1 1620
##gi|515192403|dbj|BADN01120757.1| 1 1430
##gi|515192442|dbj|BADN01120727.1| 1 5479
##gi|515192462|dbj|BADN01120712.1| 1 2114
##gi|515192469|dbj|BADN01120709.1| 1 3786
##gi|515192508|dbj|BADN01120687.1| 1 2532
##gi|515192520|dbj|BADN01120678.1| 1 611
##gi|515192527|dbj|BADN01120672.1| 1 2214
##gi|515192528|dbj|BADN01120671.1| 1 987
##gi|515192579|dbj|BADN01120635.1| 1 7322
##gi|515192595|dbj|BADN01120623.1| 1 6264
##gi|515192600|dbj|BADN01120620.1| 1 814
##gi|515192622|dbj|BADN01120604.1| 1 2979
##gi|515192623|dbj|BADN01120603.1| 1 3677
##gi|515192650|dbj|BADN01120582.1| 1 2478
##gi|515192652|dbj|BADN01120581.1| 1 3062
##gi|515192666|dbj|BADN01120571.1| 1 1475
##gi|515192670|dbj|BADN01120570.1| 1 2704
##gi|515192770|dbj|BADN01120501.1| 1 890
##gi|515192829|dbj|BADN01120460.1| 1 1453
##gi|515192843|dbj|BADN01120450.1| 1 6156
##gi|515192845|dbj|BADN01120448.1| 1 1602
##gi|515192861|dbj|BADN01120436.1| 1 2780
##gi|515192870|dbj|BADN01120429.1| 1 3048
##gi|515192871|dbj|BADN01120428.1| 1 2387
##gi|515192907|dbj|BADN01120404.1| 1 1522
##gi|515192908|dbj|BADN01120403.1| 1 2497
##gi|515192912|dbj|BADN01120399.1| 1 1768
##gi|515192921|dbj|BADN01120392.1| 1 1023
##gi|515192929|dbj|BADN01120386.1| 1 1813
##gi|515192960|dbj|BADN01120361.1| 1 1886
##gi|515192969|dbj|BADN01120354.1| 1 1282
##gi|515193024|dbj|BADN01120305.1| 1 7540
##gi|515193061|dbj|BADN01120279.1| 1 3621
##gi|515193063|dbj|BADN01120277.1| 1 7565
##gi|515193071|dbj|BADN01120271.1| 1 2925
##gi|515193084|dbj|BADN01120260.1| 1 4974
##gi|515193135|dbj|BADN01120217.1| 1 1600
##gi|515193141|dbj|BADN01120212.1| 1 2054
##gi|515193180|dbj|BADN01120182.1| 1 2355
##gi|515193207|dbj|BADN01120160.1| 1 3406
##gi|515193225|dbj|BADN01120146.1| 1 3535
##gi|515193230|dbj|BADN01120142.1| 1 1258
##gi|515193238|dbj|BADN01120135.1| 1 5163
##gi|515193255|dbj|BADN01120122.1| 1 3081
##gi|515193269|dbj|BADN01120111.1| 1 3164
##gi|515193280|dbj|BADN01120102.1| 1 4309
##gi|515193329|dbj|BADN01120064.1| 1 3523
##gi|515193337|dbj|BADN01120057.1| 1 1099
##gi|515193338|dbj|BADN01120056.1| 1 2879
##gi|515193343|dbj|BADN01120052.1| 1 6443
##gi|515193345|dbj|BADN01120050.1| 1 4427
##gi|515193351|dbj|BADN01120045.1| 1 2773
##gi|515193356|dbj|BADN01120041.1| 1 6234
##gi|515193368|dbj|BADN01120031.1| 1 3054
##gi|515193380|dbj|BADN01120021.1| 1 2068
##gi|515193387|dbj|BADN01120016.1| 1 1792
##gi|515193567|dbj|BADN01119948.1| 1 4798
##gi|515193613|dbj|BADN01119917.1| 1 7764
##gi|515193618|dbj|BADN01119913.1| 1 7763
##gi|515193624|dbj|BADN01119907.1| 1 687
##gi|515193627|dbj|BADN01119905.1| 1 916
##gi|515193628|dbj|BADN01119904.1| 1 2214
##gi|515193633|dbj|BADN01119900.1| 1 2274
##gi|515193644|dbj|BADN01119889.1| 1 7792
##gi|515193645|dbj|BADN01119888.1| 1 2824
##gi|515193715|dbj|BADN01119828.1| 1 4693
##gi|515193719|dbj|BADN01119826.1| 1 659
##gi|515193721|dbj|BADN01119825.1| 1 1311
##gi|515193724|dbj|BADN01119823.1| 1 1914
##gi|515193764|dbj|BADN01119811.1| 1 1601
##gi|515193785|dbj|BADN01119795.1| 1 1127
##gi|515193802|dbj|BADN01119780.1| 1 1443
##gi|515193836|dbj|BADN01119758.1| 1 4294
##gi|515193857|dbj|BADN01119744.1| 1 2969
##gi|515193862|dbj|BADN01119741.1| 1 5576
##gi|515193872|dbj|BADN01119734.1| 1 4770
##gi|515193948|dbj|BADN01119694.1| 1 1465
##gi|515194012|dbj|BADN01119651.1| 1 2017
##gi|515194022|dbj|BADN01119645.1| 1 4032
##gi|515194080|dbj|BADN01119608.1| 1 6412
##gi|515194082|dbj|BADN01119606.1| 1 2390
##gi|515194117|dbj|BADN01119583.1| 1 2415
##gi|515194118|dbj|BADN01119582.1| 1 2850
##gi|515194128|dbj|BADN01119574.1| 1 5618
##gi|515194129|dbj|BADN01119573.1| 1 4366
##gi|515194148|dbj|BADN01119561.1| 1 2091
##gi|515194152|dbj|BADN01119558.1| 1 1843
##gi|515194164|dbj|BADN01119551.1| 1 3186
##gi|515194174|dbj|BADN01119543.1| 1 3307
##gi|515194178|dbj|BADN01119541.1| 1 3657
##gi|515194195|dbj|BADN01119529.1| 1 856
##gi|515194197|dbj|BADN01119527.1| 1 2697
##gi|515194244|dbj|BADN01119494.1| 1 1998
##gi|515194254|dbj|BADN01119486.1| 1 5564
##gi|515194283|dbj|BADN01119464.1| 1 3854
##gi|515194295|dbj|BADN01119456.1| 1 2700
##gi|515194377|dbj|BADN01119403.1| 1 1975
##gi|515194412|dbj|BADN01119378.1| 1 1924
##gi|515194418|dbj|BADN01119374.1| 1 3771
##gi|515194430|dbj|BADN01119367.1| 1 2175
##gi|515194431|dbj|BADN01119366.1| 1 1920
##gi|515194445|dbj|BADN01119356.1| 1 2895
##gi|515194447|dbj|BADN01119355.1| 1 793
##gi|515194475|dbj|BADN01119337.1| 1 4126
##gi|515194481|dbj|BADN01119334.1| 1 5171
##gi|515194509|dbj|BADN01119319.1| 1 3241
##gi|515194605|dbj|BADN01119266.1| 1 2335
##gi|515194628|dbj|BADN01119249.1| 1 2062
##gi|515194645|dbj|BADN01119237.1| 1 1880
##gi|515194652|dbj|BADN01119232.1| 1 732
##gi|515194656|dbj|BADN01119229.1| 1 1828
##gi|515194667|dbj|BADN01119222.1| 1 7185
##gi|515194700|dbj|BADN01119202.1| 1 5028
##gi|515194724|dbj|BADN01119186.1| 1 1772
##gi|515194774|dbj|BADN01119153.1| 1 4461
##gi|515194775|dbj|BADN01119152.1| 1 8241
##gi|515194789|dbj|BADN01119141.1| 1 4167
##gi|515194805|dbj|BADN01119130.1| 1 3185
##gi|515194810|dbj|BADN01119127.1| 1 4240
##gi|515194813|dbj|BADN01119125.1| 1 2019
##gi|515194851|dbj|BADN01119097.1| 1 8297
##gi|515194884|dbj|BADN01119074.1| 1 4833
##gi|515194886|dbj|BADN01119072.1| 1 1755
##gi|515194912|dbj|BADN01119049.1| 1 1174
##gi|515194923|dbj|BADN01119040.1| 1 4149
##gi|515194960|dbj|BADN01119020.1| 1 976
##gi|515194978|dbj|BADN01119006.1| 1 2626
##gi|515195011|dbj|BADN01118984.1| 1 2269
##gi|515195082|dbj|BADN01118935.1| 1 4505
##gi|515195113|dbj|BADN01118912.1| 1 1853
##gi|515195115|dbj|BADN01118911.1| 1 5972
##gi|515195151|dbj|BADN01118883.1| 1 4215
##gi|515195167|dbj|BADN01118868.1| 1 988
##gi|515195169|dbj|BADN01118866.1| 1 2221
##gi|515195170|dbj|BADN01118865.1| 1 5063
##gi|515195224|dbj|BADN01118833.1| 1 5254
##gi|515195225|dbj|BADN01118832.1| 1 1610
##gi|515195229|dbj|BADN01118830.1| 1 3664
##gi|515195232|dbj|BADN01118827.1| 1 1328
##gi|515195243|dbj|BADN01118819.1| 1 5971
##gi|515195278|dbj|BADN01118796.1| 1 2527
##gi|515195285|dbj|BADN01118792.1| 1 3221
##gi|515195355|dbj|BADN01118740.1| 1 2389
##gi|515195368|dbj|BADN01118732.1| 1 854
##gi|515195379|dbj|BADN01118725.1| 1 5883
##gi|515195402|dbj|BADN01118711.1| 1 730
##gi|515195407|dbj|BADN01118708.1| 1 2038
##gi|515195428|dbj|BADN01118691.1| 1 904
##gi|515195430|dbj|BADN01118690.1| 1 1502
##gi|515195470|dbj|BADN01118665.1| 1 2272
##gi|515195474|dbj|BADN01118662.1| 1 5532
##gi|515195499|dbj|BADN01118646.1| 1 3473
##gi|515195501|dbj|BADN01118645.1| 1 3254
##gi|515195509|dbj|BADN01118637.1| 1 2056
##gi|515195512|dbj|BADN01118634.1| 1 4175
##gi|515195527|dbj|BADN01118624.1| 1 1676
##gi|515195530|dbj|BADN01118622.1| 1 1453
##gi|515195531|dbj|BADN01118621.1| 1 3433
##gi|515195539|dbj|BADN01118615.1| 1 3890
##gi|515195586|dbj|BADN01118581.1| 1 817
##gi|515195651|dbj|BADN01118540.1| 1 7470
##gi|515195671|dbj|BADN01118527.1| 1 3873
##gi|515195736|dbj|BADN01118478.1| 1 1291
##gi|515195737|dbj|BADN01118477.1| 1 2993
##gi|515195740|dbj|BADN01118474.1| 1 1349
##gi|515195752|dbj|BADN01118467.1| 1 8690
##gi|515195756|dbj|BADN01118464.1| 1 3234
##gi|515195769|dbj|BADN01118454.1| 1 1331
##gi|515195796|dbj|BADN01118437.1| 1 2399
##gi|515195800|dbj|BADN01118434.1| 1 1586
##gi|515195830|dbj|BADN01118412.1| 1 3554
##gi|515195831|dbj|BADN01118411.1| 1 1777
##gi|515195835|dbj|BADN01118409.1| 1 4455
##gi|515195903|dbj|BADN01118361.1| 1 8737
##gi|515195906|dbj|BADN01118359.1| 1 5937
##gi|515195945|dbj|BADN01118330.1| 1 2083
##gi|515195987|dbj|BADN01118294.1| 1 4551
##gi|515196021|dbj|BADN01118272.1| 1 3342
##gi|515196128|dbj|BADN01118212.1| 1 6544
##gi|515196135|dbj|BADN01118208.1| 1 4251
##gi|515196143|dbj|BADN01118203.1| 1 2062
##gi|515196145|dbj|BADN01118202.1| 1 3241
##gi|515196172|dbj|BADN01118176.1| 1 2458
##gi|515196189|dbj|BADN01118166.1| 1 3095
##gi|515196227|dbj|BADN01118142.1| 1 2855
##gi|515196238|dbj|BADN01118135.1| 1 1265
##gi|515196284|dbj|BADN01118113.1| 1 732
##gi|515196331|dbj|BADN01118091.1| 1 752
##gi|515196393|dbj|BADN01118054.1| 1 1372
##gi|515196397|dbj|BADN01118052.1| 1 955
##gi|515196437|dbj|BADN01118029.1| 1 3001
##gi|515196441|dbj|BADN01118027.1| 1 6695
##gi|515196475|dbj|BADN01118008.1| 1 2597
##gi|515196504|dbj|BADN01117987.1| 1 5458
##gi|515196524|dbj|BADN01117969.1| 1 1716
##gi|515196574|dbj|BADN01117934.1| 1 5423
##gi|515196601|dbj|BADN01117918.1| 1 5348
##gi|515196606|dbj|BADN01117915.1| 1 3695
##gi|515196615|dbj|BADN01117909.1| 1 3618
##gi|515196665|dbj|BADN01117874.1| 1 3189
##gi|515196667|dbj|BADN01117872.1| 1 6399
##gi|515196714|dbj|BADN01117839.1| 1 4441
##gi|515196717|dbj|BADN01117837.1| 1 1519
##gi|515196739|dbj|BADN01117822.1| 1 565
##gi|515196773|dbj|BADN01117802.1| 1 1625
##gi|515196790|dbj|BADN01117791.1| 1 1272
##gi|515196799|dbj|BADN01117787.1| 1 3503
##gi|515196838|dbj|BADN01117762.1| 1 1912
##gi|515196840|dbj|BADN01117761.1| 1 1892
##gi|515196851|dbj|BADN01117754.1| 1 1884
##gi|515196903|dbj|BADN01117710.1| 1 859
##gi|515196940|dbj|BADN01117684.1| 1 7817
##gi|515196987|dbj|BADN01117658.1| 1 3899
##gi|515196994|dbj|BADN01117654.1| 1 3284
##gi|515197003|dbj|BADN01117649.1| 1 6860
##gi|515197053|dbj|BADN01117622.1| 1 4145
##gi|515197055|dbj|BADN01117621.1| 1 1894
##gi|515197081|dbj|BADN01117607.1| 1 1889
##gi|515197086|dbj|BADN01117602.1| 1 3249
##gi|515197150|dbj|BADN01117564.1| 1 2485
##gi|515197165|dbj|BADN01117554.1| 1 9334
##gi|515197169|dbj|BADN01117550.1| 1 2151
##gi|515197208|dbj|BADN01117528.1| 1 632
##gi|515197231|dbj|BADN01117512.1| 1 9372
##gi|515197253|dbj|BADN01117498.1| 1 6731
##gi|515197442|dbj|BADN01117379.1| 1 756
##gi|515197449|dbj|BADN01117375.1| 1 6822
##gi|515197460|dbj|BADN01117369.1| 1 932
##gi|515197492|dbj|BADN01117350.1| 1 2503
##gi|515197496|dbj|BADN01117348.1| 1 4546
##gi|515197503|dbj|BADN01117344.1| 1 2023
##gi|515197525|dbj|BADN01117330.1| 1 3563
##gi|515197530|dbj|BADN01117326.1| 1 931
##gi|515197536|dbj|BADN01117323.1| 1 6773
##gi|515197540|dbj|BADN01117321.1| 1 6610
##gi|515197578|dbj|BADN01117299.1| 1 1198
##gi|515197602|dbj|BADN01117286.1| 1 9523
##gi|515197606|dbj|BADN01117284.1| 1 799
##gi|515197620|dbj|BADN01117273.1| 1 8068
##gi|515197628|dbj|BADN01117267.1| 1 1638
##gi|515197637|dbj|BADN01117262.1| 1 2122
##gi|515197686|dbj|BADN01117229.1| 1 4227
##gi|515197701|dbj|BADN01117219.1| 1 2946
##gi|515197707|dbj|BADN01117215.1| 1 6953
##gi|515197709|dbj|BADN01117214.1| 1 8889
##gi|515197728|dbj|BADN01117203.1| 1 3953
##gi|515197731|dbj|BADN01117201.1| 1 3673
##gi|515197734|dbj|BADN01117198.1| 1 1165
##gi|515197742|dbj|BADN01117193.1| 1 5148
##gi|515197751|dbj|BADN01117187.1| 1 9592
##gi|515197756|dbj|BADN01117183.1| 1 4927
##gi|515197758|dbj|BADN01117181.1| 1 769
##gi|515197796|dbj|BADN01117160.1| 1 7490
##gi|515197817|dbj|BADN01117147.1| 1 6710
##gi|515197858|dbj|BADN01117127.1| 1 7139
##gi|515197866|dbj|BADN01117123.1| 1 5771
##gi|515197881|dbj|BADN01117114.1| 1 1900
##gi|515197888|dbj|BADN01117107.1| 1 2760
##gi|515197899|dbj|BADN01117100.1| 1 1725
##gi|515197930|dbj|BADN01117082.1| 1 3307
##gi|515197966|dbj|BADN01117059.1| 1 2768
##gi|515198000|dbj|BADN01117037.1| 1 3958
##gi|515198018|dbj|BADN01117026.1| 1 5921
##gi|515198059|dbj|BADN01117001.1| 1 4208
##gi|515198065|dbj|BADN01116995.1| 1 5086
##gi|515198275|dbj|BADN01116868.1| 1 4822
##gi|515198279|dbj|BADN01116866.1| 1 1936
##gi|515198295|dbj|BADN01116853.1| 1 1259
##gi|515198308|dbj|BADN01116844.1| 1 8276
##gi|515198329|dbj|BADN01116828.1| 1 3189
##gi|515198332|dbj|BADN01116826.1| 1 3476
##gi|515198351|dbj|BADN01116817.1| 1 8260
##gi|515198354|dbj|BADN01116815.1| 1 4700
##gi|515198368|dbj|BADN01116809.1| 1 5079
##gi|515198384|dbj|BADN01116800.1| 1 2201
##gi|515198395|dbj|BADN01116794.1| 1 2330
##gi|515198449|dbj|BADN01116757.1| 1 1451
##gi|515198470|dbj|BADN01116745.1| 1 1386
##gi|515198504|dbj|BADN01116723.1| 1 6287
##gi|515198515|dbj|BADN01116716.1| 1 3485
##gi|515198519|dbj|BADN01116712.1| 1 5146
##gi|515198520|dbj|BADN01116711.1| 1 4676
##gi|515198531|dbj|BADN01116703.1| 1 9928
##gi|515198566|dbj|BADN01116683.1| 1 1030
##gi|515198595|dbj|BADN01116669.1| 1 1980
##gi|515198628|dbj|BADN01116649.1| 1 3269
##gi|515198656|dbj|BADN01116634.1| 1 6310
##gi|515198671|dbj|BADN01116625.1| 1 2393
##gi|515198681|dbj|BADN01116619.1| 1 4516
##gi|515198725|dbj|BADN01116589.1| 1 1436
##gi|515198726|dbj|BADN01116588.1| 1 6525
##gi|515198742|dbj|BADN01116577.1| 1 2992
##gi|515198782|dbj|BADN01116552.1| 1 1658
##gi|515198807|dbj|BADN01116542.1| 1 1986
##gi|515198815|dbj|BADN01116539.1| 1 1498
##gi|515198817|dbj|BADN01116538.1| 1 5685
##gi|515198825|dbj|BADN01116534.1| 1 1257
##gi|515198880|dbj|BADN01116500.1| 1 1925
##gi|515198891|dbj|BADN01116494.1| 1 2119
##gi|515198922|dbj|BADN01116475.1| 1 896
##gi|515198925|dbj|BADN01116473.1| 1 2261
##gi|515198937|dbj|BADN01116466.1| 1 1837
##gi|515198943|dbj|BADN01116463.1| 1 2131
##gi|515198945|dbj|BADN01116462.1| 1 6167
##gi|515198958|dbj|BADN01116456.1| 1 1260
##gi|515198969|dbj|BADN01116446.1| 1 1623
##gi|515198971|dbj|BADN01116445.1| 1 1212
##gi|515198994|dbj|BADN01116430.1| 1 9500
##gi|515199001|dbj|BADN01116426.1| 1 1759
##gi|515199010|dbj|BADN01116421.1| 1 6303
##gi|515199014|dbj|BADN01116418.1| 1 925
##gi|515199092|dbj|BADN01116376.1| 1 4760
##gi|515199097|dbj|BADN01116373.1| 1 4439
##gi|515199116|dbj|BADN01116362.1| 1 3511
##gi|515199160|dbj|BADN01116340.1| 1 9600
##gi|515199166|dbj|BADN01116338.1| 1 5876
##gi|515199168|dbj|BADN01116337.1| 1 3669
##gi|515199191|dbj|BADN01116331.1| 1 3324
##gi|515199195|dbj|BADN01116329.1| 1 2368
##gi|515199254|dbj|BADN01116294.1| 1 1821
##gi|515199291|dbj|BADN01116274.1| 1 5344
##gi|515199310|dbj|BADN01116264.1| 1 2512
##gi|515199327|dbj|BADN01116251.1| 1 1124
##gi|515199332|dbj|BADN01116248.1| 1 5390
##gi|515199379|dbj|BADN01116221.1| 1 867
##gi|515199391|dbj|BADN01116214.1| 1 1855
##gi|515199445|dbj|BADN01116182.1| 1 2466
##gi|515199451|dbj|BADN01116178.1| 1 937
##gi|515199535|dbj|BADN01116133.1| 1 1872
##gi|515199543|dbj|BADN01116130.1| 1 1140
##gi|515199553|dbj|BADN01116125.1| 1 4268
##gi|515199567|dbj|BADN01116119.1| 1 1548
##gi|515199647|dbj|BADN01116074.1| 1 1615
##gi|515199728|dbj|BADN01116029.1| 1 1622
##gi|515199760|dbj|BADN01116012.1| 1 4309
##gi|515199778|dbj|BADN01115998.1| 1 989
##gi|515199802|dbj|BADN01115978.1| 1 3543
##gi|515199803|dbj|BADN01115977.1| 1 3661
##gi|515199872|dbj|BADN01115939.1| 1 5255
##gi|515199914|dbj|BADN01115919.1| 1 1473
##gi|515199931|dbj|BADN01115908.1| 1 7040
##gi|515199938|dbj|BADN01115904.1| 1 2799
##gi|515199940|dbj|BADN01115903.1| 1 4548
##gi|515199972|dbj|BADN01115882.1| 1 2918
##gi|515199994|dbj|BADN01115869.1| 1 3662
##gi|515200001|dbj|BADN01115865.1| 1 4152
##gi|515200003|dbj|BADN01115864.1| 1 5838
##gi|515200041|dbj|BADN01115834.1| 1 5276
##gi|515200050|dbj|BADN01115826.1| 1 7578
##gi|515200074|dbj|BADN01115802.1| 1 1741
##gi|515200085|dbj|BADN01115792.1| 1 5060
##gi|515200119|dbj|BADN01115758.1| 1 2593
##gi|515200143|dbj|BADN01115734.1| 1 4856
##gi|515200145|dbj|BADN01115732.1| 1 2673
##gi|515200173|dbj|BADN01115704.1| 1 1739
##gi|515200204|dbj|BADN01115680.1| 1 918
##gi|515200220|dbj|BADN01115671.1| 1 6418
##gi|515200269|dbj|BADN01115644.1| 1 1193
##gi|515200281|dbj|BADN01115637.1| 1 5473
##gi|515200309|dbj|BADN01115616.1| 1 4273
##gi|515200314|dbj|BADN01115613.1| 1 4758
##gi|515200329|dbj|BADN01115604.1| 1 656
##gi|515200375|dbj|BADN01115577.1| 1 10866
##gi|515200428|dbj|BADN01115552.1| 1 5690
##gi|515200459|dbj|BADN01115535.1| 1 2410
##gi|515200490|dbj|BADN01115517.1| 1 1058
##gi|515200523|dbj|BADN01115493.1| 1 4645
##gi|515200533|dbj|BADN01115485.1| 1 2051
##gi|515200534|dbj|BADN01115484.1| 1 2951
##gi|515200555|dbj|BADN01115463.1| 1 5165
##gi|515200584|dbj|BADN01115434.1| 1 2791
##gi|515200605|dbj|BADN01115413.1| 1 6470
##gi|515200617|dbj|BADN01115401.1| 1 3165
##gi|515200643|dbj|BADN01115375.1| 1 2828
##gi|515200644|dbj|BADN01115374.1| 1 7692
##gi|515200675|dbj|BADN01115343.1| 1 1842
##gi|515200678|dbj|BADN01115340.1| 1 3337
##gi|515200692|dbj|BADN01115326.1| 1 2599
##gi|515200696|dbj|BADN01115324.1| 1 1957
##gi|515200708|dbj|BADN01115312.1| 1 7711
##gi|515200709|dbj|BADN01115311.1| 1 1428
##gi|515200725|dbj|BADN01115295.1| 1 1792
##gi|515200746|dbj|BADN01115274.1| 1 11140
##gi|515200752|dbj|BADN01115270.1| 1 2828
##gi|515200754|dbj|BADN01115269.1| 1 1817
##gi|515200756|dbj|BADN01115268.1| 1 1336
##gi|515200804|dbj|BADN01115233.1| 1 1000
##gi|515200822|dbj|BADN01115221.1| 1 3043
##gi|515200823|dbj|BADN01115220.1| 1 807
##gi|515200829|dbj|BADN01115214.1| 1 1024
##gi|515200840|dbj|BADN01115206.1| 1 4901
##gi|515200942|dbj|BADN01115143.1| 1 4877
##gi|515200952|dbj|BADN01115137.1| 1 3926
##gi|515200957|dbj|BADN01115134.1| 1 1490
##gi|515200963|dbj|BADN01115131.1| 1 5745
##gi|515200964|dbj|BADN01115130.1| 1 5147
##gi|515200979|dbj|BADN01115121.1| 1 1453
##gi|515201021|dbj|BADN01115090.1| 1 1096
##gi|515201097|dbj|BADN01115037.1| 1 4261
##gi|515201102|dbj|BADN01115033.1| 1 3181
##gi|515201106|dbj|BADN01115029.1| 1 9544
##gi|515201169|dbj|BADN01114985.1| 1 5458
##gi|515201183|dbj|BADN01114977.1| 1 2235
##gi|515201188|dbj|BADN01114974.1| 1 3383
##gi|515201241|dbj|BADN01114946.1| 1 1803
##gi|515201258|dbj|BADN01114936.1| 1 1418
##gi|515201261|dbj|BADN01114934.1| 1 9436
##gi|515201273|dbj|BADN01114928.1| 1 7986
##gi|515201283|dbj|BADN01114921.1| 1 9911
##gi|515201289|dbj|BADN01114918.1| 1 5665
##gi|515201294|dbj|BADN01114915.1| 1 7115
##gi|515201309|dbj|BADN01114906.1| 1 2827
##gi|515201312|dbj|BADN01114904.1| 1 1124
##gi|515201347|dbj|BADN01114881.1| 1 6216
##gi|515201353|dbj|BADN01114875.1| 1 3520
##gi|515201355|dbj|BADN01114874.1| 1 3820
##gi|515201371|dbj|BADN01114861.1| 1 8138
##gi|515201390|dbj|BADN01114842.1| 1 1557
##gi|515201391|dbj|BADN01114841.1| 1 3708
##gi|515201435|dbj|BADN01114812.1| 1 1532
##gi|515201447|dbj|BADN01114805.1| 1 7979
##gi|515201450|dbj|BADN01114803.1| 1 11505
##gi|515201468|dbj|BADN01114793.1| 1 3241
##gi|515201478|dbj|BADN01114786.1| 1 6707
##gi|515201493|dbj|BADN01114775.1| 1 6310
##gi|515201502|dbj|BADN01114770.1| 1 3433
##gi|515201529|dbj|BADN01114746.1| 1 1010
##gi|515201585|dbj|BADN01114716.1| 1 3542
##gi|515201607|dbj|BADN01114703.1| 1 2765
##gi|515201624|dbj|BADN01114693.1| 1 1554
##gi|515201648|dbj|BADN01114678.1| 1 944
##gi|515201667|dbj|BADN01114665.1| 1 1561
##gi|515201668|dbj|BADN01114664.1| 1 3046
##gi|515201671|dbj|BADN01114661.1| 1 1195
##gi|515201732|dbj|BADN01114624.1| 1 4086
##gi|515201733|dbj|BADN01114623.1| 1 7561
##gi|515201753|dbj|BADN01114612.1| 1 2312
##gi|515201765|dbj|BADN01114605.1| 1 9172
##gi|515201781|dbj|BADN01114597.1| 1 6913
##gi|515201785|dbj|BADN01114594.1| 1 1960
##gi|515201787|dbj|BADN01114593.1| 1 2252
##gi|515201793|dbj|BADN01114589.1| 1 552
##gi|515201848|dbj|BADN01114556.1| 1 1202
##gi|515201857|dbj|BADN01114549.1| 1 6347
##gi|515201858|dbj|BADN01114548.1| 1 1966
##gi|515201867|dbj|BADN01114540.1| 1 2179
##gi|515201869|dbj|BADN01114538.1| 1 4104
##gi|515201870|dbj|BADN01114537.1| 1 2000
##gi|515201880|dbj|BADN01114528.1| 1 11712
##gi|515201912|dbj|BADN01114506.1| 1 3091
##gi|515201966|dbj|BADN01114472.1| 1 6940
##gi|515201976|dbj|BADN01114467.1| 1 2827
##gi|515201994|dbj|BADN01114455.1| 1 2258
##gi|515202010|dbj|BADN01114446.1| 1 3307
##gi|515202093|dbj|BADN01114399.1| 1 1079
##gi|515202101|dbj|BADN01114394.1| 1 1881
##gi|515202133|dbj|BADN01114377.1| 1 1426
##gi|515202152|dbj|BADN01114366.1| 1 3859
##gi|515202184|dbj|BADN01114344.1| 1 3565
##gi|515202192|dbj|BADN01114337.1| 1 2048
##gi|515202213|dbj|BADN01114323.1| 1 4409
##gi|515202239|dbj|BADN01114306.1| 1 9311
##gi|515202248|dbj|BADN01114299.1| 1 3330
##gi|515202264|dbj|BADN01114290.1| 1 1320
##gi|515202266|dbj|BADN01114289.1| 1 4623
##gi|515202267|dbj|BADN01114288.1| 1 4822
##gi|515202268|dbj|BADN01114287.1| 1 1695
##gi|515202284|dbj|BADN01114278.1| 1 1958
##gi|515202289|dbj|BADN01114275.1| 1 8479
##gi|515202311|dbj|BADN01114261.1| 1 9242
##gi|515202313|dbj|BADN01114260.1| 1 6502
##gi|515202348|dbj|BADN01114241.1| 1 1510
##gi|515202412|dbj|BADN01114199.1| 1 1394
##gi|515202445|dbj|BADN01114177.1| 1 2375
##gi|515202504|dbj|BADN01114141.1| 1 5394
##gi|515202509|dbj|BADN01114138.1| 1 4441
##gi|515202511|dbj|BADN01114137.1| 1 3864
##gi|515202512|dbj|BADN01114136.1| 1 2013
##gi|515202524|dbj|BADN01114124.1| 1 6198
##gi|515202534|dbj|BADN01114114.1| 1 3182
##gi|515202558|dbj|BADN01114092.1| 1 4452
##gi|515202571|dbj|BADN01114082.1| 1 2936
##gi|515202596|dbj|BADN01114057.1| 1 2165
##gi|515202599|dbj|BADN01114054.1| 1 4514
##gi|515202611|dbj|BADN01114042.1| 1 8594
##gi|515202618|dbj|BADN01114035.1| 1 1760
##gi|515202619|dbj|BADN01114034.1| 1 9152
##gi|515202629|dbj|BADN01114024.1| 1 1994
##gi|515202633|dbj|BADN01114020.1| 1 8074
##gi|515202672|dbj|BADN01113981.1| 1 4576
##gi|515202674|dbj|BADN01113979.1| 1 3502
##gi|515202701|dbj|BADN01113952.1| 1 984
##gi|515202702|dbj|BADN01113951.1| 1 1282
##gi|515202703|dbj|BADN01113950.1| 1 2960
##gi|515202720|dbj|BADN01113933.1| 1 6162
##gi|515202724|dbj|BADN01113929.1| 1 2683
##gi|515202733|dbj|BADN01113920.1| 1 3953
##gi|515202736|dbj|BADN01113917.1| 1 819
##gi|515202747|dbj|BADN01113906.1| 1 2093
##gi|515202748|dbj|BADN01113905.1| 1 4262
##gi|515202751|dbj|BADN01113902.1| 1 6355
##gi|515202802|dbj|BADN01113873.1| 1 4189
##gi|515202809|dbj|BADN01113869.1| 1 10404
##gi|515202823|dbj|BADN01113858.1| 1 2499
##gi|515202824|dbj|BADN01113857.1| 1 5627
##gi|515202842|dbj|BADN01113847.1| 1 2622
##gi|515202844|dbj|BADN01113846.1| 1 4628
##gi|515202879|dbj|BADN01113826.1| 1 3899
##gi|515202890|dbj|BADN01113820.1| 1 3479
##gi|515202891|dbj|BADN01113819.1| 1 8546
##gi|515202919|dbj|BADN01113803.1| 1 1244
##gi|515202922|dbj|BADN01113801.1| 1 6730
##gi|515202924|dbj|BADN01113799.1| 1 12306
##gi|515202969|dbj|BADN01113754.1| 1 697
##gi|515202976|dbj|BADN01113747.1| 1 2979
##gi|515202998|dbj|BADN01113725.1| 1 2676
##gi|515203010|dbj|BADN01113714.1| 1 2480
##gi|515203020|dbj|BADN01113708.1| 1 4779
##gi|515203038|dbj|BADN01113697.1| 1 3346
##gi|515203088|dbj|BADN01113665.1| 1 7267
##gi|515203109|dbj|BADN01113652.1| 1 1305
##gi|515203145|dbj|BADN01113631.1| 1 5791
##gi|515203155|dbj|BADN01113625.1| 1 5340
##gi|515203166|dbj|BADN01113619.1| 1 9824
##gi|515203186|dbj|BADN01113604.1| 1 5296
##gi|515203187|dbj|BADN01113603.1| 1 2258
##gi|515203212|dbj|BADN01113587.1| 1 3561
##gi|515203253|dbj|BADN01113562.1| 1 7385
##gi|515203254|dbj|BADN01113561.1| 1 3792
##gi|515203260|dbj|BADN01113558.1| 1 6328
##gi|515203267|dbj|BADN01113551.1| 1 9492
##gi|515203281|dbj|BADN01113543.1| 1 2430
##gi|515203306|dbj|BADN01113528.1| 1 1249
##gi|515203320|dbj|BADN01113515.1| 1 3427
##gi|515203344|dbj|BADN01113491.1| 1 11895
##gi|515203346|dbj|BADN01113489.1| 1 6594
##gi|515203365|dbj|BADN01113470.1| 1 3601
##gi|515203369|dbj|BADN01113466.1| 1 2090
##gi|515203376|dbj|BADN01113459.1| 1 3533
##gi|515203394|dbj|BADN01113441.1| 1 1993
##gi|515203395|dbj|BADN01113440.1| 1 4717
##gi|515203398|dbj|BADN01113437.1| 1 3572
##gi|515203399|dbj|BADN01113436.1| 1 7921
##gi|515203411|dbj|BADN01113429.1| 1 3759
##gi|515203428|dbj|BADN01113419.1| 1 6727
##gi|515203433|dbj|BADN01113416.1| 1 611
##gi|515203434|dbj|BADN01113415.1| 1 2471
##gi|515203445|dbj|BADN01113404.1| 1 1470
##gi|515203503|dbj|BADN01113346.1| 1 4556
##gi|515203504|dbj|BADN01113345.1| 1 3821
##gi|515203505|dbj|BADN01113344.1| 1 4091
##gi|515203506|dbj|BADN01113343.1| 1 822
##gi|515203509|dbj|BADN01113340.1| 1 1071
##gi|515203521|dbj|BADN01113330.1| 1 1720
##gi|515203528|dbj|BADN01113323.1| 1 4188
##gi|515203532|dbj|BADN01113320.1| 1 2883
##gi|515203559|dbj|BADN01113303.1| 1 4853
##gi|515203578|dbj|BADN01113290.1| 1 864
##gi|515203580|dbj|BADN01113288.1| 1 2387
##gi|515203600|dbj|BADN01113275.1| 1 12769
##gi|515203658|dbj|BADN01113243.1| 1 2773
##gi|515203685|dbj|BADN01113224.1| 1 1443
##gi|515203690|dbj|BADN01113220.1| 1 7925
##gi|515203703|dbj|BADN01113209.1| 1 8917
##gi|515203710|dbj|BADN01113204.1| 1 3685
##gi|515203762|dbj|BADN01113165.1| 1 2051
##gi|515203767|dbj|BADN01113161.1| 1 4235
##gi|515203806|dbj|BADN01113139.1| 1 1074
##gi|515203817|dbj|BADN01113133.1| 1 6397
##gi|515203866|dbj|BADN01113094.1| 1 3417
##gi|515203867|dbj|BADN01113093.1| 1 8237
##gi|515203888|dbj|BADN01113080.1| 1 5542
##gi|515203892|dbj|BADN01113077.1| 1 3435
##gi|515203910|dbj|BADN01113063.1| 1 6414
##gi|515203916|dbj|BADN01113057.1| 1 2556
##gi|515203920|dbj|BADN01113053.1| 1 6714
##gi|515203922|dbj|BADN01113051.1| 1 13007
##gi|515203929|dbj|BADN01113045.1| 1 9504
##gi|515203935|dbj|BADN01113040.1| 1 4561
##gi|515203939|dbj|BADN01113038.1| 1 1750
##gi|515203947|dbj|BADN01113030.1| 1 13017
##gi|515203963|dbj|BADN01113019.1| 1 3863
##gi|515203969|dbj|BADN01113016.1| 1 2749
##gi|515204000|dbj|BADN01112997.1| 1 2729
##gi|515204002|dbj|BADN01112996.1| 1 4614
##gi|515204032|dbj|BADN01112976.1| 1 12308
##gi|515204034|dbj|BADN01112975.1| 1 677
##gi|515204037|dbj|BADN01112972.1| 1 1292
##gi|515204055|dbj|BADN01112961.1| 1 1501
##gi|515204094|dbj|BADN01112937.1| 1 5730
##gi|515204132|dbj|BADN01112916.1| 1 2233
##gi|515204146|dbj|BADN01112908.1| 1 6630
##gi|515204148|dbj|BADN01112907.1| 1 2689
##gi|515204153|dbj|BADN01112904.1| 1 3255
##gi|515204158|dbj|BADN01112901.1| 1 902
##gi|515204172|dbj|BADN01112892.1| 1 1175
##gi|515204195|dbj|BADN01112879.1| 1 8101
##gi|515204242|dbj|BADN01112852.1| 1 7045
##gi|515204261|dbj|BADN01112842.1| 1 4313
##gi|515204270|dbj|BADN01112833.1| 1 2442
##gi|515204304|dbj|BADN01112810.1| 1 2505
##gi|515204305|dbj|BADN01112809.1| 1 3772
##gi|515204309|dbj|BADN01112805.1| 1 3108
##gi|515204311|dbj|BADN01112803.1| 1 1895
##gi|515204314|dbj|BADN01112801.1| 1 1054
##gi|515204315|dbj|BADN01112800.1| 1 4906
##gi|515204341|dbj|BADN01112776.1| 1 802
##gi|515204374|dbj|BADN01112755.1| 1 1398
##gi|515204384|dbj|BADN01112745.1| 1 2600
##gi|515204385|dbj|BADN01112744.1| 1 9283
##gi|515204405|dbj|BADN01112730.1| 1 10616
##gi|515204411|dbj|BADN01112724.1| 1 760
##gi|515204441|dbj|BADN01112699.1| 1 4967
##gi|515204446|dbj|BADN01112696.1| 1 5654
##gi|515204447|dbj|BADN01112695.1| 1 4722
##gi|515204457|dbj|BADN01112690.1| 1 4027
##gi|515204459|dbj|BADN01112688.1| 1 8857
##gi|515204512|dbj|BADN01112637.1| 1 2364
##gi|515204514|dbj|BADN01112635.1| 1 6482
##gi|515204566|dbj|BADN01112587.1| 1 2587
##gi|515204606|dbj|BADN01112557.1| 1 10430
##gi|515204607|dbj|BADN01112556.1| 1 621
##gi|515204624|dbj|BADN01112547.1| 1 2069
##gi|515204631|dbj|BADN01112543.1| 1 1387
##gi|515204670|dbj|BADN01112520.1| 1 3983
##gi|515204671|dbj|BADN01112519.1| 1 7039
##gi|515204681|dbj|BADN01112511.1| 1 1799
##gi|515204682|dbj|BADN01112510.1| 1 993
##gi|515204689|dbj|BADN01112504.1| 1 940
##gi|515204704|dbj|BADN01112492.1| 1 3560
##gi|515204774|dbj|BADN01112439.1| 1 7572
##gi|515204779|dbj|BADN01112436.1| 1 5712
##gi|515204786|dbj|BADN01112431.1| 1 3422
##gi|515204803|dbj|BADN01112418.1| 1 9564
##gi|515204805|dbj|BADN01112416.1| 1 11522
##gi|515204824|dbj|BADN01112403.1| 1 3656
##gi|515204827|dbj|BADN01112401.1| 1 3124
##gi|515204853|dbj|BADN01112380.1| 1 6730
##gi|515204948|dbj|BADN01112310.1| 1 5465
##gi|515204959|dbj|BADN01112304.1| 1 10728
##gi|515204970|dbj|BADN01112296.1| 1 2978
##gi|515204987|dbj|BADN01112285.1| 1 2921
##gi|515204993|dbj|BADN01112283.1| 1 2519
##gi|515204994|dbj|BADN01112282.1| 1 724
##gi|515204995|dbj|BADN01112281.1| 1 904
##gi|515204998|dbj|BADN01112279.1| 1 500
##gi|515204999|dbj|BADN01112278.1| 1 6870
##gi|515205007|dbj|BADN01112271.1| 1 9598
##gi|515205056|dbj|BADN01112234.1| 1 8441
##gi|515205060|dbj|BADN01112231.1| 1 4930
##gi|515205067|dbj|BADN01112226.1| 1 4488
##gi|515205071|dbj|BADN01112224.1| 1 3799
##gi|515205088|dbj|BADN01112214.1| 1 4925
##gi|515205109|dbj|BADN01112195.1| 1 8838
##gi|515205129|dbj|BADN01112179.1| 1 6171
##gi|515205164|dbj|BADN01112157.1| 1 2160
##gi|515205167|dbj|BADN01112155.1| 1 1821
##gi|515205203|dbj|BADN01112125.1| 1 8207
##gi|515205222|dbj|BADN01112112.1| 1 1113
##gi|515205227|dbj|BADN01112108.1| 1 3583
##gi|515205228|dbj|BADN01112107.1| 1 6218
##gi|515205252|dbj|BADN01112083.1| 1 3226
##gi|515205274|dbj|BADN01112061.1| 1 3246
##gi|515205293|dbj|BADN01112042.1| 1 2275
##gi|515205311|dbj|BADN01112024.1| 1 9379
##gi|515205314|dbj|BADN01112021.1| 1 4815
##gi|515205335|dbj|BADN01112000.1| 1 728
##gi|515205348|dbj|BADN01111987.1| 1 7773
##gi|515205349|dbj|BADN01111986.1| 1 3327
##gi|515205352|dbj|BADN01111983.1| 1 4221
##gi|515205355|dbj|BADN01111980.1| 1 7681
##gi|515205360|dbj|BADN01111975.1| 1 2722
##gi|515205367|dbj|BADN01111968.1| 1 4953
##gi|515205381|dbj|BADN01111954.1| 1 10706
##gi|515205406|dbj|BADN01111929.1| 1 6665
##gi|515205407|dbj|BADN01111928.1| 1 4498
##gi|515205417|dbj|BADN01111918.1| 1 1045
##gi|515205438|dbj|BADN01111897.1| 1 2117
##gi|515205443|dbj|BADN01111892.1| 1 8484
##gi|515205455|dbj|BADN01111880.1| 1 4159
##gi|515205458|dbj|BADN01111877.1| 1 1023
##gi|515205472|dbj|BADN01111864.1| 1 3391
##gi|515205479|dbj|BADN01111859.1| 1 5076
##gi|515205492|dbj|BADN01111850.1| 1 2816
##gi|515205526|dbj|BADN01111826.1| 1 2246
##gi|515205527|dbj|BADN01111825.1| 1 1822
##gi|515205529|dbj|BADN01111823.1| 1 1176
##gi|515205549|dbj|BADN01111803.1| 1 3632
##gi|515205560|dbj|BADN01111792.1| 1 5090
##gi|515205563|dbj|BADN01111789.1| 1 4958
##gi|515205564|dbj|BADN01111788.1| 1 4836
##gi|515205589|dbj|BADN01111763.1| 1 5471
##gi|515205597|dbj|BADN01111755.1| 1 3051
##gi|515205620|dbj|BADN01111735.1| 1 1927
##gi|515205622|dbj|BADN01111734.1| 1 2291
##gi|515205629|dbj|BADN01111730.1| 1 11779
##gi|515205636|dbj|BADN01111726.1| 1 632
##gi|515205639|dbj|BADN01111724.1| 1 1547
##gi|515205649|dbj|BADN01111715.1| 1 1375
##gi|515205651|dbj|BADN01111713.1| 1 1638
##gi|515205653|dbj|BADN01111712.1| 1 1158
##gi|515205691|dbj|BADN01111687.1| 1 1211
##gi|515205702|dbj|BADN01111679.1| 1 2057
##gi|515205712|dbj|BADN01111674.1| 1 14231
##gi|515205777|dbj|BADN01111633.1| 1 1319
##gi|515205787|dbj|BADN01111627.1| 1 10774
##gi|515205814|dbj|BADN01111606.1| 1 6116
##gi|515205847|dbj|BADN01111589.1| 1 7819
##gi|515205864|dbj|BADN01111583.1| 1 2777
##gi|515205869|dbj|BADN01111578.1| 1 13285
##gi|515205896|dbj|BADN01111561.1| 1 2490
##gi|515205967|dbj|BADN01111513.1| 1 5391
##gi|515206095|dbj|BADN01111462.1| 1 5283
##gi|515206110|dbj|BADN01111453.1| 1 2009
##gi|515206112|dbj|BADN01111452.1| 1 7146
##gi|515206145|dbj|BADN01111433.1| 1 5840
##gi|515206155|dbj|BADN01111426.1| 1 4274
##gi|515206222|dbj|BADN01111380.1| 1 1908
##gi|515206250|dbj|BADN01111362.1| 1 5915
##gi|515206297|dbj|BADN01111330.1| 1 12155
##gi|515206310|dbj|BADN01111321.1| 1 2489
##gi|515206312|dbj|BADN01111320.1| 1 7579
##gi|515206314|dbj|BADN01111319.1| 1 3257
##gi|515206328|dbj|BADN01111309.1| 1 1525
##gi|515206334|dbj|BADN01111305.1| 1 4642
##gi|515206341|dbj|BADN01111300.1| 1 1623
##gi|515206355|dbj|BADN01111290.1| 1 8050
##gi|515206364|dbj|BADN01111283.1| 1 4631
##gi|515206379|dbj|BADN01111272.1| 1 5206
##gi|515206397|dbj|BADN01111258.1| 1 2313
##gi|515206414|dbj|BADN01111247.1| 1 1672
##gi|515206420|dbj|BADN01111243.1| 1 472
##gi|515206422|dbj|BADN01111242.1| 1 1253
##gi|515206423|dbj|BADN01111241.1| 1 2399
##gi|515206424|dbj|BADN01111240.1| 1 2694
##gi|515206446|dbj|BADN01111224.1| 1 3282
##gi|515206447|dbj|BADN01111223.1| 1 3020
##gi|515206448|dbj|BADN01111222.1| 1 3688
##gi|515206477|dbj|BADN01111202.1| 1 11616
##gi|515206480|dbj|BADN01111200.1| 1 4438
##gi|515206513|dbj|BADN01111177.1| 1 11450
##gi|515206514|dbj|BADN01111176.1| 1 1406
##gi|515206549|dbj|BADN01111154.1| 1 2907
##gi|515206562|dbj|BADN01111147.1| 1 6866
##gi|515206578|dbj|BADN01111135.1| 1 6702
##gi|515206592|dbj|BADN01111125.1| 1 4102
##gi|515206672|dbj|BADN01111071.1| 1 1530
##gi|515206678|dbj|BADN01111067.1| 1 2699
##gi|515206680|dbj|BADN01111066.1| 1 802
##gi|515206748|dbj|BADN01111021.1| 1 2526
##gi|515206772|dbj|BADN01111005.1| 1 7162
##gi|515206773|dbj|BADN01111004.1| 1 2019
##gi|515206777|dbj|BADN01111001.1| 1 8213
##gi|515206852|dbj|BADN01110944.1| 1 2861
##gi|515206923|dbj|BADN01110896.1| 1 1408
##gi|515206937|dbj|BADN01110886.1| 1 7003
##gi|515206948|dbj|BADN01110879.1| 1 4659
##gi|515207198|dbj|BADN01110847.1| 1 5070
##gi|515207203|dbj|BADN01110846.1| 1 6900
##gi|515207225|dbj|BADN01110831.1| 1 1746
##gi|515207247|dbj|BADN01110817.1| 1 622
##gi|515207252|dbj|BADN01110813.1| 1 6688
##gi|515207256|dbj|BADN01110810.1| 1 2682
##gi|515207257|dbj|BADN01110809.1| 1 590
##gi|515207290|dbj|BADN01110787.1| 1 5334
##gi|515207319|dbj|BADN01110768.1| 1 5230
##gi|515207327|dbj|BADN01110762.1| 1 4787
##gi|515207340|dbj|BADN01110756.1| 1 3320
##gi|515207343|dbj|BADN01110753.1| 1 6333
##gi|515207352|dbj|BADN01110747.1| 1 1649
##gi|515207375|dbj|BADN01110732.1| 1 2559
##gi|515207407|dbj|BADN01110708.1| 1 3750
##gi|515207409|dbj|BADN01110707.1| 1 2232
##gi|515207412|dbj|BADN01110705.1| 1 4524
##gi|515207413|dbj|BADN01110704.1| 1 936
##gi|515207425|dbj|BADN01110695.1| 1 3300
##gi|515207436|dbj|BADN01110685.1| 1 2046
##gi|515207439|dbj|BADN01110682.1| 1 6926
##gi|515207444|dbj|BADN01110681.1| 1 5573
##gi|515207450|dbj|BADN01110677.1| 1 6918
##gi|515207487|dbj|BADN01110651.1| 1 1353
##gi|515207493|dbj|BADN01110648.1| 1 6009
##gi|515207521|dbj|BADN01110632.1| 1 4440
##gi|515207561|dbj|BADN01110607.1| 1 5975
##gi|515207603|dbj|BADN01110585.1| 1 8566
##gi|515207655|dbj|BADN01110557.1| 1 5599
##gi|515207656|dbj|BADN01110556.1| 1 7662
##gi|515207673|dbj|BADN01110544.1| 1 1204
##gi|515207683|dbj|BADN01110538.1| 1 2853
##gi|515207694|dbj|BADN01110530.1| 1 3230
##gi|515207696|dbj|BADN01110528.1| 1 7391
##gi|515207697|dbj|BADN01110527.1| 1 2653
##gi|515207699|dbj|BADN01110526.1| 1 3810
##gi|515207723|dbj|BADN01110508.1| 1 7303
##gi|515207738|dbj|BADN01110497.1| 1 1860
##gi|515207751|dbj|BADN01110488.1| 1 4955
##gi|515207757|dbj|BADN01110484.1| 1 2330
##gi|515207776|dbj|BADN01110469.1| 1 4069
##gi|515207784|dbj|BADN01110462.1| 1 6526
##gi|515207805|dbj|BADN01110450.1| 1 3173
##gi|515207812|dbj|BADN01110446.1| 1 3088
##gi|515207906|dbj|BADN01110391.1| 1 1253
##gi|515207917|dbj|BADN01110383.1| 1 8329
##gi|515207926|dbj|BADN01110376.1| 1 2349
##gi|515207959|dbj|BADN01110355.1| 1 1013
##gi|515207972|dbj|BADN01110345.1| 1 4112
##gi|515208000|dbj|BADN01110326.1| 1 4339
##gi|515208110|dbj|BADN01110253.1| 1 12599
##gi|515208180|dbj|BADN01110201.1| 1 6082
##gi|515208220|dbj|BADN01110173.1| 1 1745
##gi|515208262|dbj|BADN01110142.1| 1 1763
##gi|515208276|dbj|BADN01110133.1| 1 726
##gi|515208286|dbj|BADN01110123.1| 1 3086
##gi|515208309|dbj|BADN01110108.1| 1 6638
##gi|515208362|dbj|BADN01110063.1| 1 2470
##gi|515208363|dbj|BADN01110062.1| 1 3455
##gi|515208388|dbj|BADN01110045.1| 1 1860
##gi|515208400|dbj|BADN01110038.1| 1 10754
##gi|515208407|dbj|BADN01110033.1| 1 5015
##gi|515208409|dbj|BADN01110031.1| 1 5283
##gi|515208426|dbj|BADN01110019.1| 1 3366
##gi|515208427|dbj|BADN01110018.1| 1 2194
##gi|515208432|dbj|BADN01110014.1| 1 5320
##gi|515208433|dbj|BADN01110013.1| 1 2224
##gi|515208440|dbj|BADN01110008.1| 1 3186
##gi|515208446|dbj|BADN01110004.1| 1 1006
##gi|515208481|dbj|BADN01109979.1| 1 2746
##gi|515208513|dbj|BADN01109957.1| 1 2448
##gi|515208551|dbj|BADN01109929.1| 1 4222
##gi|515208562|dbj|BADN01109921.1| 1 7588
##gi|515208597|dbj|BADN01109897.1| 1 1376
##gi|515208608|dbj|BADN01109889.1| 1 2651
##gi|515208637|dbj|BADN01109867.1| 1 1719
##gi|515208660|dbj|BADN01109850.1| 1 3554
##gi|515208702|dbj|BADN01109819.1| 1 2877
##gi|515208710|dbj|BADN01109814.1| 1 6030
##gi|515208724|dbj|BADN01109804.1| 1 13714
##gi|515208733|dbj|BADN01109799.1| 1 7732
##gi|515208754|dbj|BADN01109785.1| 1 1729
##gi|515208758|dbj|BADN01109782.1| 1 10248
##gi|515208774|dbj|BADN01109771.1| 1 4934
##gi|515208775|dbj|BADN01109770.1| 1 2544
##gi|515208776|dbj|BADN01109769.1| 1 4367
##gi|515208781|dbj|BADN01109765.1| 1 3752
##gi|515208810|dbj|BADN01109743.1| 1 3826
##gi|515208812|dbj|BADN01109742.1| 1 1816
##gi|515208909|dbj|BADN01109687.1| 1 3212
##gi|515208930|dbj|BADN01109676.1| 1 1083
##gi|515209001|dbj|BADN01109629.1| 1 2470
##gi|515209005|dbj|BADN01109627.1| 1 4289
##gi|515209011|dbj|BADN01109623.1| 1 5111
##gi|515209017|dbj|BADN01109620.1| 1 1852
##gi|515209021|dbj|BADN01109617.1| 1 1522
##gi|515209063|dbj|BADN01109587.1| 1 4025
##gi|515209068|dbj|BADN01109583.1| 1 7115
##gi|515209117|dbj|BADN01109546.1| 1 10559
##gi|515209123|dbj|BADN01109541.1| 1 765
##gi|515209156|dbj|BADN01109522.1| 1 2420
##gi|515209171|dbj|BADN01109511.1| 1 5868
##gi|515209200|dbj|BADN01109491.1| 1 4001
##gi|515209202|dbj|BADN01109490.1| 1 2845
##gi|515209203|dbj|BADN01109489.1| 1 2708
##gi|515209231|dbj|BADN01109469.1| 1 11395
##gi|515209239|dbj|BADN01109463.1| 1 686
##gi|515209245|dbj|BADN01109459.1| 1 2511
##gi|515209252|dbj|BADN01109453.1| 1 3093
##gi|515209283|dbj|BADN01109434.1| 1 3648
##gi|515209297|dbj|BADN01109425.1| 1 2630
##gi|515209339|dbj|BADN01109394.1| 1 776
##gi|515209359|dbj|BADN01109374.1| 1 2207
##gi|515209365|dbj|BADN01109368.1| 1 1795
##gi|515209372|dbj|BADN01109361.1| 1 3202
##gi|515209374|dbj|BADN01109359.1| 1 5724
##gi|515209387|dbj|BADN01109346.1| 1 5647
##gi|515209394|dbj|BADN01109339.1| 1 7668
##gi|515209413|dbj|BADN01109320.1| 1 4149
##gi|515209432|dbj|BADN01109301.1| 1 638
##gi|515209461|dbj|BADN01109272.1| 1 9507
##gi|515209476|dbj|BADN01109257.1| 1 5927
##gi|515209480|dbj|BADN01109253.1| 1 8317
##gi|515209488|dbj|BADN01109247.1| 1 3466
##gi|515209492|dbj|BADN01109243.1| 1 2340
##gi|515209501|dbj|BADN01109234.1| 1 8327
##gi|515209506|dbj|BADN01109229.1| 1 6923
##gi|515209517|dbj|BADN01109218.1| 1 11130
##gi|515209518|dbj|BADN01109217.1| 1 2648
##gi|515209541|dbj|BADN01109194.1| 1 4750
##gi|515209551|dbj|BADN01109184.1| 1 8086
##gi|515209553|dbj|BADN01109182.1| 1 2596
##gi|515209557|dbj|BADN01109178.1| 1 8337
##gi|515209560|dbj|BADN01109175.1| 1 1252
##gi|515209577|dbj|BADN01109158.1| 1 3793
##gi|515209580|dbj|BADN01109155.1| 1 1814
##gi|515209585|dbj|BADN01109150.1| 1 1367
##gi|515209586|dbj|BADN01109149.1| 1 908
##gi|515209592|dbj|BADN01109143.1| 1 13619
##gi|515209600|dbj|BADN01109135.1| 1 1546
##gi|515209609|dbj|BADN01109126.1| 1 7897
##gi|515209629|dbj|BADN01109112.1| 1 3896
##gi|515209640|dbj|BADN01109105.1| 1 13372
##gi|515209663|dbj|BADN01109087.1| 1 16527
##gi|515209677|dbj|BADN01109079.1| 1 4072
##gi|515209687|dbj|BADN01109071.1| 1 4556
##gi|515209720|dbj|BADN01109046.1| 1 3731
##gi|515209721|dbj|BADN01109045.1| 1 6786
##gi|515209738|dbj|BADN01109032.1| 1 2210
##gi|515209750|dbj|BADN01109023.1| 1 13806
##gi|515209753|dbj|BADN01109021.1| 1 9065
##gi|515209782|dbj|BADN01108999.1| 1 5051
##gi|515209801|dbj|BADN01108986.1| 1 6919
##gi|515209809|dbj|BADN01108981.1| 1 3523
##gi|515209827|dbj|BADN01108969.1| 1 3873
##gi|515209848|dbj|BADN01108957.1| 1 11934
##gi|515209854|dbj|BADN01108952.1| 1 10483
##gi|515209869|dbj|BADN01108941.1| 1 1869
##gi|515209918|dbj|BADN01108905.1| 1 3893
##gi|515209941|dbj|BADN01108890.1| 1 9556
##gi|515209983|dbj|BADN01108863.1| 1 8425
##gi|515209992|dbj|BADN01108857.1| 1 4039
##gi|515209995|dbj|BADN01108854.1| 1 5704
##gi|515210001|dbj|BADN01108850.1| 1 873
##gi|515210016|dbj|BADN01108839.1| 1 927
##gi|515210049|dbj|BADN01108814.1| 1 2924
##gi|515210052|dbj|BADN01108812.1| 1 9284
##gi|515210058|dbj|BADN01108808.1| 1 12453
##gi|515210112|dbj|BADN01108772.1| 1 7011
##gi|515210119|dbj|BADN01108767.1| 1 2729
##gi|515210121|dbj|BADN01108766.1| 1 10298
##gi|515210164|dbj|BADN01108736.1| 1 2169
##gi|515210165|dbj|BADN01108735.1| 1 3588
##gi|515210177|dbj|BADN01108726.1| 1 5481
##gi|515210205|dbj|BADN01108706.1| 1 3329
##gi|515210216|dbj|BADN01108701.1| 1 1938
##gi|515210229|dbj|BADN01108691.1| 1 7934
##gi|515210287|dbj|BADN01108650.1| 1 1731
##gi|515210298|dbj|BADN01108640.1| 1 8337
##gi|515210300|dbj|BADN01108638.1| 1 8790
##gi|515210355|dbj|BADN01108599.1| 1 4501
##gi|515210387|dbj|BADN01108574.1| 1 5527
##gi|515210396|dbj|BADN01108567.1| 1 4817
##gi|515210399|dbj|BADN01108565.1| 1 1273
##gi|515210401|dbj|BADN01108564.1| 1 6554
##gi|515210404|dbj|BADN01108562.1| 1 1206
##gi|515210423|dbj|BADN01108550.1| 1 6286
##gi|515210471|dbj|BADN01108516.1| 1 4843
##gi|515210490|dbj|BADN01108504.1| 1 2080
##gi|515210493|dbj|BADN01108502.1| 1 2209
##gi|515210509|dbj|BADN01108494.1| 1 8480
##gi|515210570|dbj|BADN01108449.1| 1 7388
##gi|515210599|dbj|BADN01108429.1| 1 1472
##gi|515210625|dbj|BADN01108415.1| 1 3144
##gi|515210632|dbj|BADN01108410.1| 1 11396
##gi|515210668|dbj|BADN01108386.1| 1 3365
##gi|515210669|dbj|BADN01108385.1| 1 2503
##gi|515210679|dbj|BADN01108379.1| 1 2435
##gi|515210720|dbj|BADN01108359.1| 1 7404
##gi|515210723|dbj|BADN01108358.1| 1 1950
##gi|515210726|dbj|BADN01108357.1| 1 1798
##gi|515210728|dbj|BADN01108356.1| 1 781
##gi|515210763|dbj|BADN01108337.1| 1 7143
##gi|515210791|dbj|BADN01108319.1| 1 17279
##gi|515210856|dbj|BADN01108275.1| 1 2148
##gi|515210860|dbj|BADN01108272.1| 1 2673
##gi|515210867|dbj|BADN01108267.1| 1 2988
##gi|515210868|dbj|BADN01108266.1| 1 850
##gi|515210882|dbj|BADN01108256.1| 1 9905
##gi|515210895|dbj|BADN01108247.1| 1 2309
##gi|515210897|dbj|BADN01108245.1| 1 3993
##gi|515210915|dbj|BADN01108232.1| 1 7065
##gi|515210917|dbj|BADN01108231.1| 1 2614
##gi|515211014|dbj|BADN01108170.1| 1 3335
##gi|515211016|dbj|BADN01108168.1| 1 4216
##gi|515211032|dbj|BADN01108157.1| 1 1118
##gi|515211039|dbj|BADN01108152.1| 1 3642
##gi|515211044|dbj|BADN01108149.1| 1 780
##gi|515211053|dbj|BADN01108143.1| 1 2683
##gi|515211054|dbj|BADN01108142.1| 1 766
##gi|515211064|dbj|BADN01108134.1| 1 3737
##gi|515211070|dbj|BADN01108130.1| 1 5147
##gi|515211072|dbj|BADN01108129.1| 1 3072
##gi|515211081|dbj|BADN01108123.1| 1 5387
##gi|515211085|dbj|BADN01108119.1| 1 1853
##gi|515211096|dbj|BADN01108113.1| 1 2875
##gi|515211121|dbj|BADN01108096.1| 1 8622
##gi|515211151|dbj|BADN01108076.1| 1 9257
##gi|515211171|dbj|BADN01108062.1| 1 5142
##gi|515211183|dbj|BADN01108053.1| 1 5921
##gi|515211196|dbj|BADN01108044.1| 1 8560
##gi|515211213|dbj|BADN01108033.1| 1 3798
##gi|515211215|dbj|BADN01108032.1| 1 2965
##gi|515211233|dbj|BADN01108022.1| 1 5572
##gi|515211250|dbj|BADN01108010.1| 1 1636
##gi|515211254|dbj|BADN01108007.1| 1 5939
##gi|515211279|dbj|BADN01107993.1| 1 1717
##gi|515211323|dbj|BADN01107964.1| 1 7890
##gi|515211331|dbj|BADN01107958.1| 1 2220
##gi|515211332|dbj|BADN01107957.1| 1 2185
##gi|515211341|dbj|BADN01107950.1| 1 4409
##gi|515211449|dbj|BADN01107875.1| 1 3111
##gi|515211506|dbj|BADN01107838.1| 1 5733
##gi|515211536|dbj|BADN01107818.1| 1 5056
##gi|515211549|dbj|BADN01107810.1| 1 4475
##gi|515211601|dbj|BADN01107772.1| 1 7098
##gi|515211625|dbj|BADN01107756.1| 1 5028
##gi|515211637|dbj|BADN01107748.1| 1 3013
##gi|515211640|dbj|BADN01107746.1| 1 1711
##gi|515211646|dbj|BADN01107742.1| 1 4809
##gi|515211659|dbj|BADN01107732.1| 1 1465
##gi|515211660|dbj|BADN01107731.1| 1 7710
##gi|515211663|dbj|BADN01107729.1| 1 2277
##gi|515211674|dbj|BADN01107720.1| 1 9610
##gi|515211698|dbj|BADN01107702.1| 1 748
##gi|515211708|dbj|BADN01107695.1| 1 977
##gi|515211721|dbj|BADN01107686.1| 1 2023
##gi|515211746|dbj|BADN01107668.1| 1 2389
##gi|515211829|dbj|BADN01107606.1| 1 4492
##gi|515211833|dbj|BADN01107603.1| 1 8387
##gi|515211836|dbj|BADN01107600.1| 1 3655
##gi|515211839|dbj|BADN01107597.1| 1 7262
##gi|515211857|dbj|BADN01107592.1| 1 1247
##gi|515211859|dbj|BADN01107591.1| 1 11011
##gi|515211861|dbj|BADN01107590.1| 1 5712
##gi|515211891|dbj|BADN01107571.1| 1 1439
##gi|515211925|dbj|BADN01107547.1| 1 3384
##gi|515211958|dbj|BADN01107523.1| 1 11267
##gi|515211963|dbj|BADN01107520.1| 1 3403
##gi|515211965|dbj|BADN01107519.1| 1 2586
##gi|515211967|dbj|BADN01107518.1| 1 4337
##gi|515211968|dbj|BADN01107517.1| 1 1808
##gi|515211995|dbj|BADN01107496.1| 1 1385
##gi|515211996|dbj|BADN01107495.1| 1 3083
##gi|515212004|dbj|BADN01107489.1| 1 4991
##gi|515212022|dbj|BADN01107476.1| 1 5209
##gi|515212051|dbj|BADN01107456.1| 1 3353
##gi|515212053|dbj|BADN01107455.1| 1 6641
##gi|515212075|dbj|BADN01107440.1| 1 3006
##gi|515212098|dbj|BADN01107426.1| 1 2384
##gi|515212111|dbj|BADN01107417.1| 1 7947
##gi|515212122|dbj|BADN01107408.1| 1 4352
##gi|515212123|dbj|BADN01107407.1| 1 1004
##gi|515212131|dbj|BADN01107401.1| 1 10702
##gi|515212156|dbj|BADN01107383.1| 1 9830
##gi|515212158|dbj|BADN01107382.1| 1 938
##gi|515212192|dbj|BADN01107359.1| 1 7170
##gi|515212196|dbj|BADN01107356.1| 1 6469
##gi|515212214|dbj|BADN01107343.1| 1 8019
##gi|515212221|dbj|BADN01107337.1| 1 2087
##gi|515212294|dbj|BADN01107285.1| 1 4610
##gi|515212297|dbj|BADN01107283.1| 1 2291
##gi|515212301|dbj|BADN01107280.1| 1 6699
##gi|515212309|dbj|BADN01107275.1| 1 17355
##gi|515212311|dbj|BADN01107273.1| 1 3204
##gi|515212315|dbj|BADN01107270.1| 1 4178
##gi|515212328|dbj|BADN01107261.1| 1 11954
##gi|515212331|dbj|BADN01107259.1| 1 7496
##gi|515212351|dbj|BADN01107245.1| 1 6133
##gi|515212352|dbj|BADN01107244.1| 1 3464
##gi|515212449|dbj|BADN01107190.1| 1 4914
##gi|515212454|dbj|BADN01107187.1| 1 3613
##gi|515212455|dbj|BADN01107186.1| 1 2775
##gi|515212468|dbj|BADN01107177.1| 1 6225
##gi|515212487|dbj|BADN01107165.1| 1 2996
##gi|515212512|dbj|BADN01107150.1| 1 3224
##gi|515212520|dbj|BADN01107145.1| 1 742
##gi|515212527|dbj|BADN01107141.1| 1 6004
##gi|515212567|dbj|BADN01107117.1| 1 5802
##gi|515212577|dbj|BADN01107111.1| 1 2693
##gi|515212605|dbj|BADN01107093.1| 1 3467
##gi|515212616|dbj|BADN01107086.1| 1 4282
##gi|515212665|dbj|BADN01107056.1| 1 1450
##gi|515212666|dbj|BADN01107055.1| 1 9509
##gi|515212693|dbj|BADN01107035.1| 1 3323
##gi|515212701|dbj|BADN01107028.1| 1 2156
##gi|515212705|dbj|BADN01107026.1| 1 6296
##gi|515212756|dbj|BADN01106991.1| 1 6520
##gi|515212766|dbj|BADN01106983.1| 1 2683
##gi|515212767|dbj|BADN01106982.1| 1 1456
##gi|515212784|dbj|BADN01106971.1| 1 3202
##gi|515212790|dbj|BADN01106967.1| 1 1066
##gi|515212817|dbj|BADN01106949.1| 1 1718
##gi|515212819|dbj|BADN01106948.1| 1 7206
##gi|515212860|dbj|BADN01106920.1| 1 2209
##gi|515212864|dbj|BADN01106917.1| 1 730
##gi|515212889|dbj|BADN01106897.1| 1 9299
##gi|515212922|dbj|BADN01106877.1| 1 3360
##gi|515212953|dbj|BADN01106857.1| 1 4515
##gi|515212958|dbj|BADN01106853.1| 1 3686
##gi|515212966|dbj|BADN01106848.1| 1 6893
##gi|515212967|dbj|BADN01106847.1| 1 2345
##gi|515212998|dbj|BADN01106823.1| 1 3378
##gi|515213018|dbj|BADN01106807.1| 1 1610
##gi|515213023|dbj|BADN01106802.1| 1 10122
##gi|515213025|dbj|BADN01106800.1| 1 2916
##gi|515213027|dbj|BADN01106799.1| 1 1138
##gi|515213052|dbj|BADN01106778.1| 1 2172
##gi|515213066|dbj|BADN01106767.1| 1 5282
##gi|515213087|dbj|BADN01106752.1| 1 5634
##gi|515213090|dbj|BADN01106751.1| 1 3641
##gi|515213103|dbj|BADN01106744.1| 1 3727
##gi|515213125|dbj|BADN01106731.1| 1 10139
##gi|515213126|dbj|BADN01106730.1| 1 7752
##gi|515213157|dbj|BADN01106706.1| 1 9428
##gi|515213173|dbj|BADN01106695.1| 1 1558
##gi|515213187|dbj|BADN01106687.1| 1 2145
##gi|515213233|dbj|BADN01106657.1| 1 15697
##gi|515213246|dbj|BADN01106648.1| 1 5873
##gi|515213254|dbj|BADN01106642.1| 1 2722
##gi|515213267|dbj|BADN01106634.1| 1 9875
##gi|515213275|dbj|BADN01106628.1| 1 4519
##gi|515213282|dbj|BADN01106623.1| 1 5793
##gi|515213339|dbj|BADN01106584.1| 1 1942
##gi|515213351|dbj|BADN01106577.1| 1 2049
##gi|515213428|dbj|BADN01106538.1| 1 1347
##gi|515213462|dbj|BADN01106514.1| 1 3806
##gi|515213469|dbj|BADN01106508.1| 1 4451
##gi|515213483|dbj|BADN01106499.1| 1 7053
##gi|515213493|dbj|BADN01106490.1| 1 4417
##gi|515213495|dbj|BADN01106489.1| 1 3267
##gi|515213498|dbj|BADN01106487.1| 1 5732
##gi|515213515|dbj|BADN01106476.1| 1 7009
##gi|515213517|dbj|BADN01106475.1| 1 3594
##gi|515213572|dbj|BADN01106435.1| 1 16028
##gi|515213574|dbj|BADN01106433.1| 1 2762
##gi|515213579|dbj|BADN01106430.1| 1 7241
##gi|515213585|dbj|BADN01106425.1| 1 1521
##gi|515213590|dbj|BADN01106422.1| 1 6451
##gi|515213591|dbj|BADN01106421.1| 1 7345
##gi|515213595|dbj|BADN01106419.1| 1 1245
##gi|515213629|dbj|BADN01106396.1| 1 11406
##gi|515213667|dbj|BADN01106372.1| 1 16056
##gi|515213673|dbj|BADN01106368.1| 1 9712
##gi|515213716|dbj|BADN01106338.1| 1 2468
##gi|515213730|dbj|BADN01106328.1| 1 3398
##gi|515213745|dbj|BADN01106319.1| 1 3446
##gi|515213747|dbj|BADN01106317.1| 1 11215
##gi|515213751|dbj|BADN01106313.1| 1 3297
##gi|515213766|dbj|BADN01106303.1| 1 2317
##gi|515213769|dbj|BADN01106302.1| 1 5509
##gi|515213772|dbj|BADN01106300.1| 1 1072
##gi|515213774|dbj|BADN01106299.1| 1 3515
##gi|515213785|dbj|BADN01106292.1| 1 4662
##gi|515213787|dbj|BADN01106291.1| 1 3142
##gi|515213814|dbj|BADN01106274.1| 1 4712
##gi|515213849|dbj|BADN01106251.1| 1 1404
##gi|515213854|dbj|BADN01106247.1| 1 5550
##gi|515213871|dbj|BADN01106234.1| 1 1891
##gi|515213874|dbj|BADN01106232.1| 1 4952
##gi|515213883|dbj|BADN01106225.1| 1 15900
##gi|515213886|dbj|BADN01106223.1| 1 11002
##gi|515213887|dbj|BADN01106222.1| 1 8133
##gi|515213888|dbj|BADN01106221.1| 1 2681
##gi|515213891|dbj|BADN01106219.1| 1 4422
##gi|515213899|dbj|BADN01106214.1| 1 9851
##gi|515213902|dbj|BADN01106212.1| 1 6091
##gi|515213906|dbj|BADN01106209.1| 1 1184
##gi|515213914|dbj|BADN01106203.1| 1 6448
##gi|515213961|dbj|BADN01106167.1| 1 3996
##gi|515213965|dbj|BADN01106164.1| 1 4842
##gi|515213967|dbj|BADN01106163.1| 1 6318
##gi|515213995|dbj|BADN01106144.1| 1 15174
##gi|515214008|dbj|BADN01106135.1| 1 13747
##gi|515214009|dbj|BADN01106134.1| 1 3244
##gi|515214074|dbj|BADN01106094.1| 1 6227
##gi|515214123|dbj|BADN01106065.1| 1 4092
##gi|515214167|dbj|BADN01106034.1| 1 9366
##gi|515214200|dbj|BADN01106010.1| 1 4867
##gi|515214219|dbj|BADN01105998.1| 1 2349
##gi|515214227|dbj|BADN01105992.1| 1 2060
##gi|515214282|dbj|BADN01105954.1| 1 11227
##gi|515214286|dbj|BADN01105951.1| 1 13442
##gi|515214299|dbj|BADN01105942.1| 1 5304
##gi|515214321|dbj|BADN01105926.1| 1 6515
##gi|515214331|dbj|BADN01105921.1| 1 1386
##gi|515214340|dbj|BADN01105915.1| 1 2122
##gi|515214375|dbj|BADN01105900.1| 1 4958
##gi|515214591|dbj|BADN01105835.1| 1 10996
##gi|515214606|dbj|BADN01105826.1| 1 8402
##gi|515214608|dbj|BADN01105825.1| 1 1747
##gi|515214611|dbj|BADN01105823.1| 1 1681
##gi|515214621|dbj|BADN01105818.1| 1 603
##gi|515214633|dbj|BADN01105809.1| 1 12349
##gi|515214635|dbj|BADN01105808.1| 1 2577
##gi|515214636|dbj|BADN01105807.1| 1 4207
##gi|515214647|dbj|BADN01105798.1| 1 6053
##gi|515214697|dbj|BADN01105767.1| 1 1433
##gi|515214698|dbj|BADN01105766.1| 1 19970
##gi|515214753|dbj|BADN01105736.1| 1 4443
##gi|515214759|dbj|BADN01105731.1| 1 2148
##gi|515214762|dbj|BADN01105729.1| 1 5151
##gi|515214763|dbj|BADN01105728.1| 1 5795
##gi|515214791|dbj|BADN01105711.1| 1 4437
##gi|515214792|dbj|BADN01105710.1| 1 3054
##gi|515214804|dbj|BADN01105702.1| 1 2807
##gi|515214858|dbj|BADN01105669.1| 1 1707
##gi|515214859|dbj|BADN01105668.1| 1 13746
##gi|515214888|dbj|BADN01105648.1| 1 660
##gi|515214890|dbj|BADN01105646.1| 1 15056
##gi|515214892|dbj|BADN01105645.1| 1 4787
##gi|515214936|dbj|BADN01105619.1| 1 1870
##gi|515214943|dbj|BADN01105615.1| 1 18249
##gi|515215017|dbj|BADN01105574.1| 1 8014
##gi|515215035|dbj|BADN01105563.1| 1 3953
##gi|515215043|dbj|BADN01105558.1| 1 2713
##gi|515215068|dbj|BADN01105541.1| 1 6922
##gi|515215070|dbj|BADN01105540.1| 1 786
##gi|515215071|dbj|BADN01105539.1| 1 6683
##gi|515215077|dbj|BADN01105534.1| 1 17168
##gi|515215099|dbj|BADN01105518.1| 1 4285
##gi|515215104|dbj|BADN01105513.1| 1 11086
##gi|515215145|dbj|BADN01105482.1| 1 5714
##gi|515215147|dbj|BADN01105481.1| 1 12407
##gi|515215150|dbj|BADN01105479.1| 1 4949
##gi|515215160|dbj|BADN01105471.1| 1 10790
##gi|515215202|dbj|BADN01105445.1| 1 5567
##gi|515215207|dbj|BADN01105442.1| 1 5094
##gi|515215230|dbj|BADN01105428.1| 1 4263
##gi|515215249|dbj|BADN01105414.1| 1 3734
##gi|515215264|dbj|BADN01105406.1| 1 3136
##gi|515215272|dbj|BADN01105400.1| 1 11043
##gi|515215301|dbj|BADN01105383.1| 1 5940
##gi|515215333|dbj|BADN01105361.1| 1 5010
##gi|515215335|dbj|BADN01105360.1| 1 4035
##gi|515215371|dbj|BADN01105336.1| 1 2912
##gi|515215383|dbj|BADN01105325.1| 1 7078
##gi|515215384|dbj|BADN01105324.1| 1 1160
##gi|515215401|dbj|BADN01105314.1| 1 19197
##gi|515215415|dbj|BADN01105304.1| 1 1206
##gi|515215429|dbj|BADN01105294.1| 1 760
##gi|515215486|dbj|BADN01105254.1| 1 5533
##gi|515215517|dbj|BADN01105233.1| 1 2367
##gi|515215540|dbj|BADN01105216.1| 1 4648
##gi|515215546|dbj|BADN01105212.1| 1 4103
##gi|515215555|dbj|BADN01105206.1| 1 3974
##gi|515215601|dbj|BADN01105177.1| 1 4712
##gi|515215602|dbj|BADN01105176.1| 1 3976
##gi|515215637|dbj|BADN01105152.1| 1 9052
##gi|515215665|dbj|BADN01105132.1| 1 6313
##gi|515215681|dbj|BADN01105121.1| 1 3045
##gi|515215687|dbj|BADN01105118.1| 1 807
##gi|515215691|dbj|BADN01105115.1| 1 9083
##gi|515215692|dbj|BADN01105114.1| 1 4133
##gi|515215699|dbj|BADN01105109.1| 1 3285
##gi|515215728|dbj|BADN01105091.1| 1 2127
##gi|515215735|dbj|BADN01105086.1| 1 8663
##gi|515215742|dbj|BADN01105080.1| 1 8117
##gi|515215807|dbj|BADN01105032.1| 1 5760
##gi|515215821|dbj|BADN01105019.1| 1 3611
##gi|515215837|dbj|BADN01105008.1| 1 3939
##gi|515215845|dbj|BADN01105002.1| 1 4722
##gi|515215847|dbj|BADN01105001.1| 1 1599
##gi|515215877|dbj|BADN01104980.1| 1 11667
##gi|515215880|dbj|BADN01104978.1| 1 1880
##gi|515215914|dbj|BADN01104954.1| 1 1471
##gi|515215922|dbj|BADN01104949.1| 1 9732
##gi|515215929|dbj|BADN01104944.1| 1 5334
##gi|515215956|dbj|BADN01104930.1| 1 9968
##gi|515215958|dbj|BADN01104929.1| 1 2107
##gi|515215976|dbj|BADN01104920.1| 1 1353
##gi|515215981|dbj|BADN01104918.1| 1 3543
##gi|515215990|dbj|BADN01104914.1| 1 1825
##gi|515216010|dbj|BADN01104903.1| 1 5817
##gi|515216014|dbj|BADN01104901.1| 1 5641
##gi|515216021|dbj|BADN01104897.1| 1 8427
##gi|515216040|dbj|BADN01104885.1| 1 8341
##gi|515216059|dbj|BADN01104871.1| 1 3937
##gi|515216061|dbj|BADN01104869.1| 1 11968
##gi|515216065|dbj|BADN01104867.1| 1 4592
##gi|515216095|dbj|BADN01104847.1| 1 2518
##gi|515216097|dbj|BADN01104845.1| 1 2074
##gi|515216103|dbj|BADN01104841.1| 1 5851
##gi|515216141|dbj|BADN01104817.1| 1 610
##gi|515216145|dbj|BADN01104815.1| 1 1866
##gi|515216154|dbj|BADN01104809.1| 1 4296
##gi|515216161|dbj|BADN01104805.1| 1 7701
##gi|515216215|dbj|BADN01104773.1| 1 8586
##gi|515216260|dbj|BADN01104739.1| 1 3072
##gi|515216295|dbj|BADN01104718.1| 1 825
##gi|515216298|dbj|BADN01104716.1| 1 12898
##gi|515216311|dbj|BADN01104707.1| 1 3597
##gi|515216312|dbj|BADN01104706.1| 1 6654
##gi|515216317|dbj|BADN01104702.1| 1 2917
##gi|515216318|dbj|BADN01104701.1| 1 10253
##gi|515216323|dbj|BADN01104698.1| 1 7765
##gi|515216332|dbj|BADN01104691.1| 1 12276
##gi|515216358|dbj|BADN01104673.1| 1 2474
##gi|515216399|dbj|BADN01104644.1| 1 11710
##gi|515216415|dbj|BADN01104630.1| 1 9650
##gi|515216478|dbj|BADN01104592.1| 1 5947
##gi|515216501|dbj|BADN01104577.1| 1 2673
##gi|515216502|dbj|BADN01104576.1| 1 5672
##gi|515216519|dbj|BADN01104562.1| 1 6215
##gi|515216529|dbj|BADN01104555.1| 1 3025
##gi|515216603|dbj|BADN01104502.1| 1 3733
##gi|515216604|dbj|BADN01104501.1| 1 4810
##gi|515216609|dbj|BADN01104497.1| 1 4912
##gi|515216613|dbj|BADN01104495.1| 1 2049
##gi|515216617|dbj|BADN01104492.1| 1 14513
##gi|515216621|dbj|BADN01104489.1| 1 8366
##gi|515216623|dbj|BADN01104488.1| 1 2138
##gi|515216624|dbj|BADN01104487.1| 1 2806
##gi|515216647|dbj|BADN01104471.1| 1 4852
##gi|515216655|dbj|BADN01104465.1| 1 12693
##gi|515216705|dbj|BADN01104430.1| 1 1897
##gi|515216718|dbj|BADN01104423.1| 1 4848
##gi|515216726|dbj|BADN01104419.1| 1 6174
##gi|515216740|dbj|BADN01104409.1| 1 1865
##gi|515216760|dbj|BADN01104395.1| 1 2077
##gi|515216762|dbj|BADN01104393.1| 1 4041
##gi|515216817|dbj|BADN01104364.1| 1 10969
##gi|515216819|dbj|BADN01104363.1| 1 4319
##gi|515216821|dbj|BADN01104362.1| 1 1414
##gi|515216849|dbj|BADN01104350.1| 1 995
##gi|515216853|dbj|BADN01104347.1| 1 1138
##gi|515216916|dbj|BADN01104301.1| 1 3145
##gi|515216972|dbj|BADN01104259.1| 1 9294
##gi|515216973|dbj|BADN01104258.1| 1 4153
##gi|515216983|dbj|BADN01104251.1| 1 6611
##gi|515216992|dbj|BADN01104245.1| 1 5910
[truncated: 72,371 more rows]
[truncated: 8 more columns]
