# Supplementary material for: Development and validation of a mixed-tissue oligonucleotide DNA microarray for Atlantic bluefin tuna, Thunnus thynnus (Linnaeus, 1758)
Source: BMC Genomics. 2015 Nov 25;16:1007. doi: 10.1186/s12864-015-2208-7 (PMC4659210; doi:10.1186/s12864-015-2208-7)
Supplement: Additional file 3: — Results of network analyses and clustering using Markov algorithm for T. thynnus transcripts. Log2 normalised averaged signals are provided for each probe. (XLSX 904 kb) [file 12864_2015_2208_MOESM3_ESM.xlsx]

## Sheet: Tissue clusters
Probe_ID	DESCRIPTION	KO	MCL_2.0_6 Cluster	Tissue	[gill](normalized)	[heart](normalized)	[liver](normalized)	[ovary](normalized)	[testis](normalized)
d112293300_1	c11orf2 homolog (H. sapiens)	0	Cluster001	Ovary	-1.305	-1.61185	-0.839424	0.6004	-1.16042
d112293300_2	c11orf2 homolog (H. sapiens)	0	Cluster001	Ovary	-1.3471	-2.8665	-1.43503	0.39524	-0.955405
d112363125_1	dynein, cytoplasmic 1, heavy chain 1	K10413	Cluster001	Ovary	-1.42578	-1.04861	-1.47267	0.744283	-1.2721
d112363125_2	dynein, cytoplasmic 1, heavy chain 1	K10413	Cluster001	Ovary	-1.62544	-1.66852	-2.01595	0.883053	-1.229
d113374132_1	si:dkey-103i16.6	K11413	Cluster001	Ovary	-3.76354	-2.64121	-2.65612	0.670552	-0.502866
d113374132_2	si:dkey-103i16.6	K11413	Cluster001	Ovary	-3.84918	-2.75002	-2.49805	0.702929	-0.451453
d113674130_1	XPA binding protein 2	K12867	Cluster001	Ovary	-1.39785	-1.20924	-0.656383	0.744555	-0.667264
d113678643_1	integrator complex subunit 3	K13140	Cluster001	Ovary	-0.377511	-2.01696	-1.34374	1.21596	-0.626991
d113678643_2	integrator complex subunit 3	K13140	Cluster001	Ovary	-1.02573	-1.6606	-0.967305	1.18024	-1.15752
d113678662_1	eukaryotic translation initiation factor 3, subunit E, b	K03250	Cluster001	Ovary	-3.22575	-3.10482	-2.35573	0.496435	-1.74412
d113680602_1	si:dkey-177p2.3	K14026	Cluster001	Ovary	-1.17629	-1.25402	-2.57462	0.996748	-1.01682
d121582321_1	CCR4-NOT transcription complex, subunit 1	K12604	Cluster001	Ovary	-1.61528	-2.91599	-0.787691	1.58088	-0.25327
d125805890_1	cohesin subunit SA-3-like	K06671	Cluster001	Ovary	-3.24497	-1.31426	-1.39955	1.42378	-0.346641
d165972452_1	zgc:172056	K14306	Cluster001	Ovary	-1.35925	-1.05145	-0.914465	0.0475748	-0.839958
d165972452_2	zgc:172056	K14306	Cluster001	Ovary	-1.30416	-0.901828	-0.819926	0.0430696	-0.816098
d165972478_1	novel protein similar to vertebrate anaphase promoting complex subunit 7 (ANAPC7)	K03354	Cluster001	Ovary	-1.28482	-2.28578	-2.07044	1.38778	-1.70128
d165972478_2	novel protein similar to vertebrate anaphase promoting complex subunit 7 (ANAPC7)	K03354	Cluster001	Ovary	-1.31303	-2.14296	-1.18119	1.29986	-1.55354
d166157562_1	exocyst complex component 5	0	Cluster001	Ovary	-1.10503	-1.54757	-1.70382	1.44498	-1.11144
d169646262_2	DEAH (Asp-Glu-Ala-His) box polypeptide 15	K12820	Cluster001	Ovary	-0.821768	-1.59509	-1.8815	0.885877	-0.297315
d181331981_2	wu:fb63a09	K12854	Cluster001	Ovary	-0.26135	-1.07714	-0.60385	1.15899	-0.683732
d187608349_1	si:dkeyp-35b8.5	K10747	Cluster001	Ovary	-2.12393	-1.48791	-2.0375	0.52625	-0.524979
d187608349_2	si:dkeyp-35b8.5	K10747	Cluster001	Ovary	-2.07733	-1.56673	-2.03913	0.534177	-0.512633
d18858452_1	coatomer protein complex, subunit gamma 2	K17267	Cluster001	Ovary	-0.993954	-2.46372	-0.584458	0.921404	-1.1743
d18858452_2	coatomer protein complex, subunit gamma 2	K17267	Cluster001	Ovary	-1.40291	-1.83559	-0.970138	1.10742	-1.3812
d18859440_1	transient receptor potential cation channel, subfamily C, member 4 associated protein a	K11796	Cluster001	Ovary	-0.617476	-1.30562	-1.5136	0.98448	-0.941255
d18859440_2	transient receptor potential cation channel, subfamily C, member 4 associated protein a	K11796	Cluster001	Ovary	-0.405725	-1.06308	-1.29392	0.923247	-1.03495
d189536637_1	si:dkey-276i5.1	K01880	Cluster001	Ovary	-1.83335	-2.12021	-1.82828	0.828994	-0.685117
d189536637_2	si:dkey-276i5.1	K01880	Cluster001	Ovary	-1.54893	-1.72541	-2.33736	0.834678	-0.791348
d190358611_2	zinc finger, DHHC-type containing 17	0	Cluster001	Ovary	-0.447435	-2.24405	-1.23312	1.40931	-0.396339
d194473694_1	phosphoglycerate mutase family member 5	K15637	Cluster001	Ovary	-1.1513	-1.32532	-1.06427	0.282809	-1.24665
d194473694_2	phosphoglycerate mutase family member 5	K15637	Cluster001	Ovary	-1.14569	-1.31441	-1.05532	0.347791	-1.27812
d210147572_1	ubiquitin-conjugating enzyme E2K (UBC1 homolog, yeast)	K04649	Cluster001	Ovary	-2.27801	-2.29501	-2.04717	1.81149	-1.50213
d210147572_2	ubiquitin-conjugating enzyme E2K (UBC1 homolog, yeast)	K04649	Cluster001	Ovary	-1.75236	-1.98436	-1.58651	1.83814	-0.826849
d226874877_1	BTAF1 RNA polymerase II, B-TFIID transcription factor-associated	K15192	Cluster001	Ovary	-1.99679	-2.28056	-2.19706	1.00579	-1.43105
d226874877_2	BTAF1 RNA polymerase II, B-TFIID transcription factor-associated	K15192	Cluster001	Ovary	-1.97343	-2.26056	-2.13837	1.00332	-1.43755
d238624119_2	zgc:173506	K11367	Cluster001	Ovary	-1.54297	-1.16172	-2.36625	1.24137	-0.909246
d241896872_1	PI-3-kinase-related kinase SMG-1	K08873	Cluster001	Ovary	-3.98599	-2.79004	-0.942638	1.45148	-1.89109
d241896872_2	PI-3-kinase-related kinase SMG-1	K08873	Cluster001	Ovary	-1.25446	-1.13024	-0.461365	1.09936	-1.28728
d253970457_1	wntless homolog (Drosophila)	0	Cluster001	Ovary	-1.1463	-2.01027	-1.86224	1.15574	-0.860092
d253970457_2	wntless homolog (Drosophila)	0	Cluster001	Ovary	-0.925514	-1.70132	-1.34506	1.18205	-0.695517
d292610565_2	ataxia telangiectasia and Rad3 related	K06640	Cluster001	Ovary	-1.13936	-0.222629	-0.769488	2.54571	0.731838
d292616351_1	wu:fd15f08	K09552	Cluster001	Ovary	-3.44152	-2.97302	-3.06134	1.12861	-3.89042
d292616351_2	wu:fd15f08	K09552	Cluster001	Ovary	-3.47021	-2.28462	-3.30808	1.29209	-2.77468
d292622185_1	ankyrin repeat domain 28	K15502	Cluster001	Ovary	-0.02468	0.567226	-0.51411	1.79656	-0.347129
d292622185_2	ankyrin repeat domain 28	K15502	Cluster001	Ovary	-0.385808	0.351265	-0.488958	1.66592	-0.769053
d292625504_1	cullin 5b	K10612	Cluster001	Ovary	-1.76875	-1.03874	-1.08975	1.29273	-0.817009
d292625504_2	cullin 5b	K10612	Cluster001	Ovary	-1.2341	-1.25251	-1.82018	0.995517	-0.853674
d292627103_1	HECT, UBA and WWE domain containing 1	K10592	Cluster001	Ovary	-1.10843	-1.1294	-1.66429	1.01093	-0.725796
d292627103_2	HECT, UBA and WWE domain containing 1	K10592	Cluster001	Ovary	-0.996173	-0.805119	-0.83275	1.33248	-0.274352
d302393561_1	MYST histone acetyltransferase (monocytic leukemia) 3	K11305	Cluster001	Ovary	-0.963464	-2.31849	-1.68467	0.888233	-0.765994
d302393561_2	MYST histone acetyltransferase (monocytic leukemia) 3	K11305	Cluster001	Ovary	-0.812178	-2.3836	-2.20336	1.07145	-0.893351
d302488401_1	polymerase (RNA) II (DNA directed) polypeptide B	K03010	Cluster001	Ovary	-0.706654	-1.29818	-0.853849	0.638724	-0.402663
d302488401_2	polymerase (RNA) II (DNA directed) polypeptide B	K03010	Cluster001	Ovary	-0.764004	-1.48951	-0.74034	0.680842	-0.50835
d315013547_1	UbiA prenyltransferase domain containing 1	0	Cluster001	Ovary	-2.2978	-1.77207	-0.99242	0.826999	-1.14222
d315013547_2	UbiA prenyltransferase domain containing 1	0	Cluster001	Ovary	-2.31655	-1.67357	-1.03806	0.807037	-1.1653
d31745177_1	SWI/SNF related, matrix associated, actin dependent regulator of chromatin, subfamily a, member 4	K11647	Cluster001	Ovary	-1.09299	-2.84468	-2.41695	0.727525	-1.3184
d31745177_2	SWI/SNF related, matrix associated, actin dependent regulator of chromatin, subfamily a, member 4	K11647	Cluster001	Ovary	-1.48826	-2.79063	-1.71574	0.754616	-1.04409
d319803111_1	Fas associated factor family member 2	0	Cluster001	Ovary	-1.12667	-1.53156	-2.00225	1.30821	-1.07461
d319803111_2	Fas associated factor family member 2	0	Cluster001	Ovary	-1.49515	-1.24167	-1.49865	1.21752	-1.09477
d326664296_1	ubiquitin specific peptidase 34	K11853	Cluster001	Ovary	-2.344	-0.925244	-0.963939	1.36691	-0.580844
d326664318_1	transportin-2-like	0	Cluster001	Ovary	-1.21441	-0.580156	-1.04963	1.68597	-1.29498
d326664650_1	ATP-binding cassette sub-family F member 3-like	K06158	Cluster001	Ovary	-0.552305	-0.495434	-0.768771	0.596487	-0.755607
d326664650_2	ATP-binding cassette sub-family F member 3-like	K06158	Cluster001	Ovary	-0.532113	-0.549122	-0.888304	0.572332	-0.782562
d326665395_1	zgc:112338	K11266	Cluster001	Ovary	-0.387624	-1.21028	-0.601662	1.58535	-0.170294
d326665395_2	zgc:112338	K11266	Cluster001	Ovary	-0.548177	-0.807364	-0.860722	1.09241	-0.282239
d326667667_1	novel protein similar to vertebrate topoisomerase (DNA) III beta (TOP3B)	K03165	Cluster001	Ovary	-1.13536	-2.04205	-2.30389	0.85654	-0.528856
d326667667_2	novel protein similar to vertebrate topoisomerase (DNA) III beta (TOP3B)	K03165	Cluster001	Ovary	-1.39738	-2.38363	-2.43561	0.963142	-0.46838
d326668416_2	myosin, heavy polypeptide 10, non-muscle	K10352	Cluster001	Ovary	-1.99132	0.664449	-0.519588	3.02585	-0.188195
d326669383_1	similar to Ap3b1 protein	K12397	Cluster001	Ovary	-0.449127	-0.70616	-0.961697	1.11379	0.0429616
d326669383_2	similar to Ap3b1 protein	K12397	Cluster001	Ovary	-0.336037	-0.566106	-0.434165	0.919295	0.169783
d326669690_1	ubiquitin specific peptidase 10	K11841	Cluster001	Ovary	-0.682635	-1.14826	-0.467977	0.910365	-0.375393
d326670713_2	ubiquitously transcribed tetratricopeptide repeat, X chromosome	K11447	Cluster001	Ovary	-0.40051	-0.505088	-0.583307	1.02667	-0.868138
d326671549_1	homeodomain-interacting protein kinase 2-like	K08826	Cluster001	Ovary	-3.00156	-3.57236	-3.05695	1.07061	-2.61849
d326671549_2	homeodomain-interacting protein kinase 2-like	K08826	Cluster001	Ovary	-2.47201	-3.83327	-3.60485	0.690655	-3.17415
d326675273_1	double-strand-break repair protein rad21 homolog	K06670	Cluster001	Ovary	-0.771153	-1.60943	-1.43982	1.103	-0.469719
d326675273_2	double-strand-break repair protein rad21 homolog	K06670	Cluster001	Ovary	-0.706174	-1.94471	-1.17633	1.16319	-0.557686
d326679475_1	cullin 2	K03870	Cluster001	Ovary	-1.40299	-1.13309	-2.45564	1.00374	-0.777638
d326679475_2	cullin 2	K03870	Cluster001	Ovary	-1.10543	-1.25977	-2.45274	0.981313	-0.593747
d35903070_1	cyclin-dependent kinase 8	K02208	Cluster001	Ovary	-2.52307	-1.93181	-1.615	1.08353	-0.548461
d35903070_2	cyclin-dependent kinase 8	K02208	Cluster001	Ovary	-1.79214	-1.58221	-0.565955	1.90244	-0.639151
d38198634_2	SWI/SNF related, matrix associated, actin dependent regulator of chromatin, subfamily d, member 1	K11650	Cluster001	Ovary	-0.409894	-0.30876	-2.00572	1.23865	-0.172148
d40538785_1	septin 9a	K16938	Cluster001	Ovary	-0.396305	-0.0621432	-0.286279	1.08005	-0.710851
d41053416_1	zgc:63733	0	Cluster001	Ovary	-0.857639	-2.47133	-1.11906	1.81043	-1.15641
d41053416_2	zgc:63733	0	Cluster001	Ovary	-0.470347	-1.01419	-0.223786	1.50058	-0.801711
d41053697_2	DEAH (Asp-Glu-Ala-His) box polypeptide 38	K12815	Cluster001	Ovary	-0.698499	-0.977218	-0.235718	0.746086	-0.679892
d41053733_1	kelch domain containing 10	0	Cluster001	Ovary	-0.213828	-0.818884	-0.48783	1.09573	-0.339183
d41053733_2	kelch domain containing 10	0	Cluster001	Ovary	-0.143298	-0.611471	-0.149948	1.12796	-0.545481
d41054036_1	WD repeat domain 8	0	Cluster001	Ovary	-2.41605	-4.0733	-2.84426	0.912857	-1.63656
d41054036_2	WD repeat domain 8	0	Cluster001	Ovary	-2.68211	-2.78925	-3.08895	0.897186	-1.66508
d41054422_1	adaptor-related protein complex 1, gamma 1 subunit	K12391	Cluster001	Ovary	0.0183115	-0.331193	-0.244796	0.88647	-0.605722
d41054526_1	proteasome (prosome, macropain) 26S subunit, non-ATPase, 2	K03028	Cluster001	Ovary	-0.305613	-0.671515	-0.997014	1.08212	-0.673499
d41054526_2	proteasome (prosome, macropain) 26S subunit, non-ATPase, 2	K03028	Cluster001	Ovary	-0.298548	-0.531091	-0.34805	1.15817	-0.422653
d41054530_2	ATPase, H+ transporting, V0 subunit D isoform 1	K02146	Cluster001	Ovary	-0.634114	-1.0747	-0.611217	1.02723	-0.979716
d41054604_2	zgc:66101	K16311	Cluster001	Ovary	0.015962	0.0649619	-0.50497	1.27827	-0.126287
d41055224_2	zgc:63840	K10610	Cluster001	Ovary	-0.457171	-0.859355	-0.320009	0.829538	-1.10453
d41055246_1	protein arginine methyltransferase 1	K11434	Cluster001	Ovary	-3.37542	-1.03998	-2.3077	0.100222	-2.19966
d41055246_2	protein arginine methyltransferase 1	K11434	Cluster001	Ovary	-3.2281	-1.09922	-2.48711	0.172492	-2.22878
d41055535_1	PRP31 pre-mRNA processing factor 31 homolog (yeast)	K12844	Cluster001	Ovary	-2.65516	-1.57169	-2.53317	0.644123	-2.01618
d41055535_2	PRP31 pre-mRNA processing factor 31 homolog (yeast)	K12844	Cluster001	Ovary	-2.4525	-1.78296	-2.51275	0.63774	-1.90116
d41055721_1	strumpellin	0	Cluster001	Ovary	-0.817975	-1.28113	-1.20283	1.39758	-1.06159
d41055721_2	strumpellin	0	Cluster001	Ovary	-0.425425	-1.64382	-0.773752	2.28469	-0.292945
d41056130_1	splicing factor 3a, subunit 1	K12825	Cluster001	Ovary	-1.4114	-1.21423	-0.497195	0.941833	-0.416556
d41056130_2	splicing factor 3a, subunit 1	K12825	Cluster001	Ovary	-1.21114	-1.32845	-0.692333	0.921525	-0.418004
d41056242_1	tubulin, gamma complex associated protein 2	K16569	Cluster001	Ovary	-1.92227	-2.53915	-3.06333	0.422291	-1.05252
d41056242_2	tubulin, gamma complex associated protein 2	K16569	Cluster001	Ovary	-1.91011	-1.77217	-2.76133	0.412177	-1.00869
d41282197_1	voltage-dependent anion channel 2	K15040	Cluster001	Ovary	-2.44562	-1.2844	-1.84151	0.674225	-3.00622
d41282197_2	voltage-dependent anion channel 2	K15040	Cluster001	Ovary	-2.49758	-1.40778	-1.96128	0.714419	-2.91958
d42734419_1	coiled-coil domain containing 6a	0	Cluster001	Ovary	-1.08649	-0.862797	-1.04296	1.10835	-0.511833
d42734419_2	coiled-coil domain containing 6a	0	Cluster001	Ovary	-1.14956	-1.45002	-2.9388	1.32344	-0.285385
d46309500_1	Leo1, Paf1/RNA polymerase II complex component, homolog (S. cerevisiae)	K15177	Cluster001	Ovary	-0.578403	-0.112231	-0.604499	0.817833	0.114786
d46559755_2	adaptor-related protein complex 2, beta 1 subunit	K11825	Cluster001	Ovary	-0.417476	-1.18681	-1.74625	1.59161	-1.12128
d47085774_1	heat shock protein 5	K09490	Cluster001	Ovary	-0.79983	-1.66981	-1.49581	1.14204	-1.6688
d47085774_2	heat shock protein 5	K09490	Cluster001	Ovary	-1.36487	-3.09094	-3.23474	1.11133	-2.23335
d47085900_1	ariadne homolog 2 (Drosophila)	K11969	Cluster001	Ovary	-2.34265	-1.30687	-2.42996	1.56334	-0.76581
d47085900_2	ariadne homolog 2 (Drosophila)	K11969	Cluster001	Ovary	-1.67661	-1.29937	-1.00199	1.66457	-0.555922
d47085910_1	LSM12 homolog (S. cerevisiae)	0	Cluster001	Ovary	-1.67758	-1.36722	-1.8416	0.541318	-1.07827
d47085910_2	LSM12 homolog (S. cerevisiae)	0	Cluster001	Ovary	-1.74936	-1.34482	-1.86898	0.552443	-1.08039
d47086840_1	retinoblastoma binding protein 4	K10752	Cluster001	Ovary	-2.74837	-2.35458	-4.45105	0.559337	-2.10916
d47087428_1	PRP4 pre-mRNA processing factor 4 homolog B	K08827	Cluster001	Ovary	-2.18734	-3.19355	-2.74726	1.075	-0.85688
d47087428_2	PRP4 pre-mRNA processing factor 4 homolog B	K08827	Cluster001	Ovary	-2.50311	-1.99229	-3.74882	1.07561	-0.885535
d47550790_1	RCD1 required for cell differentiation1 homolog (S. pombe)	K12606	Cluster001	Ovary	-1.24477	-0.644095	-0.604476	1.91425	-0.451013
d47550790_2	RCD1 required for cell differentiation1 homolog (S. pombe)	K12606	Cluster001	Ovary	-1.02005	-1.85771	-2.08268	1.54239	-0.676401
d50539827_1	cleavage and polyadenylation specific factor 2	K14402	Cluster001	Ovary	-2.20646	-2.07714	-2.03282	1.07664	-1.25448
d50539827_2	cleavage and polyadenylation specific factor 2	K14402	Cluster001	Ovary	-2.43182	-2.433	-1.12111	0.938738	-1.10223
d50811829_1	serine/threonine kinase 25b	K08838	Cluster001	Ovary	-1.23972	-0.350365	-0.256235	2.15281	0.406632
d55925523_1	ubiquitin protein ligase E3A	K10587	Cluster001	Ovary	-1.23869	-1.30863	-2.62305	1.33783	-0.17054
d55925523_2	ubiquitin protein ligase E3A	K10587	Cluster001	Ovary	-1.00443	-0.591297	-1.72152	1.29591	0.0651329
d55925555_1	SWI/SNF related, matrix associated, actin dependent regulator of chromatin, subfamily b, member 1a	K11648	Cluster001	Ovary	-0.99697	-0.852369	-0.917317	1.17944	-0.0650002
d55925555_2	SWI/SNF related, matrix associated, actin dependent regulator of chromatin, subfamily b, member 1a	K11648	Cluster001	Ovary	-0.99211	-0.990141	-0.602005	1.10109	-0.0621121
d76253907_1	Rab geranylgeranyltransferase, beta subunit	K05956	Cluster001	Ovary	-1.085	-1.6067	-1.62891	1.3351	-0.0749143
d76253907_2	Rab geranylgeranyltransferase, beta subunit	K05956	Cluster001	Ovary	-0.813374	-0.951289	-0.607727	1.05776	-0.0160241
deg070737_1	euchromatic histone-lysine N-methyltransferase 2	K11420	Cluster001	Ovary	-4.81992	-3.13055	-3.70574	0.357133	-4.21891
deg070961_1	ribonucleotide reductase M2 polypeptide	0	Cluster001	Ovary	-4.06076	-4.44349	-5.51637	0.830662	-2.77668
deg070980_1	ribonucleoside-diphosphate reductase subunit M2-like	K10808	Cluster001	Ovary	-3.60877	-3.01251	-2.88268	0.511467	-3.3958
deg070980_2	ribonucleoside-diphosphate reductase subunit M2-like	K10808	Cluster001	Ovary	-3.33196	-2.92966	-2.47316	0.471306	-3.29089
deg071420_1	ribonucleotide reductase M2 polypeptide	K10808	Cluster001	Ovary	-5.54527	-5.66903	-7.11823	0.560901	-4.0284
deg071420_2	ribonucleotide reductase M2 polypeptide	K10808	Cluster001	Ovary	-5.07876	-4.89255	-6.17351	0.875417	-3.82275
deg071486_1	Rho GTPase activating protein 11A	0	Cluster001	Ovary	-8.68723	-4.68565	-4.96665	0.703779	-7.38199
deg071686_1	similar to cathepsin A	K13289	Cluster001	Ovary	-3.51591	-4.00683	-3.39734	0.351071	-5.09826
deg072014_1	thymidine kinase, cytosolic-like	K00857	Cluster001	Ovary	-4.42651	-4.29524	-6.18633	0.64856	-4.25882
deg072150_1	si:dkey-52k20.7	K03098	Cluster001	Ovary	-6.53126	-4.08949	-4.92088	0.313073	-7.21568
deg072223_2	zgc:101116	K01206	Cluster001	Ovary	-1.63887	-2.79054	-1.26271	0.532923	-2.65082
deg072242_2	ATPase, H+ transporting, lysosomal, V1 subunit B, member a	K02147	Cluster001	Ovary	-0.57023	-0.892603	-0.811097	0.840298	-1.50267
deg072426_1	superoxide dismutase 1, soluble	K04565	Cluster001	Ovary	-2.68521	-1.42794	-2.22684	0.324029	-2.19117
deg072426_2	superoxide dismutase 1, soluble	K04565	Cluster001	Ovary	-2.71925	-1.39405	-2.3133	0.356266	-2.25045
deg072625_1	gamma-interferon-inducible lysosomal thiol reductase-like	K08059	Cluster001	Ovary	-7.28062	-4.1905	-5.74137	0.52278	-4.26417
deg072625_2	gamma-interferon-inducible lysosomal thiol reductase-like	K08059	Cluster001	Ovary	-7.03665	-4.07704	-5.65921	0.560408	-4.20889
deg072808_1	si:ch211-227i14.2	K11320	Cluster001	Ovary	-1.88873	-2.44503	-1.28903	1.69983	-1.98539
deg072882_1	pescadillo	K14843	Cluster001	Ovary	-1.84031	-2.17343	-1.99576	0.162287	-1.66285
deg072882_2	pescadillo	K14843	Cluster001	Ovary	-1.82885	-1.97948	-1.78553	0.0478904	-1.7889
deg072899_1	ribosomal protein S2	0	Cluster001	Ovary	-1.30536	-2.73731	-2.30971	0.134099	-1.04929
deg072970_1	U2(RNU2) small nuclear RNA auxiliary factor 1	K12836	Cluster001	Ovary	-1.21518	-1.99694	-2.20644	0.487735	-0.923457
deg072970_2	U2(RNU2) small nuclear RNA auxiliary factor 1	K12836	Cluster001	Ovary	-1.28706	-1.98899	-2.01643	0.522465	-0.926646
deg073008_1	peptidylprolyl isomerase H (cyclophilin H)	K09567	Cluster001	Ovary	-2.31039	-3.14701	-3.03674	0.535159	-2.47448
deg073008_2	peptidylprolyl isomerase H (cyclophilin H)	K09567	Cluster001	Ovary	-2.45648	-3.01681	-2.69603	0.659928	-2.40075
deg073355_2	mitochondrial intermediate peptidase	K01410	Cluster001	Ovary	-1.6751	-1.03887	-2.54781	0.836136	-0.623997
deg073433_1	ubiquitin-like modifier activating enzyme 1	K03178	Cluster001	Ovary	-0.775439	-0.477407	-2.15195	1.18937	-1.59259
deg073433_2	ubiquitin-like modifier activating enzyme 1	K03178	Cluster001	Ovary	-0.902397	-0.851989	-2.06152	1.21591	-1.63729
deg073494_1	si:dkey-181m9.9	K12842	Cluster001	Ovary	-1.25736	-2.52146	-1.49487	1.31603	-0.0278031
deg074615_1	family with sequence similarity 3, member A	0	Cluster001	Ovary	-2.64285	-2.37781	-1.44567	0.968069	-2.41113
deg074615_2	family with sequence similarity 3, member A	0	Cluster001	Ovary	-1.49403	-2.37808	-0.865778	1.00427	-2.68029
deg074797_1	im:7140390	0	Cluster001	Ovary	-2.78257	-0.919338	-1.49228	0.587119	-1.36622
deg074881_1	ORAI calcium release-activated calcium modulator 1	K16056	Cluster001	Ovary	-2.6832	-1.90432	-1.82972	0.561623	-1.92208
deg074881_2	ORAI calcium release-activated calcium modulator 1	K16056	Cluster001	Ovary	-2.49688	-2.56345	-1.55651	0.687561	-1.85949
deg074949_1	zgc:110084	K14545	Cluster001	Ovary	-2.49986	-1.39418	-2.14166	0.486128	-0.554855
deg074949_2	zgc:110084	K14545	Cluster001	Ovary	-2.18442	-1.21662	-1.60933	0.672395	-0.390682
deg075013_1	mutS homolog 6 (E. coli)	K08737	Cluster001	Ovary	-2.55446	-2.74525	-3.10372	0.352016	-0.698254
deg075089_2	si:dkey-7c22.1	0	Cluster001	Ovary	-1.90598	-1.64971	-1.86556	0.897128	-2.03699
deg075271_1	aurora kinase B	K11479	Cluster001	Ovary	-3.37339	-3.71576	-3.413	0.385561	-1.71109
deg075271_2	aurora kinase B	K11479	Cluster001	Ovary	-3.64795	-3.83184	-5.09199	0.42802	-1.88333
deg075776_1	zgc:64095	0	Cluster001	Ovary	-1.30257	-1.42147	-0.864515	0.157028	-0.9593
deg075897_1	HIG1 hypoxia inducible domain family, member 2A	0	Cluster001	Ovary	-2.29813	-1.57717	-2.42319	0.340518	-2.14064
deg075969_1	zgc:110727	K02685	Cluster001	Ovary	-3.45798	-2.70962	-3.57105	0.950356	-1.43262
deg075969_2	zgc:110727	K02685	Cluster001	Ovary	-3.32568	-2.56854	-2.55485	0.829868	-1.61055
deg075991_1	si:ch211-11m18.2	0	Cluster001	Ovary	-3.01368	-1.60419	-3.48026	-0.0399175	-2.26693
deg076005_1	GPN-loop GTPase 3	K06883	Cluster001	Ovary	-2.4294	-1.26789	-1.8881	0.39121	-1.41102
deg076022_1	tyrosine 3-monooxygenase/tryptophan 5-monooxygenase activation protein, epsilon polypeptide 1	K06630	Cluster001	Ovary	-1.45821	0.00189185	-1.03354	1.58733	-0.78763
deg076022_2	tyrosine 3-monooxygenase/tryptophan 5-monooxygenase activation protein, epsilon polypeptide 1	K06630	Cluster001	Ovary	-1.91971	-0.440441	-0.998001	1.7372	-1.04205
deg076289_1	transmembrane protein 39B	0	Cluster001	Ovary	-1.03644	-2.58033	-1.7551	0.757458	-1.88534
deg076337_1	zgc:56178	0	Cluster001	Ovary	-1.82242	-1.17342	-1.50407	0.790096	-0.215307
deg076337_2	zgc:56178	0	Cluster001	Ovary	-1.29828	-1.89234	-1.37231	0.882764	-0.00335145
deg076360_1	novel protein similar to human and mouse bromodomain and PHD finger containing, 3 (BRPF3)	K11350	Cluster001	Ovary	-0.74799	-1.20879	-0.810329	0.953143	-0.169747
deg076367_1	zgc:153687	K13960	Cluster001	Ovary	-0.651849	-1.86975	-1.51929	0.916239	-0.249917
deg076367_2	zgc:153687	K13960	Cluster001	Ovary	-0.815779	-1.92591	-1.65565	0.943985	-0.270504
deg076525_1	zgc:113346	0	Cluster001	Ovary	-4.75851	-3.88084	-4.29327	0.294219	-2.86481
deg076525_2	zgc:113346	0	Cluster001	Ovary	-2.31198	-2.58849	-2.78977	0.179155	-2.07548
deg076574_1	zygote arrest 1	0	Cluster001	Ovary	-8.99667	-5.8449	-7.87207	0.156674	-7.03324
deg076574_2	zygote arrest 1	0	Cluster001	Ovary	-10.204	-5.66196	-7.8561	0.374165	-6.96078
deg076633_1	bromodomain adjacent to zinc finger domain, 1B	K11658	Cluster001	Ovary	-2.2051	-2.97425	-3.585	0.59193	-1.26637
deg076633_2	bromodomain adjacent to zinc finger domain, 1B	K11658	Cluster001	Ovary	-2.34933	-3.24532	-3.88713	0.645236	-1.39106
deg076710_1	baculoviral IAP repeat-containing 5B	K08731	Cluster001	Ovary	-9.07306	-5.65671	-6.96147	0.671557	-9.8012
deg076812_1	0	0	Cluster001	Ovary	-2.19367	-1.45135	-2.51742	0.444981	-1.18567
deg077189_1	ubiquitination factor E4B, UFD2 homolog (S. cerevisiae)	K10597	Cluster001	Ovary	-1.45112	-2.03599	-2.25454	1.32888	-0.928194
deg077189_2	ubiquitination factor E4B, UFD2 homolog (S. cerevisiae)	K10597	Cluster001	Ovary	-1.36788	-1.40639	-1.56423	1.3136	-1.1678
deg077606_1	dihydrofolate reductase	K00287	Cluster001	Ovary	-3.37885	-3.34984	-3.97781	0.140455	-1.46808
deg077606_2	dihydrofolate reductase	K00287	Cluster001	Ovary	-3.29922	-3.46712	-3.59874	0.238314	-1.54617
deg077692_1	zgc:171724	K10403	Cluster001	Ovary	-3.27227	-3.01003	-4.54502	0.482189	-1.66534
deg077704_1	zgc:113159	0	Cluster001	Ovary	-1.53988	-1.63951	-0.931692	1.68128	-2.68992
deg077974_2	SMEK homolog 2, suppressor of mek1 (Dictyostelium)	K17491	Cluster001	Ovary	-1.11145	-1.40917	-1.08211	1.19073	-1.21938
deg078166_1	HECT, UBA and WWE domain containing 1	K10592	Cluster001	Ovary	-0.921577	-1.70101	-1.14913	1.32696	-0.426378
deg078166_2	HECT, UBA and WWE domain containing 1	K10592	Cluster001	Ovary	-1.11056	-0.499648	-2.05089	1.31438	-0.934104
deg078169_1	polymerase (RNA) II (DNA directed) polypeptide D	K03012	Cluster001	Ovary	-0.981392	-1.8555	-1.65816	0.734348	-0.28401
deg078186_1	prefoldin subunit 6	K04798	Cluster001	Ovary	-2.2597	-2.42445	-2.36829	0.497683	-1.17088
deg078186_2	prefoldin subunit 6	K04798	Cluster001	Ovary	-2.12844	-2.23734	-2.11699	0.506464	-1.21069
deg078307_1	zgc:110708	0	Cluster001	Ovary	-2.0831	-1.37425	-2.20536	0.443801	-1.97385
deg078341_1	RNA binding motif protein 4.3	K13187	Cluster001	Ovary	-1.38099	-1.90162	-1.75802	0.819704	-0.867784
deg078341_2	RNA binding motif protein 4.3	K13187	Cluster001	Ovary	-1.3781	-2.1629	-1.9542	0.585196	-1.27755
deg078377_1	RAB11 family interacting protein 4 (class II) a	K12485	Cluster001	Ovary	-5.5532	-2.51534	-3.79654	0.45883	-4.50448
deg078377_2	RAB11 family interacting protein 4 (class II) a	K12485	Cluster001	Ovary	-5.95559	-3.56826	-4.93904	0.437557	-4.84712
deg078536_1	retinoblastoma binding protein 4	K10752	Cluster001	Ovary	-2.39412	-2.12958	-1.5018	0.583721	-2.18266
deg078536_2	retinoblastoma binding protein 4	K10752	Cluster001	Ovary	-3.12078	-3.52932	-3.09796	0.907246	-2.7799
deg078553_1	mago-nashi homolog, proliferation-associated (Drosophila)	K12877	Cluster001	Ovary	-1.76562	-2.66101	-3.45803	0.575531	-0.722769
deg078553_2	mago-nashi homolog, proliferation-associated (Drosophila)	K12877	Cluster001	Ovary	-1.65722	-2.49672	-3.17085	0.571266	-0.588623
deg078578_1	si:ch211-132b12.8	0	Cluster001	Ovary	-4.69237	-3.22641	-3.74372	0.737793	-3.42169
deg078578_2	si:ch211-132b12.8	0	Cluster001	Ovary	-4.73866	-3.19806	-3.39258	0.706149	-3.42341
deg078681_1	keratinocyte-associated protein 3-like	0	Cluster001	Ovary	-2.90719	-5.0307	-6.40606	0.671035	-4.29598
deg078681_2	keratinocyte-associated protein 3-like	0	Cluster001	Ovary	-2.87064	-4.1836	-4.69584	0.792894	-3.30972
deg078718_1	neutral amino acid transporter B(0)-like	K05616	Cluster001	Ovary	-1.0277	-0.970654	-1.65881	0.802091	-1.74842
deg078718_2	neutral amino acid transporter B(0)-like	K05616	Cluster001	Ovary	-2.37521	-2.67786	-2.72162	0.925124	-2.61921
deg078883_1	zgc:110791	K04649	Cluster001	Ovary	-1.07467	-1.40781	-1.95121	1.03844	-0.477461
deg078883_2	zgc:110791	K04649	Cluster001	Ovary	-1.43054	-0.91422	-1.12236	1.30256	-0.746145
deg078920_1	wu:fk48d07	K12614	Cluster001	Ovary	-2.15581	-3.62713	-2.08855	0.865795	-0.208921
deg078920_2	wu:fk48d07	K12614	Cluster001	Ovary	-2.06723	-3.04711	-1.89417	0.934372	-0.20341
deg078980_1	zgc:112080	0	Cluster001	Ovary	-1.41895	-1.88738	-1.55077	0.857221	-0.452464
deg078980_2	zgc:112080	0	Cluster001	Ovary	-1.52985	-2.09304	-1.74401	0.921209	-0.441575
deg079351_1	cofactor required for Sp1 transcriptional activation, subunit 6	K15133	Cluster001	Ovary	-2.13228	-2.41712	-1.88587	0.785672	-0.706284
deg079351_2	cofactor required for Sp1 transcriptional activation, subunit 6	K15133	Cluster001	Ovary	-2.13839	-2.66665	-2.89541	0.726921	-0.686571
deg079407_1	Sjogren syndrome nuclear autoantigen 1	K16780	Cluster001	Ovary	-2.78241	-2.64956	-3.0048	0.45853	-1.19503
deg079407_2	Sjogren syndrome nuclear autoantigen 1	K16780	Cluster001	Ovary	-2.74253	-2.95198	-2.48808	0.573253	-1.0472
deg079445_1	transmembrane protein 170A	0	Cluster001	Ovary	-2.16634	-3.10335	-3.0016	1.43477	-1.48977
deg079445_2	transmembrane protein 170A	0	Cluster001	Ovary	-1.83314	-3.04652	-1.94166	1.34189	-1.67592
deg079631_1	si:dkey-117m1.4	0	Cluster001	Ovary	-1.82003	-2.53603	-2.01443	0.697483	-0.173848
deg079750_1	zgc:171779	0	Cluster001	Ovary	-6.61548	-4.38249	-5.87518	0.176992	-5.5695
deg079759_1	zgc:123190	K06688	Cluster001	Ovary	-4.92874	-4.80707	-5.64078	0.0606346	-3.58754
deg079759_2	zgc:123190	K06688	Cluster001	Ovary	-4.62998	-4.45616	-5.54032	0.111714	-3.47846
deg079784_1	churchill domain containing 1	0	Cluster001	Ovary	-2.70695	-4.07298	-6.02382	0.45599	-1.47024
deg079784_2	churchill domain containing 1	0	Cluster001	Ovary	-3.17708	-4.19518	-5.54716	0.413563	-1.31392
deg079837_1	protein phosphatase 2 (formerly 2A), catalytic subunit, beta isoform	K04382	Cluster001	Ovary	-0.164906	-0.889865	-0.480446	1.27411	-1.33432
deg079853_1	AT rich interactive domain 1Ab (SWI-like)	0	Cluster001	Ovary	-1.62892	-1.65173	-1.55851	0.171429	-0.97162
deg079856_1	protein geranylgeranyltransferase type I, beta subunit	K11713	Cluster001	Ovary	-2.69189	-3.37223	-2.92945	0.617045	-1.12379
deg079856_2	protein geranylgeranyltransferase type I, beta subunit	K11713	Cluster001	Ovary	-2.46475	-2.99999	-3.33738	0.804627	-1.21575
deg079962_1	polycomb group ring finger 1	K11487	Cluster001	Ovary	-3.86757	-3.07599	-3.14273	0.307293	-1.85965
deg079962_2	polycomb group ring finger 1	K11487	Cluster001	Ovary	-4.08188	-2.85634	-3.73219	0.44482	-1.76435
deg080135_1	nucleoporin 153kDa	K14296	Cluster001	Ovary	-1.64916	-1.58324	-1.84704	1.25962	-1.1996
deg080151_1	mitochondrial ribosomal protein L22	K02890	Cluster001	Ovary	-2.15837	-1.41647	-2.65199	0.569464	-1.16876
deg080151_2	mitochondrial ribosomal protein L22	K02890	Cluster001	Ovary	-2.24847	-1.44471	-2.59029	0.577487	-1.11745
deg080153_1	NHP2 non-histone chromosome protein 2-like 1 (S. cerevisiae)	K12845	Cluster001	Ovary	-3.15733	-3.6893	-4.36311	0.743948	-1.63812
deg080153_2	NHP2 non-histone chromosome protein 2-like 1 (S. cerevisiae)	K12845	Cluster001	Ovary	-3.05847	-3.53218	-4.08705	0.671195	-1.56768
deg080370_2	ATPase, Na+/K+ transporting, beta 1b polypeptide	K01540	Cluster001	Ovary	-0.810473	-2.62986	-1.35116	1.17218	-2.9
deg080408_2	zinc finger protein 593	K14821	Cluster001	Ovary	-1.63504	-0.928778	-1.02761	0.216195	-0.41739
deg080807_2	ATPase, Class VI, type 11C	K01530	Cluster001	Ovary	-0.8598	-2.26317	-1.3261	1.36469	-0.675809
deg080830_1	HECT domain containing 1	K12231	Cluster001	Ovary	-1.48935	-1.53874	-1.41918	1.37161	-1.67433
deg080830_2	HECT domain containing 1	K12231	Cluster001	Ovary	-2.30854	-1.56218	-1.73748	1.50733	-1.96171
deg080942_1	phosphatidylethanolamine binding protein	0	Cluster001	Ovary	-1.49117	-0.882201	-1.29303	0.206718	-0.51023
deg080942_2	phosphatidylethanolamine binding protein	0	Cluster001	Ovary	-1.73143	-1.22036	-1.74734	0.506019	-0.443949
deg081007_1	periphilin 1	0	Cluster001	Ovary	-1.62394	-1.63449	-2.48879	0.953137	-0.468282
deg081019_1	ATP synthase, H+ transporting, mitochondrial F0 complex, subunit d	K02138	Cluster001	Ovary	-2.17134	-2.47332	-1.73024	0.224586	-1.27607
deg081019_2	ATP synthase, H+ transporting, mitochondrial F0 complex, subunit d	K02138	Cluster001	Ovary	-1.88171	-2.51553	-1.8303	0.216413	-1.28088
deg081044_1	protein arginine methyltransferase 5	K02516	Cluster001	Ovary	-3.09388	-3.68678	-3.12456	1.21599	-0.123733
deg081044_2	protein arginine methyltransferase 5	K02516	Cluster001	Ovary	-2.51887	-2.97641	-2.8961	1.24736	-0.217333
deg081045_1	transmembrane protein 48	K14315	Cluster001	Ovary	-3.41849	-2.65626	-2.34856	1.40296	-1.64137
deg081193_1	WEE1 homolog 2 (S. pombe)	K06632	Cluster001	Ovary	-4.55627	-2.51743	-3.37094	0.847571	-4.52788
deg081193_2	WEE1 homolog 2 (S. pombe)	K06632	Cluster001	Ovary	-4.44513	-3.23385	-3.55514	0.878979	-4.36799
deg081321_1	eukaryotic translation initiation factor 1B	K03113	Cluster001	Ovary	-1.1607	-0.360874	-0.439364	1.41995	-1.06549
deg081321_2	eukaryotic translation initiation factor 1B	K03113	Cluster001	Ovary	-1.12685	-0.398255	-0.53458	1.45939	-1.14995
deg081419_2	si:dkey-7c22.2	K10691	Cluster001	Ovary	-0.386861	0.382375	-1.76964	1.84531	-0.41884
deg081431_1	similar to Proteasome-associated protein ECM29 homolog	K11886	Cluster001	Ovary	-2.802	-2.14525	-2.8604	1.13128	-3.53467
deg081431_2	similar to Proteasome-associated protein ECM29 homolog	K11886	Cluster001	Ovary	-3.35236	-3.84614	-2.80024	1.23855	-3.36162
deg081494_1	LYR motif containing 1	0	Cluster001	Ovary	-2.84832	-1.64899	-2.09888	0.272056	-1.53223
deg081494_2	LYR motif containing 1	0	Cluster001	Ovary	-2.93326	-1.59784	-2.15181	0.354516	-1.5067
deg081880_1	peptidylprolyl isomerase (cyclophilin)-like 1	K12733	Cluster001	Ovary	-2.40487	-2.76611	-3.83959	0.249615	-1.85205
deg081880_2	peptidylprolyl isomerase (cyclophilin)-like 1	K12733	Cluster001	Ovary	-2.48202	-2.63729	-3.243	0.27162	-1.99011
deg081915_1	ubiquitination factor E4B, UFD2 homolog (S. cerevisiae)	K10597	Cluster001	Ovary	-1.16151	-1.62942	-2.27989	1.36162	-1.10708
deg081915_2	ubiquitination factor E4B, UFD2 homolog (S. cerevisiae)	K10597	Cluster001	Ovary	-1.70728	-2.29448	-1.24307	1.14291	-1.43041
deg081916_1	trk-fused gene	K09292	Cluster001	Ovary	-0.439079	-0.786679	-0.155542	1.33782	-0.826161
deg081916_2	trk-fused gene	K09292	Cluster001	Ovary	-0.0989114	-1.87917	-1.58085	1.20772	-0.233638
deg081978_2	ubiquitin specific peptidase 7 (herpes virus-associated)	K11838	Cluster001	Ovary	-1.38195	-0.844507	-0.859938	0.828604	-1.23244
deg081981_2	tetratricopeptide repeat domain 26	0	Cluster001	Ovary	-3.43675	-2.43994	-2.14054	3.01799	-3.1881
deg081999_1	zgc:101768	0	Cluster001	Ovary	-1.19932	-1.87763	-1.35084	0.279409	-0.79217
deg081999_2	zgc:101768	0	Cluster001	Ovary	-1.23943	-1.85799	-1.1589	0.334392	-0.76978
deg082113_1	transmembrane protein 53	0	Cluster001	Ovary	-2.48534	-1.96263	-2.03439	0.290372	-0.44449
deg082113_2	transmembrane protein 53	0	Cluster001	Ovary	-2.63204	-2.5753	-2.05961	0.368551	-0.417547
deg082175_1	zgc:175162	K15324	Cluster001	Ovary	-0.818978	-1.39407	-2.10239	1.03664	-0.908356
deg082216_2	DEAD (Asp-Glu-Ala-Asp) box polypeptide 54	K14808	Cluster001	Ovary	-2.09503	-1.93287	-1.00336	0.776136	-0.904489
deg082271_1	zgc:162592	K04157	Cluster001	Ovary	-4.13516	-3.13693	-2.74637	1.12216	-5.7515
deg082271_2	zgc:162592	K04157	Cluster001	Ovary	-4.3178	-2.78392	-3.493	0.937953	-4.09242
deg082277_1	transmembrane protein 70	0	Cluster001	Ovary	-2.01035	-1.19055	-2.67467	0.187345	-1.59441
deg082277_2	transmembrane protein 70	0	Cluster001	Ovary	-2.0855	-1.44661	-3.01739	0.186803	-1.54674
deg082284_1	leucine-rich repeat-containing protein 58-like	0	Cluster001	Ovary	-1.14918	-1.55944	-0.938233	1.26557	0.157426
deg082410_2	hepatocyte growth factor-regulated tyrosine kinase substrate	K12182	Cluster001	Ovary	-1.11051	-1.05588	-0.923505	1.25725	0.00473285
deg082561_1	small nuclear ribonucleoprotein polypeptide C	K11095	Cluster001	Ovary	-2.07192	-2.5302	-2.0091	0.415278	-0.877317
deg082561_2	small nuclear ribonucleoprotein polypeptide C	K11095	Cluster001	Ovary	-2.01602	-2.66463	-1.88926	0.437317	-0.927931
deg082725_1	histone deacetylase 1	K06067	Cluster001	Ovary	-1.69809	-2.63692	-3.34389	1.1005	-0.981837
deg082725_2	histone deacetylase 1	K06067	Cluster001	Ovary	-1.35751	-1.51908	-3.15506	0.904334	-0.851073
deg082760_1	si:ch211-278b8.3	0	Cluster001	Ovary	-2.62673	-3.18097	-1.98195	0.48705	-1.6622
deg082760_2	si:ch211-278b8.3	0	Cluster001	Ovary	-2.58168	-2.37878	-1.27873	0.307155	-1.4844
deg082793_1	zgc:113183	K14439	Cluster001	Ovary	-3.34595	-3.34405	-4.25987	0.728117	-1.10429
deg082793_2	zgc:113183	K14439	Cluster001	Ovary	-2.35811	-2.56779	-2.16967	0.901349	-0.912959
deg082836_1	zgc:63569	K15377	Cluster001	Ovary	-1.21712	-1.15584	-0.0892428	1.19717	-2.7459
deg082866_1	nuclear autoantigenic sperm protein (histone-binding)	K11291	Cluster001	Ovary	-3.09518	-2.97116	-3.37964	0.720125	-2.31666
deg082866_2	nuclear autoantigenic sperm protein (histone-binding)	K11291	Cluster001	Ovary	-3.66957	-3.24789	-3.9614	0.772118	-2.60742
deg082869_2	si:ch211-106a19.2	K02154	Cluster001	Ovary	-0.168674	-1.07047	-1.0328	1.8661	-1.21525
deg082881_1	ubiquitin carboxyl-terminal esterase L3 (ubiquitin thiolesterase)	K05609	Cluster001	Ovary	-0.90107	-0.516827	-1.1568	0.711614	-0.835787
deg082881_2	ubiquitin carboxyl-terminal esterase L3 (ubiquitin thiolesterase)	K05609	Cluster001	Ovary	-1.13628	-0.676104	-1.40079	0.704013	-0.833021
deg082899_1	si:dkey-69h6.7	K10644	Cluster001	Ovary	-0.538461	-1.77809	-0.833752	0.835291	-0.0602055
deg082899_2	si:dkey-69h6.7	K10644	Cluster001	Ovary	-0.588713	-1.90686	-0.669713	0.84634	-0.0567944
deg082920_1	translocation associated membrane protein 2	0	Cluster001	Ovary	-1.66147	-3.25511	-2.58297	0.825503	-1.7105
deg082920_2	translocation associated membrane protein 2	0	Cluster001	Ovary	-1.35565	-2.24633	-1.59902	0.648597	-1.75703
deg083015_2	zgc:112329	0	Cluster001	Ovary	-0.84393	-0.805592	-1.4294	0.444365	-1.03715
deg083035_1	MUS81 endonuclease homolog (yeast)	K08991	Cluster001	Ovary	-3.32697	-2.89029	-3.38595	0.535813	-1.62508
deg083041_1	aminopeptidase-like 1	K09611	Cluster001	Ovary	-1.37545	-1.92251	-1.24787	0.440847	-1.49527
deg083041_2	aminopeptidase-like 1	K09611	Cluster001	Ovary	-1.24219	-1.74479	-1.29045	0.45931	-1.41603
deg083046_1	zgc:92203	K14003	Cluster001	Ovary	-0.293523	-0.903849	-0.369248	1.44699	-1.21987
deg083086_1	spen homolog, transcriptional regulator (Drosophila)	0	Cluster001	Ovary	-0.336953	-0.973039	-0.0780996	1.04277	-0.160133
deg083086_2	spen homolog, transcriptional regulator (Drosophila)	0	Cluster001	Ovary	-0.206879	-1.01905	-0.16199	1.12456	-0.00388002
deg083102_1	latent transforming growth factor beta binding protein 1	K08023	Cluster001	Ovary	-0.948069	-1.61193	-1.46653	2.04536	-0.124019
deg083109_1	interleukin enhancer binding factor 3b	K13090	Cluster001	Ovary	-1.68996	-0.899974	-2.57679	0.556045	-0.801262
deg083245_1	cell division cycle 25 homolog	K05866	Cluster001	Ovary	-2.24507	-1.812	-3.10301	0.990597	-2.27233
deg083306_2	ORM1-like 1 (S. cerevisiae)	0	Cluster001	Ovary	-1.87409	-1.29634	-0.958126	0.677678	-0.359636
deg083309_1	wu:fa96e12	K06642	Cluster001	Ovary	-2.07864	-0.893958	-0.083757	2.50078	0.308511
deg083332_1	transmembrane protein 188	0	Cluster001	Ovary	-2.80041	-2.77282	-2.78401	0.370678	-2.07398
deg083332_2	transmembrane protein 188	0	Cluster001	Ovary	-1.93659	-1.6972	-1.5221	0.214912	-2.04694
deg083357_1	baculoviral IAP repeat-containing 5a	K08731	Cluster001	Ovary	-3.69997	-3.9614	-4.70022	0.419531	-0.806793
deg083357_2	baculoviral IAP repeat-containing 5a	K08731	Cluster001	Ovary	-3.79252	-4.27518	-5.83506	0.485673	-0.843979
deg083441_1	eomesodermin homolog a	K10173	Cluster001	Ovary	-3.33212	-3.28334	-2.56073	1.20402	-3.28512
deg083441_2	eomesodermin homolog a	K10173	Cluster001	Ovary	-2.72963	-2.34769	-2.07384	1.11063	-3.4728
deg083478_1	WD repeat domain 8	0	Cluster001	Ovary	-2.66189	-3.00166	-4.23753	0.82255	-1.66937
deg083478_2	WD repeat domain 8	0	Cluster001	Ovary	-2.27529	-1.66046	-0.724384	0.89201	-1.12845
deg083546_1	M-phase phosphoprotein 6	K12593	Cluster001	Ovary	-2.80841	-1.95341	-2.62054	0.55031	-1.80413
deg083546_2	M-phase phosphoprotein 6	K12593	Cluster001	Ovary	-2.51207	-1.88847	-2.44622	0.696137	-1.74418
deg083551_1	primase polypeptide 1	K02684	Cluster001	Ovary	-4.00779	-3.04895	-3.1041	0.589077	-1.52734
deg083551_2	primase polypeptide 1	K02684	Cluster001	Ovary	-4.11498	-4.63311	-5.0941	0.665796	-1.46402
deg083754_2	contactin associated protein-like 4	0	Cluster001	Ovary	-5.87392	-1.95112	-2.71482	1.20685	-0.828863
deg083760_1	zgc:123172	0	Cluster001	Ovary	-2.17834	-2.25006	-1.40333	0.0515156	-0.829995
deg083808_1	Sec31 homolog B (S. cerevisiae)	K14005	Cluster001	Ovary	-0.39392	-0.63669	-0.466152	0.630393	0.0130306
deg083808_2	Sec31 homolog B (S. cerevisiae)	K14005	Cluster001	Ovary	-0.487145	-1.60914	-0.820687	0.772739	0.070806
deg083956_1	methylmalonic aciduria (cobalamin deficiency) cblB type	K00798	Cluster001	Ovary	-3.18114	-1.23138	-2.04745	0.560689	-1.11985
deg083956_2	methylmalonic aciduria (cobalamin deficiency) cblB type	K00798	Cluster001	Ovary	-3.01615	-1.11594	-2.01136	0.758056	-1.20036
deg083958_1	zgc:66385	K15304	Cluster001	Ovary	-0.827479	-0.545223	-0.577079	1.45709	0.0984404
deg083958_2	zgc:66385	K15304	Cluster001	Ovary	-1.52259	-1.94363	-2.84661	2.22956	0.101936
deg084021_1	SH2 domain containing 5	0	Cluster001	Ovary	-1.98688	-2.24513	-1.46844	0.624134	-2.78146
deg084123_1	hypothetical LOC569234	0	Cluster001	Ovary	-2.09817	-1.77284	-2.22037	0.674965	-1.54816
deg084123_2	hypothetical LOC569234	0	Cluster001	Ovary	-2.22704	-1.46351	-2.25169	0.697945	-1.4259
deg084134_1	thioredoxin-like 4A	K12859	Cluster001	Ovary	-1.08925	-1.77528	-1.66903	0.422284	-0.619903
deg084134_2	thioredoxin-like 4A	K12859	Cluster001	Ovary	-1.21102	-1.69158	-1.5754	0.508188	-0.754816
deg084264_1	polymerase (RNA) II (DNA directed) polypeptide J	K03008	Cluster001	Ovary	-1.87178	-2.03415	-2.36484	0.583938	-0.857846
deg084312_1	zgc:111944	0	Cluster001	Ovary	-1.1263	-1.26109	-1.3936	1.10057	-0.0135684
deg084312_2	zgc:111944	0	Cluster001	Ovary	-1.12781	-1.21155	-1.04525	1.15316	-0.327472
deg084319_1	zgc:162592	0	Cluster001	Ovary	-6.3133	-3.67608	-5.50942	1.05707	-6.12025
deg084326_1	hook homolog 1	K16612	Cluster001	Ovary	-1.92815	-1.5626	-1.45497	1.40311	-0.827888
deg084383_1	mediator of cell motility 1	K06990	Cluster001	Ovary	-1.94923	-1.87319	-2.15211	1.64248	-0.174675
deg084383_2	mediator of cell motility 1	K06990	Cluster001	Ovary	-2.04751	-1.82837	-2.27762	1.86278	-0.252592
deg084393_2	carboxypeptidase D	K07752	Cluster001	Ovary	-2.46566	-1.84092	-1.60242	0.701782	-3.78032
deg084439_1	zgc:101841	0	Cluster001	Ovary	-3.78569	-3.7855	-3.88635	0.46065	-2.04995
deg084439_2	zgc:101841	0	Cluster001	Ovary	-2.74518	-2.73175	-4.05677	0.375942	-1.71571
deg084505_1	zgc:162271	0	Cluster001	Ovary	-1.15642	-0.668367	-0.750395	0.39537	-0.448976
deg084505_2	zgc:162271	0	Cluster001	Ovary	-0.776068	-0.456846	-0.235392	0.51183	-0.375653
deg084514_1	cartilage acidic protein 1a	0	Cluster001	Ovary	-2.59431	-2.03687	-1.67211	0.566701	-1.94341
deg084514_2	cartilage acidic protein 1a	0	Cluster001	Ovary	-2.46607	-1.81184	-1.38262	0.534942	-2.03475
deg084536_2	zgc:56576	K15433	Cluster001	Ovary	-0.900025	-1.26588	-0.759016	0.526684	-0.117159
deg084539_1	uridine-cytidine kinase 2b	K00876	Cluster001	Ovary	-1.19759	-1.16963	-1.6084	0.359468	-0.383725
deg084539_2	uridine-cytidine kinase 2b	K00876	Cluster001	Ovary	-1.21322	-1.20747	-1.60705	0.362963	-0.390648
deg084646_1	zgc:100869	K11344	Cluster001	Ovary	-2.72934	-2.03538	-4.16847	1.76139	-0.515004
deg084646_2	zgc:100869	K11344	Cluster001	Ovary	-2.70236	-1.83926	-2.90561	1.67506	-0.658572
deg084707_1	G elongation factor, mitochondrial 1	K02355	Cluster001	Ovary	-2.70659	-0.443384	-2.12464	1.2615	-1.07954
deg084711_1	serum amyloid A-like 1	0	Cluster001	Ovary	-3.87954	-2.88848	-1.21413	1.23466	-0.753051
deg084711_2	serum amyloid A-like 1	0	Cluster001	Ovary	-2.06817	-2.15223	-2.91613	1.33083	-0.949466
deg084712_2	GDNF-inducible zinc finger protein 1-like	0	Cluster001	Ovary	-1.61676	-1.89714	-1.54486	0.713963	-0.458827
deg084724_2	si:ch211-160d20.3	0	Cluster001	Ovary	-1.57096	-1.53616	-1.76537	1.08671	-0.719839
deg084922_1	si:dkey-18f7.1	0	Cluster001	Ovary	-2.63715	-1.20407	-3.75476	0.250549	-1.88076
deg085109_1	coagulation factor II (thrombin) receptor-like 1.1	K04234	Cluster001	Ovary	-2.05807	-5.64497	-4.09922	0.940593	-3.11873
deg085109_2	coagulation factor II (thrombin) receptor-like 1.1	K04234	Cluster001	Ovary	-1.52406	-5.23292	-5.5774	0.87016	-2.52402
deg085289_2	HECT, UBA and WWE domain containing 1	K10592	Cluster001	Ovary	-0.533756	-0.921503	-0.958448	1.44759	-0.160564
deg085356_1	ribonuclease T2	K01166	Cluster001	Ovary	-0.873481	-1.10166	-1.10505	1.18371	-1.92979
deg085446_2	6-phosphofructo-2-kinase/fructose-2,6-biphosphatase 2	K01103	Cluster001	Ovary	-1.36108	-4.0039	-2.29353	1.3202	-2.51777
deg085563_2	zgc:171298	0	Cluster001	Ovary	-0.715268	-0.930741	-0.328794	2.0459	0.392545
deg085579_2	SIN3 homolog A, transcription regulator (yeast) b	K11644	Cluster001	Ovary	-1.53058	-2.24772	-0.853283	1.66972	-0.564737
deg085718_2	ubiquitin-like 3	0	Cluster001	Ovary	-0.619996	-0.260205	-0.0154929	0.954612	-0.077486
deg085747_1	polymerase (RNA) I polypeptide C	K03027	Cluster001	Ovary	-3.46213	-3.55511	-2.9166	0.749608	-0.86395
deg085747_2	polymerase (RNA) I polypeptide C	K03027	Cluster001	Ovary	-3.06212	-3.04681	-3.08266	0.708175	-1.00161
deg085836_2	AT rich interactive domain 1Ab (SWI-like)	K11653	Cluster001	Ovary	-1.77574	-1.08176	-2.03265	0.13873	-1.8928
deg085854_1	si:dkey-159a18.7	0	Cluster001	Ovary	-0.482969	-0.483438	-0.674127	0.0062623	-0.45279
deg085894_2	topoisomerase (DNA) I, like	K03163	Cluster001	Ovary	-2.56387	-2.44098	-3.31095	0.0757835	-2.30565
deg085968_1	proteolipid protein 1a	0	Cluster001	Ovary	-6.78879	-3.21334	-4.29215	0.835988	-0.826142
deg085968_2	proteolipid protein 1a	0	Cluster001	Ovary	-5.04264	-2.41188	-3.74002	0.975659	-0.771559
deg086015_2	ubiquitin specific protease 25	K11849	Cluster001	Ovary	-0.21085	0.204434	-0.73935	1.25864	-0.286004
deg086026_1	PDS5, regulator of cohesion maintenance, homolog B (S. cerevisiae)	K11267	Cluster001	Ovary	-2.56993	-2.8144	-2.40435	0.956807	-0.974747
deg086026_2	PDS5, regulator of cohesion maintenance, homolog B (S. cerevisiae)	K11267	Cluster001	Ovary	-2.60164	-2.33157	-2.67402	0.963985	-0.901746
deg086032_1	kinesin family member 2C	K10393	Cluster001	Ovary	-2.68995	-2.55873	-3.64309	0.320552	-1.25986
deg086034_2	ribophorin II	K12667	Cluster001	Ovary	-0.811421	-2.77399	-0.827305	0.809489	-0.309798
deg086086_1	peroxisomal biogenesis factor 1	K13338	Cluster001	Ovary	-1.4576	-2.58468	-0.69003	1.20229	-0.368461
deg086086_2	peroxisomal biogenesis factor 1	K13338	Cluster001	Ovary	-0.877631	-2.64199	-1.70691	1.17059	0.225885
deg086104_1	zinc finger protein 131-like	0	Cluster001	Ovary	-1.80306	-2.18071	-1.36351	0.770505	-0.436394
deg086104_2	zinc finger protein 131-like	0	Cluster001	Ovary	-0.802427	-1.46065	-1.27197	0.516029	-0.273973
deg086237_1	hypothetical protein LOC100534759	K02131	Cluster001	Ovary	-3.87923	-2.57157	-5.42162	0.232989	-3.07118
deg086245_1	tripartite motif-containing 33	K08883	Cluster001	Ovary	-1.82193	-2.01937	-2.55548	0.153143	-0.887814
deg086245_2	tripartite motif-containing 33	K08883	Cluster001	Ovary	-2.66153	-3.8402	-3.49331	0.685523	-1.97069
deg086338_1	zinc finger protein 161 homolog (mouse)	0	Cluster001	Ovary	-1.10438	-2.07384	-0.548139	1.18401	-0.919142
deg086398_1	mitogen activated protein kinase kinase kinase 7	K04427	Cluster001	Ovary	-1.78279	-1.86435	-3.26367	1.0421	-1.15657
deg086431_2	G protein-coupled receptor kinase interactor 2a	K12487	Cluster001	Ovary	-0.526876	-1.63183	-0.871878	0.973538	-0.07505
deg086456_1	POC5 centriolar protein homolog (Chlamydomonas)	K16483	Cluster001	Ovary	-2.3023	-2.14988	-2.27118	0.919416	-0.386268
deg086488_1	GCN1 general control of amino-acid synthesis 1-like 1 (yeast)	0	Cluster001	Ovary	-0.574897	-0.399987	-0.698069	0.673895	-0.0891658
deg086488_2	GCN1 general control of amino-acid synthesis 1-like 1 (yeast)	0	Cluster001	Ovary	-0.510469	-0.44844	-0.520151	0.613919	-0.040854
deg086506_1	novel protein similar to vertebrate anaphase promoting complex subunit 7 (ANAPC7)	K03354	Cluster001	Ovary	-1.17578	-2.70426	-1.51118	1.10896	-1.4854
deg086506_2	novel protein similar to vertebrate anaphase promoting complex subunit 7 (ANAPC7)	K03354	Cluster001	Ovary	-1.06237	-1.89171	-1.40757	1.04513	-1.50362
deg086507_1	coilin p80	K13150	Cluster001	Ovary	-3.34354	-2.29425	-2.16202	0.978079	-1.81966
deg086631_2	kelch repeat-containing protein	0	Cluster001	Ovary	-2.70254	-3.74753	-2.76865	0.788995	-0.187728
deg086708_2	si:dkey-147f23.1	K08746	Cluster001	Ovary	-4.07185	-4.20365	-3.13263	0.61803	-2.85352
deg086759_1	si:ch211-244b2.1	K17541	Cluster001	Ovary	-2.20879	-0.87073	-1.54195	1.33457	-1.8901
deg086805_1	SIN3 homolog B, transcription regulator (yeast)	K11644	Cluster001	Ovary	-1.52415	-2.1522	-2.88708	1.03913	-1.37354
deg086805_2	SIN3 homolog B, transcription regulator (yeast)	K11644	Cluster001	Ovary	-2.03373	-3.15428	-2.30221	1.04736	-1.388
deg086848_1	si:dkeyp-31a2.1	0	Cluster001	Ovary	-4.35748	-3.30133	-1.81963	1.55496	-1.91013
deg086940_1	nuclear transport factor 2-like export factor 2	K14285	Cluster001	Ovary	-2.69612	-2.7105	-3.674	0.396441	-2.42822
deg086954_1	protein disulfide isomerase associated 4	K09582	Cluster001	Ovary	-1.74028	-3.32437	-1.36976	0.750763	-2.2963
deg086954_2	protein disulfide isomerase associated 4	K09582	Cluster001	Ovary	-2.12859	-3.95522	-2.32182	0.957295	-2.30493
deg086961_1	si:dkey-88l16.3	0	Cluster001	Ovary	-5.23525	-3.44278	-3.57383	0.965627	-5.3531
deg086975_1	TCF3 fusion partner homolog	K11670	Cluster001	Ovary	-1.4467	-1.53665	-1.36616	0.850968	-0.876475
deg086976_1	inhibitor of growth family, member 2	0	Cluster001	Ovary	-2.99454	-3.85073	-4.68841	0.12162	-1.10064
deg087029_1	GTP binding protein like	0	Cluster001	Ovary	-3.01092	-2.23342	-2.14346	0.701929	-1.20372
deg087029_2	GTP binding protein like	0	Cluster001	Ovary	-2.99346	-2.1799	-2.87567	0.829044	-1.11099
deg087170_1	acyl-CoA synthetase long-chain family member 6	K01897	Cluster001	Ovary	0.034824	-2.19589	-1.04838	1.93324	-2.08108
deg087206_1	GINS complex subunit 1 (Psf1 homolog)	K10732	Cluster001	Ovary	-3.00853	-2.88596	-4.06823	0.457149	-1.55338
deg087206_2	GINS complex subunit 1 (Psf1 homolog)	K10732	Cluster001	Ovary	-3.36677	-3.08227	-4.16808	0.40285	-1.62007
deg087210_1	pseudouridylate synthase 3	K01855	Cluster001	Ovary	-3.35443	-3.40624	-3.05845	0.520116	-1.63017
deg087210_2	pseudouridylate synthase 3	K01855	Cluster001	Ovary	-3.26232	-2.74885	-2.9818	0.388197	-1.64433
deg087215_1	dehydrogenase/reductase (SDR family) member 7B	K11166	Cluster001	Ovary	-2.26546	-2.3673	-1.82896	0.60244	-0.40647
deg087215_2	dehydrogenase/reductase (SDR family) member 7B	K11166	Cluster001	Ovary	-2.35177	-2.90355	-2.24614	0.627966	-0.472573
deg087264_1	G elongation factor, mitochondrial 1	K02355	Cluster001	Ovary	-3.0949	-0.910158	-1.70973	0.945337	-1.1879
deg087264_2	G elongation factor, mitochondrial 1	K02355	Cluster001	Ovary	-2.88008	-0.415335	-1.47475	1.03915	-1.12133
deg087300_1	ARP6 actin-related protein 6 homolog (yeast)	K11662	Cluster001	Ovary	-1.33589	-2.01322	-2.74752	0.959976	-0.798733
deg087300_2	ARP6 actin-related protein 6 homolog (yeast)	K11662	Cluster001	Ovary	-1.45143	-2.72779	-3.64198	0.941566	-0.870113
deg087321_1	FK506 binding protein 8	K09574	Cluster001	Ovary	-1.6661	-0.821315	-1.09592	0.401149	-0.717346
deg087321_2	FK506 binding protein 8	K09574	Cluster001	Ovary	-2.70478	-2.56663	-2.45317	1.17498	-0.676023
deg087329_2	ataxin-1 ubiquitin-like interacting protein	K04523	Cluster001	Ovary	-0.240708	-1.04522	-0.78606	1.29738	-0.107846
deg087477_2	si:dkey-197a20.5	K13515	Cluster001	Ovary	-2.72709	-2.60928	-0.958755	0.959837	-2.31427
deg087632_1	vacuolar protein sorting protein 18	0	Cluster001	Ovary	-0.944156	-1.40994	-1.80372	0.457725	-0.927272
deg087632_2	vacuolar protein sorting protein 18	0	Cluster001	Ovary	-0.848814	-1.38464	-1.59723	0.472661	-0.967825
deg087676_2	heterogeneous nuclear ribonucleoprotein H1	K12898	Cluster001	Ovary	-1.02472	-0.962367	-1.10451	0.889473	-0.201664
deg087753_1	splicing factor 1	K13095	Cluster001	Ovary	-1.29253	-2.07978	-0.840563	1.21899	-1.00502
deg087753_2	splicing factor 1	K13095	Cluster001	Ovary	-1.24141	-1.93351	-0.810323	1.17265	-0.999586
deg087826_2	protein phosphatase 4 (formerly X), catalytic subunit b	K15423	Cluster001	Ovary	-0.880415	-1.89779	-1.6065	1.03422	-1.02846
deg088067_1	cell cycle associated protein 1a	0	Cluster001	Ovary	-1.23318	-1.07226	-1.12028	0.494043	-0.901733
deg088067_2	cell cycle associated protein 1a	0	Cluster001	Ovary	-2.43074	-2.15614	-2.15408	0.823168	-1.23642
deg088084_1	zgc:153957	K06709	Cluster001	Ovary	-1.51389	-1.10555	-0.167837	1.54258	-0.409732
deg088254_1	cyclin C	K15161	Cluster001	Ovary	-1.28754	-1.20338	-1.31328	1.04044	-1.37088
deg088254_2	cyclin C	K15161	Cluster001	Ovary	-2.82306	-2.91433	-2.36713	1.48612	-2.31533
deg088290_1	gem (nuclear organelle) associated protein 5	K13133	Cluster001	Ovary	-3.93079	-2.65417	-2.58376	0.980918	-3.06521
deg088388_1	sb:cb657	0	Cluster001	Ovary	-1.80704	-0.678443	-1.38494	0.436822	-1.02727
deg088425_2	poly(A) RNA polymerase, mitochondrial-like	0	Cluster001	Ovary	-2.81422	-1.6358	-2.26972	0.672287	-0.424446
deg088477_1	cyclin E	K06626	Cluster001	Ovary	-4.44482	-2.75679	-2.35512	1.28373	-3.09655
deg088512_1	6-phosphofructo-2-kinase/fructose-2,6-biphosphatase 4, like	K01103	Cluster001	Ovary	-1.75104	-2.45909	-1.78697	1.23994	-0.349455
deg088512_2	6-phosphofructo-2-kinase/fructose-2,6-biphosphatase 4, like	K01103	Cluster001	Ovary	-1.48864	-0.44774	-1.35712	0.789196	-0.229263
deg088536_1	MpV17 transgene, murine homolog, glomerulosclerosis	K13348	Cluster001	Ovary	-5.0034	-2.80045	-2.66901	0.655909	-0.77764
deg088536_2	MpV17 transgene, murine homolog, glomerulosclerosis	K13348	Cluster001	Ovary	-3.88098	-2.29736	-2.07198	0.720813	-0.711738
deg088562_1	zgc:56178	0	Cluster001	Ovary	-1.6971	-1.85684	-1.8211	0.375116	-1.04222
deg088621_1	THO complex 7	K13176	Cluster001	Ovary	-1.53756	-2.26692	-2.09945	0.403522	-1.13069
deg088621_2	THO complex 7	K13176	Cluster001	Ovary	-1.4094	-1.78976	-1.63489	0.347216	-1.22668
deg088646_1	seryl-tRNA synthetase 2	K01875	Cluster001	Ovary	-2.05675	-1.6894	-2.55985	0.804445	-0.717765
deg088682_1	upstream transcription factor 2, c-fos interacting	K09106	Cluster001	Ovary	-0.917657	-1.13468	-1.57868	0.739691	-1.24957
deg088682_2	upstream transcription factor 2, c-fos interacting	K09106	Cluster001	Ovary	-0.874565	-1.47195	-1.40935	0.625242	-1.19992
deg088706_1	oxysterol binding protein-like 2	0	Cluster001	Ovary	-1.4025	-2.10469	-1.07692	1.32271	-2.3469
deg088835_1	mediator complex subunit 27	K15170	Cluster001	Ovary	-0.881071	-0.791993	-1.63061	0.343242	-0.433418
deg088835_2	mediator complex subunit 27	K15170	Cluster001	Ovary	-0.978388	-0.903744	-1.63929	0.347421	-0.313218
deg088865_1	solute carrier family 35, member B2	K15276	Cluster001	Ovary	-2.4678	-3.92426	-2.27187	1.06422	-1.93635
deg088865_2	solute carrier family 35, member B2	K15276	Cluster001	Ovary	-2.54775	-2.88794	-2.6087	1.12594	-1.94998
deg088966_1	zgc:56688	0	Cluster001	Ovary	-3.24046	-3.33224	-3.15682	0.385095	-1.63531
deg089137_1	coiled-coil-helix-coiled-coil-helix domain-containing protein 5-like	0	Cluster001	Ovary	-3.74181	-2.20668	-4.21266	0.219049	-2.02423
deg089189_1	zgc:101841	0	Cluster001	Ovary	-3.97815	-2.58158	-2.37899	0.547697	-3.04421
deg089189_2	zgc:101841	0	Cluster001	Ovary	-3.63377	-3.08101	-2.16065	0.618121	-3.85489
deg089232_1	zgc:162584	0	Cluster001	Ovary	-0.679376	-0.342978	-0.889318	0.636772	-0.514894
deg089232_2	zgc:162584	0	Cluster001	Ovary	-0.906964	-0.540626	-1.14176	0.749487	-0.491508
deg089328_1	Bloom syndrome	K10901	Cluster001	Ovary	-2.95064	-3.35271	-4.02633	0.918696	-0.842974
deg089328_2	Bloom syndrome	K10901	Cluster001	Ovary	-2.80721	-2.90771	-3.41123	0.963774	-0.832406
deg089435_1	zgc:154097	K14319	Cluster001	Ovary	-2.55323	-3.46441	-4.77578	0.555276	-2.12326
deg089435_2	zgc:154097	K14319	Cluster001	Ovary	-2.81578	-3.30489	-3.55217	0.589606	-1.97953
deg089529_1	ubiquitin specific protease 4 (proto-oncogene)	K11835	Cluster001	Ovary	-0.147242	-0.476359	-1.06422	0.867805	-0.841406
deg089791_1	Bloom syndrome	0	Cluster001	Ovary	-3.45036	-3.10417	-2.74318	0.6174	-0.790233
deg089834_1	gene rich cluster, C10 gene	0	Cluster001	Ovary	-1.1352	-2.09691	-1.71817	0.618093	-0.227266
deg089841_1	SET and MYND domain containing 3	K11426	Cluster001	Ovary	-3.45484	-2.96874	-2.28691	1.0949	-0.422426
deg089862_1	transmembrane protein 42-like	0	Cluster001	Ovary	-4.42243	-2.67387	-4.03073	0.292854	-1.4193
deg089864_1	peroxisome proliferator-activated receptor gamma, coactivator-related 1	0	Cluster001	Ovary	-3.48053	-2.1753	-3.19864	0.824673	-2.65921
deg089873_1	RNA guanylyltransferase and 5'-phosphatase	K13917	Cluster001	Ovary	-1.39092	-1.68871	-2.6937	0.806483	-1.68795
deg089873_2	RNA guanylyltransferase and 5'-phosphatase	K13917	Cluster001	Ovary	-2.63095	-1.29102	-2.13816	1.30158	-1.65209
deg089885_1	exocyst complex component 5	0	Cluster001	Ovary	-0.315047	-2.47197	-1.95904	1.5137	-0.792646
deg089885_2	exocyst complex component 5	0	Cluster001	Ovary	-0.176067	-1.61117	-1.66977	1.59224	-1.21208
deg089906_2	ATPase, Class VI, type 11C	K01530	Cluster001	Ovary	-0.253085	-0.814422	-1.19393	0.91041	0.168425
deg089924_1	LIM domain only 7b	K06084	Cluster001	Ovary	-2.48155	-3.17234	-4.67882	0.848747	-3.58998
deg089924_2	LIM domain only 7b	K06084	Cluster001	Ovary	-3.08272	-3.38533	-4.98833	0.946451	-4.20545
deg089925_1	oral-facial-digital syndrome 1	K16480	Cluster001	Ovary	-1.4459	-1.29769	-2.8391	0.465059	-0.84816
deg089971_1	hypothetical LOC555279	0	Cluster001	Ovary	-2.43881	-1.58184	-1.48788	2.43038	-1.08698
deg089978_1	zgc:153349	0	Cluster001	Ovary	-2.55275	-3.78406	-1.63462	1.08497	-0.839611
deg089982_1	ribosome production factor 1 homolog (S. cerevisiae)	K14846	Cluster001	Ovary	-1.95206	-2.75003	-1.61003	0.509589	-0.844605
deg089982_2	ribosome production factor 1 homolog (S. cerevisiae)	K14846	Cluster001	Ovary	-1.8275	-2.50507	-1.55969	0.431555	-0.856647
deg089997_1	jumonji domain containing 2A, like	K06709	Cluster001	Ovary	-1.92005	-1.34439	-0.383995	1.78957	-1.29002
deg089997_2	jumonji domain containing 2A, like	K06709	Cluster001	Ovary	-2.71455	-2.90696	-0.631816	1.87077	-2.19754
deg090033_1	zgc:153393	K15456	Cluster001	Ovary	-3.89692	-3.44318	-4.24688	0.522513	-1.98928
deg090033_2	zgc:153393	K15456	Cluster001	Ovary	-3.52173	-2.9443	-3.68932	0.703643	-1.46606
deg090046_1	SIN3 homolog A, transcription regulator (yeast) a	K11644	Cluster001	Ovary	-1.17115	-1.31858	-1.55254	1.04336	-0.0692737
deg090112_1	MUS81 endonuclease homolog (yeast)	K08991	Cluster001	Ovary	-3.86152	-4.22196	-3.88976	0.715842	-2.34409
deg090112_2	MUS81 endonuclease homolog (yeast)	K08991	Cluster001	Ovary	-4.04185	-3.97897	-3.79506	0.842347	-2.36328
deg090180_1	hypothetical protein LOC100534759	K02131	Cluster001	Ovary	-3.29508	-2.06953	-4.21038	0.256604	-2.83187
deg090195_1	THO complex 3	K12880	Cluster001	Ovary	-2.45596	-1.9223	-2.22579	0.428794	-0.980262
deg090195_2	THO complex 3	K12880	Cluster001	Ovary	-2.42595	-1.8952	-2.22294	0.461868	-1.02317
deg090252_1	hydroxysteroid (17-beta) dehydrogenase 12a	K10251	Cluster001	Ovary	-1.68107	-2.557	-2.46666	0.750399	-3.51287
deg090252_2	hydroxysteroid (17-beta) dehydrogenase 12a	K10251	Cluster001	Ovary	-1.41496	-3.36215	-2.67288	0.848948	-3.02792
deg090266_1	cleavage and polyadenylation specific factor 3	K14403	Cluster001	Ovary	-0.749101	-0.634429	-0.79814	0.91956	-1.10145
deg090373_1	novel protein similar to vertebrate glucocorticoid receptor DNA binding factor 1 (GRLF1)	K05732	Cluster001	Ovary	-2.56014	-1.41865	-0.986376	1.84473	-0.347074
deg090373_2	novel protein similar to vertebrate glucocorticoid receptor DNA binding factor 1 (GRLF1)	K05732	Cluster001	Ovary	-3.98396	-1.34436	-1.39942	1.51497	-0.598215
deg090392_1	protein argonaute-1-like	K11593	Cluster001	Ovary	-3.2057	-2.52123	-2.11618	1.17535	-0.922899
deg090392_2	protein argonaute-1-like	K11593	Cluster001	Ovary	-3.4222	-1.48075	-2.33502	1.2364	-0.849602
deg090490_1	si:ch211-150a22.1	K02434	Cluster001	Ovary	-1.73519	-1.11847	-1.43905	0.201268	-0.476949
deg090532_1	PX domain containing serine/threonine kinase	K17543	Cluster001	Ovary	-1.55439	-1.73545	-1.4511	1.18812	-3.76703
deg090576_1	ornithine decarboxylase 1	K01581	Cluster001	Ovary	-4.47112	-3.76093	-3.69254	0.682758	-3.93294
deg090576_2	ornithine decarboxylase 1	K01581	Cluster001	Ovary	-4.32562	-4.52939	-3.64228	0.647144	-3.88975
deg090593_1	zgc:113425	0	Cluster001	Ovary	-4.05156	-4.44724	-4.19187	0.676692	-2.87103
deg090615_1	coiled-coil domain containing 6a	K09288	Cluster001	Ovary	-1.23665	-0.867764	-1.01102	1.4786	-0.219886
deg090615_2	coiled-coil domain containing 6a	K09288	Cluster001	Ovary	-1.18183	-0.941949	-1.20175	1.40432	-0.24752
deg090647_1	cytoplasmic protein NCK1-like	K07365	Cluster001	Ovary	-1.44668	-1.01646	-1.30927	0.147446	-1.39778
deg090647_2	cytoplasmic protein NCK1-like	K07365	Cluster001	Ovary	-1.40208	-1.04793	-1.28572	0.1416	-1.25024
deg090675_1	im:7148468	0	Cluster001	Ovary	-0.235656	-1.18915	-0.386119	1.50769	-1.12952
deg090697_1	ankyrin repeat, family A (RFXANK-like), 2	0	Cluster001	Ovary	-2.79257	-0.425375	-2.90243	0.85111	-1.14188
deg090697_2	ankyrin repeat, family A (RFXANK-like), 2	0	Cluster001	Ovary	-2.77969	-0.536241	-3.68067	0.823123	-1.15525
deg090722_1	phosphodiesterase 12	0	Cluster001	Ovary	-1.81648	-1.49735	-1.57471	0.373922	-1.42447
deg090946_1	tetratricopeptide repeat domain 27	0	Cluster001	Ovary	-2.69793	-1.73439	-1.42722	0.558187	-1.35457
deg090946_2	tetratricopeptide repeat domain 27	0	Cluster001	Ovary	-2.76916	-1.66451	-1.45313	0.538384	-1.47322
deg090967_2	zgc:109953	K16719	Cluster001	Ovary	-1.09587	-2.06672	-0.703999	1.08782	-0.765436
deg091063_1	von Hippel-Lindau binding protein 1	0	Cluster001	Ovary	-1.36964	-1.09075	-0.685839	1.19821	-0.704966
deg091063_2	von Hippel-Lindau binding protein 1	0	Cluster001	Ovary	-1.53626	-1.47687	-0.858963	1.28536	-0.654198
deg091124_1	zgc:152968	K14570	Cluster001	Ovary	-6.19416	-3.65805	-5.93299	0.538169	-5.7898
deg091292_1	coiled-coil domain containing 25	0	Cluster001	Ovary	-0.584425	-0.637211	-0.50816	0.377873	-0.484641
deg091292_2	coiled-coil domain containing 25	0	Cluster001	Ovary	-0.85735	-1.11643	-1.00971	0.605056	-0.435109
deg091409_1	cell division cycle 40 homolog (S. cerevisiae)	K12816	Cluster001	Ovary	-1.04739	-1.3478	-1.40708	0.0810747	-0.626184
deg091409_2	cell division cycle 40 homolog (S. cerevisiae)	K12816	Cluster001	Ovary	-0.966257	-1.16187	-1.276	0.216044	-0.528232
deg091415_1	Bardet-Biedl syndrome 5	K16748	Cluster001	Ovary	-3.93125	-3.57606	-4.78537	0.974976	-0.740629
deg091415_2	Bardet-Biedl syndrome 5	K16748	Cluster001	Ovary	-4.09771	-3.13656	-4.40132	1.15374	-0.605459
deg091449_1	pseudouridylate synthase 3	K01855	Cluster001	Ovary	-3.12423	-3.78415	-2.94359	0.596793	-1.75505
deg091449_2	pseudouridylate synthase 3	K01855	Cluster001	Ovary	-3.03824	-2.78661	-2.9046	0.638481	-1.65831
deg091636_1	zgc:114041	K11810	Cluster001	Ovary	-2.67287	-0.680163	-2.14022	0.986092	-2.19051
deg091636_2	zgc:114041	K11810	Cluster001	Ovary	-2.63134	-1.24132	-1.86565	0.985178	-3.70712
deg091672_1	family with sequence similarity 82, member A2	0	Cluster001	Ovary	-1.98006	-1.67743	-2.51091	0.830428	-2.02886
deg091871_1	cyclin-dependent kinase 13	K08819	Cluster001	Ovary	-1.36276	-1.82201	-2.06825	0.456516	-0.989248
deg091871_2	cyclin-dependent kinase 13	K08819	Cluster001	Ovary	-1.28878	-2.02315	-1.66119	0.463721	-1.15357
deg092069_2	zgc:162420	0	Cluster001	Ovary	-1.02796	-2.39671	-1.13485	1.42372	-0.984193
deg092127_1	finTRIM family, member 67	0	Cluster001	Ovary	-0.742693	-0.665476	-1.50736	0.676145	-1.21203
deg092127_2	finTRIM family, member 67	0	Cluster001	Ovary	-1.25205	-1.57664	-1.44314	1.05962	-0.747614
deg092150_1	similar to ornithine decarboxylase antizyme 2	K16613	Cluster001	Ovary	-0.775131	-0.567134	-2.04921	1.6608	-1.54331
deg092291_1	UDP-N-acetyl-alpha-D-galactosamine: polypeptide N-acetylgalactosaminyltransferase 7	K00710	Cluster001	Ovary	-1.77514	-3.20353	-4.26617	1.08225	-2.49485
deg092315_1	Src homology 2 domain containing transforming protein D, a	0	Cluster001	Ovary	-2.13604	-1.57988	-2.48927	0.176606	-0.95819
deg092315_2	Src homology 2 domain containing transforming protein D, a	0	Cluster001	Ovary	-2.22821	-1.84011	-4.05602	0.105617	-0.767928
deg092446_2	tubulin, gamma complex associated protein 5	K16572	Cluster001	Ovary	-3.97428	-2.31823	-2.14624	0.954514	-2.32397
deg092509_1	vacuole membrane protein 1	0	Cluster001	Ovary	-0.833875	-1.69941	-1.30271	0.343818	-1.26898
deg092519_1	solute carrier family 35, member E1	K15283	Cluster001	Ovary	-2.29356	-2.46663	-2.47391	0.788389	-2.96004
deg092522_1	si:dkey-167k11.5	0	Cluster001	Ovary	-1.46615	-2.29593	-1.89817	0.688168	-0.807342
deg092522_2	si:dkey-167k11.5	0	Cluster001	Ovary	-1.46256	-2.05481	-1.75156	0.721691	-0.75158
deg092579_1	acidic (leucine-rich) nuclear phosphoprotein 32 family, member E	0	Cluster001	Ovary	-1.87638	-1.73097	-1.7704	0.584405	-0.805607
deg092579_2	acidic (leucine-rich) nuclear phosphoprotein 32 family, member E	0	Cluster001	Ovary	-1.83912	-1.90544	-2.04745	0.581758	-0.854329
deg092596_1	hypothetical protein LOC100002393	0	Cluster001	Ovary	-3.14401	-2.60226	-1.28416	1.70246	-1.75803
deg092672_1	peptidylprolyl isomerase F (cyclophilin F)	K09565	Cluster001	Ovary	-1.94623	-1.01113	-2.76792	0.967621	-0.0833384
deg092672_2	peptidylprolyl isomerase F (cyclophilin F)	K09565	Cluster001	Ovary	-1.55824	-0.866844	-2.25863	0.853274	0.0084213
deg092924_1	zgc:152900	K08656	Cluster001	Ovary	-0.925925	-1.11941	-0.831686	1.21437	-0.11617
deg092924_2	zgc:152900	K08656	Cluster001	Ovary	-0.989964	-1.0314	-0.975994	1.20807	-0.195398
deg093151_1	ArfGAP with FG repeats 1a	K15044	Cluster001	Ovary	-1.28733	-1.28145	-1.74363	1.16144	-1.72132
deg093151_2	ArfGAP with FG repeats 1a	K15044	Cluster001	Ovary	-1.96119	-1.22098	-1.47906	1.54288	-2.17293
deg093343_1	deafness, autosomal dominant 5	0	Cluster001	Ovary	-2.06749	-1.99311	-2.34241	1.0396	-2.19256
deg093446_1	hypoxia up-regulated 1	0	Cluster001	Ovary	-2.40102	-1.09614	-0.695304	2.31608	-3.06076
deg093459_2	potassium channel modulatory factor 1	0	Cluster001	Ovary	-0.391475	-1.48712	-0.945302	1.05399	0.327814
deg093536_1	pericentriolar material 1	K16537	Cluster001	Ovary	-0.663295	-0.257834	-0.341979	0.964117	-0.116744
deg093546_1	ARP6 actin-related protein 6 homolog (yeast)	K11662	Cluster001	Ovary	-0.757654	-1.35436	-1.38092	0.367725	-0.427538
deg093627_1	spindle assembly 6 homolog (C. elegans)	K16487	Cluster001	Ovary	-4.48145	-3.98913	-4.28807	1.2444	-0.469383
deg093627_2	spindle assembly 6 homolog (C. elegans)	K16487	Cluster001	Ovary	-4.13096	-3.18655	-5.30389	0.751461	-0.676903
deg093632_1	amyloid beta (A4) precursor protein-binding, family B, member 1 interacting protein	K17704	Cluster001	Ovary	-1.42002	-2.50263	-1.61576	1.40331	-3.42407
deg093663_1	PRP4 pre-mRNA processing factor 4 homolog B	K08827	Cluster001	Ovary	-1.62233	-1.13933	-2.71313	1.13035	-0.831527
deg093763_1	zgc:162240	0	Cluster001	Ovary	-2.77137	-2.21542	-2.6744	0.912649	-0.628325
deg093763_2	zgc:162240	0	Cluster001	Ovary	-2.38041	-3.08123	-2.26102	0.859953	-0.581096
deg093858_2	neuroepithelial cell transforming gene 1	0	Cluster001	Ovary	-1.84361	-3.16843	-2.76627	0.8609	-0.0381666
deg093890_1	discs, large (Drosophila) homolog-associated protein 5	K16804	Cluster001	Ovary	-3.23903	-3.96557	-3.79944	0.965846	-0.997482
deg093890_2	discs, large (Drosophila) homolog-associated protein 5	K16804	Cluster001	Ovary	-2.81495	-3.78492	-3.72416	1.02559	-0.811831
deg093938_1	prolyl endopeptidase	K01322	Cluster001	Ovary	-2.74857	-2.21121	-2.10044	1.0546	0.0288005
deg093938_2	prolyl endopeptidase	K01322	Cluster001	Ovary	-2.68191	-2.74397	-1.7271	1.12466	0.164054
deg093988_1	seryl-tRNA synthetase 2	K01875	Cluster001	Ovary	-2.28191	-1.7096	-2.92141	-0.131723	-0.994687
deg094037_1	transducin beta-like protein 2-like	0	Cluster001	Ovary	-2.61725	-2.5391	-2.31522	0.568175	-1.40358
deg094076_2	si:ch1073-412h12.1	0	Cluster001	Ovary	-1.84839	-0.517466	-1.04643	1.81146	0.0341294
deg094079_1	pumilio domain-containing protein C14orf21-like	K14790	Cluster001	Ovary	-3.66287	-3.51619	-4.11137	0.757358	-0.590596
deg094144_1	survival of motor neuron protein interacting protein 1	K13130	Cluster001	Ovary	-2.44769	-3.22942	-2.57185	0.847409	-1.12739
deg094200_2	huntingtin	K04533	Cluster001	Ovary	-1.64894	-2.55396	-1.9792	1.66373	-3.37655
deg094243_1	si:dkeyp-69c1.6	K13106	Cluster001	Ovary	-2.3442	-2.21021	-2.52463	0.641251	-0.329002
deg094403_1	bromodomain containing 9	K11723	Cluster001	Ovary	-0.69699	-1.79786	-1.85808	0.827096	-0.869449
deg094403_2	bromodomain containing 9	K11723	Cluster001	Ovary	-0.736624	-1.87674	-2.81104	0.743618	-0.790638
deg094434_1	anaphase promoting complex subunit 5	K03352	Cluster001	Ovary	-1.82729	-2.07558	-2.2881	0.406941	-0.494863
deg094450_1	si:ch1073-55a19.2	K12172	Cluster001	Ovary	-1.21545	-1.58593	-0.825172	0.610112	-0.648106
deg094461_2	zgc:154071	0	Cluster001	Ovary	-1.30114	-2.21072	-2.52047	1.24872	-0.665241
deg094502_2	DnaJ (Hsp40) homolog, subfamily C, member 15	K09535	Cluster001	Ovary	-2.60041	-1.34103	-2.88032	0.062916	-1.96895
deg094636_1	smu-1 suppressor of mec-8 and unc-52 homolog (C. elegans)	K13111	Cluster001	Ovary	-2.08796	-1.48044	-1.72034	0.604565	-2.08225
deg094636_2	smu-1 suppressor of mec-8 and unc-52 homolog (C. elegans)	K13111	Cluster001	Ovary	-2.11925	-1.52923	-1.82383	0.631193	-2.06536
deg094649_1	strawberry notch homolog 1 (Drosophila)	0	Cluster001	Ovary	-1.00848	-0.409083	-1.07577	0.844011	-0.97723
deg094747_1	synaptotagmin binding, cytoplasmic RNA interacting protein, like	0	Cluster001	Ovary	-1.11272	-1.60447	-1.5596	0.157292	-0.799277
deg094808_1	0	0	Cluster001	Ovary	-1.68977	-1.43087	-1.59292	0.416014	-0.726106
deg094882_1	polybromo 1	K11757	Cluster001	Ovary	-1.18836	-1.90691	-2.05738	0.743777	-0.862913
deg094882_2	polybromo 1	K11757	Cluster001	Ovary	-1.25659	-1.83607	-1.96656	0.65447	-0.909274
deg095149_1	zgc:92151	0	Cluster001	Ovary	-6.2162	-3.66401	-5.57789	0.958711	-2.77672
deg095149_2	zgc:92151	0	Cluster001	Ovary	-7.28208	-3.91796	-4.74505	0.845607	-2.42237
deg095197_1	tyrosyl-DNA phosphodiesterase 1	K10862	Cluster001	Ovary	-1.89053	-1.20831	-1.59351	0.294749	-0.451525
deg095197_2	tyrosyl-DNA phosphodiesterase 1	K10862	Cluster001	Ovary	-1.82847	-1.21438	-1.56292	0.311648	-0.382414
deg095246_1	heterochromatin protein 1, binding protein 3	0	Cluster001	Ovary	-0.421735	-1.16769	-0.878106	1.15468	-0.252287
deg095246_2	heterochromatin protein 1, binding protein 3	0	Cluster001	Ovary	-0.56658	-1.47854	-2.03196	1.0003	-0.534124
deg095295_1	exocyst complex component 5	0	Cluster001	Ovary	-0.724462	-2.70293	-1.62451	1.45373	-1.4938
deg095295_2	exocyst complex component 5	0	Cluster001	Ovary	-0.436313	-1.50585	-1.49267	1.28775	-1.17778
deg095400_1	si:dkey-69o16.5	K05995	Cluster001	Ovary	-2.36841	-2.26181	-0.95587	0.756136	-1.16231
deg095400_2	si:dkey-69o16.5	K05995	Cluster001	Ovary	-1.9763	-1.52953	-0.775479	0.815633	-1.11663
deg095763_1	kinesin family member 15	K10400	Cluster001	Ovary	-2.05988	-1.48817	-1.59659	0.787586	-0.649197
deg095929_1	dedicator of cytokinesis 7	0	Cluster001	Ovary	-1.30763	0.124926	-1.32424	1.71535	-0.383599
deg096050_1	chromatin assembly factor 1, subunit A (p150)	K10750	Cluster001	Ovary	-2.82842	-2.69074	-2.27773	0.600828	-0.920195
deg096050_2	chromatin assembly factor 1, subunit A (p150)	K10750	Cluster001	Ovary	-2.58234	-2.87947	-2.09591	0.458203	-0.97272
deg096496_1	excision repair cross-complementing rodent repair deficiency, complementation group 4	K10848	Cluster001	Ovary	-1.95061	-1.52211	-1.19606	1.01132	-1.07504
deg096496_2	excision repair cross-complementing rodent repair deficiency, complementation group 4	K10848	Cluster001	Ovary	-3.7399	-2.2225	-1.71775	1.28953	-1.51362
deg096883_2	cyclin-dependent kinase 13	K08819	Cluster001	Ovary	-1.04709	-1.10508	-1.33333	0.808368	-0.812661
deg097270_1	DTW domain-containing protein 2-like	0	Cluster001	Ovary	-3.44925	-1.42189	-3.09408	0.78104	-1.32982
deg097993_1	host cell factor C1a	K14966	Cluster001	Ovary	-1.4926	-2.13135	-1.4657	1.11662	-0.948611
deg098062_2	PDZ and LIM domain 2 (mystique)	0	Cluster001	Ovary	-0.823162	-0.205708	-1.14614	1.33411	-0.810167
deg098080_1	hypothetical protein LOC100006440	0	Cluster001	Ovary	-3.76926	-4.36652	-2.30513	1.08409	-1.59948
deg098182_1	ATG12 autophagy related 12 homolog (S. cerevisiae)	K08336	Cluster001	Ovary	-1.54091	-1.06889	-1.86536	0.571696	-1.29679
deg098182_2	ATG12 autophagy related 12 homolog (S. cerevisiae)	K08336	Cluster001	Ovary	-1.56917	-1.28096	-2.13834	0.562456	-1.27136
deg098187_1	fucose-1-phosphate guanylyltransferase	K00976	Cluster001	Ovary	-3.58824	-2.39078	-3.11627	0.834081	-1.30459
deg099155_1	aldehyde dehydrogenase 18 family, member A1	K12657	Cluster001	Ovary	-1.30874	-0.566739	-0.899558	1.47799	-0.621409
deg099155_2	aldehyde dehydrogenase 18 family, member A1	K12657	Cluster001	Ovary	-2.85525	-0.921108	-0.448859	1.60781	-0.682125
deg099423_2	serine hydrolase-like	0	Cluster001	Ovary	-2.00117	-1.3046	-2.69872	0.759453	-0.754101
deg099426_1	structural maintenance of chromosomes 2	K06674	Cluster001	Ovary	-2.07798	-2.02823	-1.78765	0.710695	-0.992978
deg099426_2	structural maintenance of chromosomes 2	K06674	Cluster001	Ovary	-2.01045	-2.90599	-2.83781	0.6527	-0.942621
deg099499_1	si:ch211-227i14.2	K11320	Cluster001	Ovary	-0.827386	-1.02633	-1.57933	1.27272	-0.437503
deg099746_1	fucose-1-phosphate guanylyltransferase	K00976	Cluster001	Ovary	-3.09003	-2.46932	-2.8333	0.654718	-1.4995
deg099746_2	fucose-1-phosphate guanylyltransferase	K00976	Cluster001	Ovary	-5.03733	-2.70694	-3.95151	0.793035	-1.57103
deg100284_2	si:dkey-31k9.2	K09239	Cluster001	Ovary	0.334722	-1.76508	-0.631224	2.02161	-0.941635
deg100286_1	AT rich interactive domain 1Ab (SWI-like)	K11653	Cluster001	Ovary	-1.90497	-1.64377	-2.04121	0.972133	-1.54007
deg100291_1	zgc:165522	K01869	Cluster001	Ovary	-1.71128	-0.73616	-1.81561	0.860889	-0.946906
deg100291_2	zgc:165522	K01869	Cluster001	Ovary	-1.80738	-0.735909	-2.37845	0.837973	-1.01648
deg100513_1	defective in sister chromatid cohesion 1 homolog (S. cerevisiae)	K11271	Cluster001	Ovary	-3.28878	-4.61766	-4.08344	0.819385	-0.47734
deg100513_2	defective in sister chromatid cohesion 1 homolog (S. cerevisiae)	K11271	Cluster001	Ovary	-3.34507	-3.87637	-4.76609	0.726124	-0.334293
deg100773_1	utp15, U3 small nucleolar ribonucleoprotein, homolog	K14549	Cluster001	Ovary	-3.16324	-3.10498	-3.773	0.91646	-2.17774
deg100773_2	utp15, U3 small nucleolar ribonucleoprotein, homolog	K14549	Cluster001	Ovary	-3.14094	-3.50165	-2.85538	0.996609	-2.26486
deg101806_1	debranching enzyme homolog 1 (S. cerevisiae)	0	Cluster001	Ovary	-1.1015	-2.04089	-1.95523	1.26936	-0.449635
deg101806_2	debranching enzyme homolog 1 (S. cerevisiae)	0	Cluster001	Ovary	-1.83107	-1.80254	-1.53599	1.06376	-0.915458
deg101871_1	zgc:153153	K16755	Cluster001	Ovary	-2.3215	-0.818635	-1.97966	1.045	-1.05793
deg101951_1	alanine-glyoxylate aminotransferase 2	K00827	Cluster001	Ovary	-2.3919	-2.34671	-0.734351	1.02283	-1.74511
deg102056_1	programmed cell death 11	K14792	Cluster001	Ovary	-2.53187	-2.46207	-1.83243	0.384479	-1.76526
deg102359_1	ubiquitin associated protein 2	K10627	Cluster001	Ovary	-2.18689	-1.94351	-1.63724	0.879656	-0.688879
deg102929_1	si:dkeyp-117b8.1	K06100	Cluster001	Ovary	-1.77372	-2.27922	-1.79942	0.915326	-0.669008
deg102929_2	si:dkeyp-117b8.1	K06100	Cluster001	Ovary	-2.09096	-2.65635	-1.77765	0.861955	-0.996966
deg102936_1	THO complex 5	K13174	Cluster001	Ovary	-2.59802	-2.37095	-2.97598	0.87747	-1.36823
deg102936_2	THO complex 5	K13174	Cluster001	Ovary	-2.63887	-3.80259	-2.12819	0.816877	-1.34402
deg103449_1	zgc:103517	0	Cluster001	Ovary	-2.37344	-1.39039	-1.60417	1.65052	-1.81496
deg103603_1	mannosidase, alpha, class 2B, member 2	K12312	Cluster001	Ovary	-2.11672	-1.18815	-1.93582	0.780179	-1.00664
deg103603_2	mannosidase, alpha, class 2B, member 2	K12312	Cluster001	Ovary	-2.09373	-1.12856	-1.61016	0.821983	-0.945525
deg103708_1	wu:fb44b02	K16808	Cluster001	Ovary	-3.62539	-3.8731	-3.85686	0.967526	-1.84425
deg103832_1	katanin p60 (ATPase-containing) subunit A 1	K07767	Cluster001	Ovary	-2.77242	-2.78894	-4.32651	0.930837	-0.823675
deg103832_2	katanin p60 (ATPase-containing) subunit A 1	K07767	Cluster001	Ovary	-2.57468	-2.47782	-4.06169	1.03148	-0.722887
deg104447_1	homeo box D11a	K09296	Cluster001	Ovary	-6.851	-3.88103	-3.87008	0.863054	-4.37965
deg104447_2	homeo box D11a	K09296	Cluster001	Ovary	-5.97981	-4.80285	-5.06841	0.771536	-4.16973
deg104751_1	FYVE, RhoGEF and PH domain containing 4	K05723	Cluster001	Ovary	-5.28411	-4.93102	-6.36039	0.341062	-3.02882
deg104859_1	si:dkeyp-66d1.7	0	Cluster001	Ovary	-3.07715	-1.77031	-3.01119	1.34523	-3.8043
deg105046_1	valyl-tRNA synthetase	K01873	Cluster001	Ovary	-1.63823	-2.13879	-1.46827	1.36447	-1.08137
deg105046_2	valyl-tRNA synthetase	K01873	Cluster001	Ovary	-2.47457	-3.33856	-2.32901	1.07376	-1.06605
deg105153_1	zgc:158363	K14651	Cluster001	Ovary	-1.53155	-2.14062	-1.22203	0.752162	-1.48256
deg105153_2	zgc:158363	K14651	Cluster001	Ovary	-1.23296	-1.31674	-0.624994	0.958681	-1.16958
deg105229_1	block of proliferation 1	K14824	Cluster001	Ovary	-0.991989	-1.84074	-1.37788	0.767959	-0.436592
deg105229_2	block of proliferation 1	K14824	Cluster001	Ovary	-1.4958	-2.13603	-1.61425	0.783871	-0.529101
deg105437_1	zgc:110116	K06692	Cluster001	Ovary	-3.30151	-2.56473	-2.71032	1.0617	-0.333886
deg105437_2	zgc:110116	K06692	Cluster001	Ovary	-2.78039	-2.98205	-2.89636	0.931008	-0.199017
deg105442_2	zgc:92610	0	Cluster001	Ovary	-3.67502	-1.9848	-2.78328	0.437637	-2.94006
deg105843_2	zgc:112165	K13510	Cluster001	Ovary	-1.6962	-1.62998	-1.64628	1.39637	-2.6496
deg106033_2	zgc:77375	0	Cluster001	Ovary	-0.982282	-0.900458	-3.13583	0.720953	-0.836858
deg106381_2	zgc:172136	K16821	Cluster001	Ovary	-2.95564	-1.92648	-0.936354	1.58549	-1.69075
deg106397_1	non-SMC condensin I complex, subunit D2	K06677	Cluster001	Ovary	-4.03852	-3.17307	-5.81994	0.43014	-2.74149
deg106867_1	hypothetical protein LOC565165	0	Cluster001	Ovary	-4.92113	-2.03248	-2.39025	1.26336	-3.64929
deg107131_1	cyclin-dependent kinase 8	K02208	Cluster001	Ovary	-1.78475	-2.12046	-2.31891	1.00679	-0.671488
deg107131_2	cyclin-dependent kinase 8	K02208	Cluster001	Ovary	-1.58543	-1.91776	-2.08444	0.846623	-0.540495
deg107263_1	si:dkey-8l13.4	0	Cluster001	Ovary	-1.32363	-2.61668	-2.59263	0.727675	-0.913209
deg107263_2	si:dkey-8l13.4	0	Cluster001	Ovary	-1.72131	-2.75189	-2.59885	0.813962	-0.947836
deg107277_1	pericentrin 1	K14304	Cluster001	Ovary	-1.2722	-1.94585	-1.81376	0.136733	-0.56899
deg107334_1	cysteinyl-tRNA synthetase	K01883	Cluster001	Ovary	-1.22387	-1.78626	-1.4434	0.928539	-0.795516
deg107334_2	cysteinyl-tRNA synthetase	K01883	Cluster001	Ovary	-0.786001	-1.39403	-2.05827	0.944781	-0.576067
deg107409_1	abhydrolase domain containing 4	K13698	Cluster001	Ovary	-1.21361	-0.662568	-1.25688	0.390941	-1.47347
deg107409_2	abhydrolase domain containing 4	K13698	Cluster001	Ovary	-1.40644	-0.95559	-1.23213	0.492821	-1.37686
deg107770_1	hydrolethalus syndrome protein 1 homolog	K16472	Cluster001	Ovary	-2.87091	-2.14177	-2.69334	0.575059	-0.411866
deg107822_1	chloride channel 7	K05016	Cluster001	Ovary	-0.85575	-1.3205	-0.777564	1.55614	-0.664648
deg107876_2	si:ch211-175f11.2	0	Cluster001	Ovary	-0.465043	-2.23868	-1.41367	0.964982	-0.214937
deg107925_1	heat shock protein 75 kDa, mitochondrial-like	K09488	Cluster001	Ovary	-2.85396	-0.212592	-1.53134	1.53186	-2.44526
deg107925_2	heat shock protein 75 kDa, mitochondrial-like	K09488	Cluster001	Ovary	-2.32876	-1.17833	-0.897673	1.44139	-2.59187
deg108211_1	histone H4 transcription factor	0	Cluster001	Ovary	-1.99256	-1.1012	-1.93548	0.840829	-0.158521
deg108616_1	zgc:153454	0	Cluster001	Ovary	-1.14484	-1.44466	-1.45427	0.0109737	-1.22383
deg108876_1	eomesodermin homolog a	K10173	Cluster001	Ovary	-2.50488	-1.65463	-0.747261	1.18982	-3.90348
deg108942_1	coiled-coil domain-containing protein 41-like	K16754	Cluster001	Ovary	-3.00121	-3.46269	-3.38661	1.08059	-0.514693
deg108942_2	coiled-coil domain-containing protein 41-like	K16754	Cluster001	Ovary	-3.06697	-2.11881	-2.27111	1.14731	-0.740466
deg108956_1	Bloom syndrome	K10901	Cluster001	Ovary	-3.614	-3.38977	-2.68667	1.24335	-1.77878
deg108956_2	Bloom syndrome	K10901	Cluster001	Ovary	-3.50147	-3.45319	-2.71152	0.939245	-1.66217
deg109077_1	solute carrier family 35, member B2	K15276	Cluster001	Ovary	-1.51493	-1.33184	-1.31584	0.963078	-1.21615
deg109077_2	solute carrier family 35, member B2	K15276	Cluster001	Ovary	-1.54505	-1.81873	-1.65914	0.926592	-1.38067
deg109096_1	zgc:63504	0	Cluster001	Ovary	-1.19555	-1.92747	-1.77194	1.04698	-4.40451
deg109096_2	zgc:63504	0	Cluster001	Ovary	-1.19037	-2.92998	-2.64745	1.15238	-4.61056
deg110053_1	ornithine decarboxylase 1	K01581	Cluster001	Ovary	-2.56277	-3.43225	-2.85453	0.966006	-2.46498
deg110053_2	ornithine decarboxylase 1	K01581	Cluster001	Ovary	-2.9516	-3.88964	-3.22333	0.947048	-2.48459
deg110139_1	zgc:193725	K13443	Cluster001	Ovary	-2.75731	-3.35687	-2.12638	0.748943	-5.62165
deg110139_2	zgc:193725	K13443	Cluster001	Ovary	-2.1943	-3.10365	-1.86739	0.628149	-5.51652
deg132138_1	zgc:63520	K10445	Cluster001	Ovary	-1.58786	-1.69196	-2.17855	1.02353	-0.183656
deg132138_2	zgc:63520	K10445	Cluster001	Ovary	-1.73423	-2.62537	-1.62965	1.07479	-0.121094
deg132344_2	adaptor-related protein complex 2, mu 1 subunit, a	K11826	Cluster001	Ovary	-0.35176	-0.116496	0.107421	1.41868	-0.0271211
deg132474_1	cullin-associated and neddylation-dissociated 1	K17263	Cluster001	Ovary	-1.85369	-2.8812	-1.48445	1.10334	0.142357
deg132595_1	cyclin B1	K05868	Cluster001	Ovary	-4.52098	-3.7374	-4.2699	0.540893	-5.66256
deg132661_1	zgc:123194	K07375	Cluster001	Ovary	-1.5501	-1.62906	-2.74207	0.884879	-0.744165
deg132661_2	zgc:123194	K07375	Cluster001	Ovary	-1.54853	-1.64515	-2.76279	0.82979	-0.805064
deg132872_1	polo-like kinase 3 (Drosophila)	K08862	Cluster001	Ovary	-2.08337	-1.83366	-1.51193	0.892149	-4.02725
deg132872_2	polo-like kinase 3 (Drosophila)	K08862	Cluster001	Ovary	-2.32529	-1.88742	-1.69522	1.01447	-3.95525
deg133025_2	lysosome-associated membrane glycoprotein 1-like	K06528	Cluster001	Ovary	-1.23084	-0.355499	-1.60008	0.671312	-1.64327
deg133238_1	trafficking protein particle complex 2-like	0	Cluster001	Ovary	-4.62697	-1.75151	-3.29285	1.41519	-3.31035
deg133238_2	trafficking protein particle complex 2-like	0	Cluster001	Ovary	-4.4658	-3.23672	-2.86456	1.22774	-4.33104
deg133279_1	ubiquitin-conjugating enzyme E2I2	0	Cluster001	Ovary	-2.48317	-3.23603	-3.18058	0.354571	-1.38953
deg133357_1	strawberry notch homolog 1 (Drosophila)	0	Cluster001	Ovary	-0.485351	-0.186199	-0.897088	1.09936	-0.378001
deg133357_2	strawberry notch homolog 1 (Drosophila)	0	Cluster001	Ovary	-0.53182	-0.637357	-0.98975	0.940099	-0.504903
deg133433_1	ribonucleotide reductase M2 polypeptide	K10808	Cluster001	Ovary	-4.28736	-3.2571	-3.95101	0.723283	-3.38337
deg133433_2	ribonucleotide reductase M2 polypeptide	K10808	Cluster001	Ovary	-4.4271	-3.5991	-4.1818	0.714316	-3.53605
deg133568_1	HIRA interacting protein 3	0	Cluster001	Ovary	-3.08133	-3.05802	-2.99537	0.641343	-1.80637
deg133679_1	protein phosphatase 6, regulatory subunit 3	K15501	Cluster001	Ovary	-0.996694	-1.91264	-0.992572	1.4867	-1.14483
deg133679_2	protein phosphatase 6, regulatory subunit 3	K15501	Cluster001	Ovary	-0.759475	-1.08156	-1.69348	1.40559	-0.951899
deg133818_1	sialic acid acetylesterase	K05970	Cluster001	Ovary	-1.85016	-2.43758	-2.25131	0.364761	-3.13595
deg133818_2	sialic acid acetylesterase	K05970	Cluster001	Ovary	-1.78003	-2.35404	-2.17205	0.390578	-2.93487
deg133819_1	sialic acid acetylesterase	K05970	Cluster001	Ovary	-1.99181	-3.0879	-1.81197	0.462738	-3.22171
deg133867_1	geminin, DNA replication inhibitor	K10749	Cluster001	Ovary	-5.10811	-3.05549	-3.88807	0.776757	-4.04234
deg133867_2	geminin, DNA replication inhibitor	K10749	Cluster001	Ovary	-5.72718	-3.53424	-4.97879	0.801602	-4.41492
deg133983_1	uracil-DNA glycosylase	K03648	Cluster001	Ovary	-3.04143	-3.46961	-3.5509	0.210798	-0.697567
deg133983_2	uracil-DNA glycosylase	K03648	Cluster001	Ovary	-2.80268	-3.07219	-2.81998	0.250867	-1.03335
deg133984_1	uracil-DNA glycosylase	K03648	Cluster001	Ovary	-2.97219	-3.24029	-4.83688	0.317901	-0.793094
deg133984_2	uracil-DNA glycosylase	K03648	Cluster001	Ovary	-2.94577	-3.45342	-4.12932	0.45379	-0.697275
deg134019_2	asparagine synthetase	K01953	Cluster001	Ovary	-0.631547	-1.29235	-0.907841	0.714455	-1.34896
deg134141_1	sorting nexin 10a	0	Cluster001	Ovary	-5.02734	-3.13701	-3.90888	0.809271	-5.04293
deg134186_1	E2F transcription factor 4	K04682	Cluster001	Ovary	-4.00737	-3.0767	-3.6816	0.713039	-2.75779
deg134242_1	nucleophosmin/nucleoplasmin, 3	K11278	Cluster001	Ovary	-2.17646	-2.6656	-2.39278	0.440387	-1.95161
deg134242_2	nucleophosmin/nucleoplasmin, 3	K11278	Cluster001	Ovary	-2.1191	-3.01908	-2.37611	0.527515	-1.82895
deg134302_1	dehydrogenase/reductase (SDR family) member 3b	K11146	Cluster001	Ovary	-4.47004	-2.40053	-4.62416	0.665721	-2.25357
deg134302_2	dehydrogenase/reductase (SDR family) member 3b	K11146	Cluster001	Ovary	-5.85038	-4.11895	-4.20478	0.849351	-3.06907
deg134304_1	asparagine-linked glycosylation 3 homolog (S. cerevisiae, alpha-1,3-mannosyltransferase)	K03845	Cluster001	Ovary	-2.16064	-3.51574	-1.47919	1.03346	-0.590433
deg134304_2	asparagine-linked glycosylation 3 homolog (S. cerevisiae, alpha-1,3-mannosyltransferase)	K03845	Cluster001	Ovary	-4.40511	-2.55112	-2.31257	1.28292	-0.967179
deg134339_1	aurora kinase A	K11481	Cluster001	Ovary	-5.36788	-4.44679	-5.81157	0.685699	-2.38982
deg134351_1	ADP-ribosylation factor-like 2 binding protein	K16742	Cluster001	Ovary	-3.72239	-4.35545	-2.80608	0.794274	-0.500375
deg134629_1	replication factor C (activator 1) 5	K10756	Cluster001	Ovary	-2.99211	-2.48997	-3.58426	0.262794	-0.818577
deg134646_1	ribosomal RNA processing 9, small subunit (SSU) processome component, homolog (yeast)	K14793	Cluster001	Ovary	-2.54205	-1.93012	-1.82967	0.497982	-1.53711
deg134646_2	ribosomal RNA processing 9, small subunit (SSU) processome component, homolog (yeast)	K14793	Cluster001	Ovary	-2.54198	-1.80327	-1.72886	0.443476	-1.41686
deg134655_1	zgc:158760	K02967	Cluster001	Ovary	-3.06755	-1.75148	-2.06733	0.549645	-1.78646
deg134655_2	zgc:158760	K02967	Cluster001	Ovary	-2.98627	-1.6691	-2.45908	0.78351	-1.71706
deg134656_1	zgc:158760	K02967	Cluster001	Ovary	-3.25487	-1.65452	-2.44448	0.956116	-1.53002
deg134656_2	zgc:158760	K02967	Cluster001	Ovary	-3.18665	-1.65513	-2.39668	0.924696	-1.51672
deg134722_1	centromere protein N	K11506	Cluster001	Ovary	-4.97828	-3.17798	-3.38401	0.933068	-2.41457
deg134745_1	prostaglandin D2 synthase	K01830	Cluster001	Ovary	-5.70773	-4.59269	-7.2598	0.546835	-8.58094
deg134745_2	prostaglandin D2 synthase	K01830	Cluster001	Ovary	-5.10523	-4.39742	-6.04196	0.643378	-5.66847
deg134765_1	protein phosphatase 6, catalytic subunit	K15498	Cluster001	Ovary	-1.23528	-1.53796	-2.42143	0.380585	-0.931183
deg134765_2	protein phosphatase 6, catalytic subunit	K15498	Cluster001	Ovary	-1.24745	-1.13291	-1.61207	0.541323	-0.771742
deg134787_1	coagulation factor II (thrombin) receptor-like 1.2	K04234	Cluster001	Ovary	-1.49785	-2.50495	-2.59857	1.11151	-2.71605
deg134787_2	coagulation factor II (thrombin) receptor-like 1.2	K04234	Cluster001	Ovary	-1.07447	-3.23391	-2.96849	1.32351	-3.38224
deg134788_2	thymidine kinase 1, soluble	K00857	Cluster001	Ovary	-4.81888	-3.4947	-4.33131	0.536837	-3.32708
deg134809_1	akirin 2	0	Cluster001	Ovary	-1.70175	-2.21653	-2.09543	0.678509	-1.0192
deg134828_1	ras homolog gene family, member V	K07866	Cluster001	Ovary	-4.88198	-3.3154	-4.42937	0.333891	-3.93561
deg134828_2	ras homolog gene family, member V	K07866	Cluster001	Ovary	-5.97933	-5.01343	-5.30369	0.475943	-4.0134
deg134841_1	si:ch211-11m18.2	0	Cluster001	Ovary	-3.06498	-1.78694	-3.25862	0.425347	-1.74957
deg134841_2	si:ch211-11m18.2	0	Cluster001	Ovary	-3.26917	-2.00286	-3.33604	0.56018	-1.74458
deg134923_1	ribonucleotide reductase M1 polypeptide	K10807	Cluster001	Ovary	-3.6086	-4.20762	-5.18504	0.515594	-2.03508
deg134923_2	ribonucleotide reductase M1 polypeptide	K10807	Cluster001	Ovary	-3.73813	-4.33825	-5.29615	0.436993	-2.04969
deg134977_2	pescadillo	K14843	Cluster001	Ovary	-2.46516	-2.05467	-2.59828	0.823552	-1.89149
deg134986_2	si:busm1-241h12.4	0	Cluster001	Ovary	-2.54167	-1.00527	-1.95788	0.636438	-1.45021
deg134987_1	zgc:171667	K11507	Cluster001	Ovary	-4.67773	-3.90014	-4.48384	0.505998	-2.23289
deg134988_1	zgc:171667	K11507	Cluster001	Ovary	-5.1907	-3.92059	-6.29917	0.440391	-2.29888
deg135032_1	TSR1, 20S rRNA accumulation, homolog (yeast)	K14799	Cluster001	Ovary	-2.19799	-2.61523	-1.02051	0.88719	-2.1158
deg135032_2	TSR1, 20S rRNA accumulation, homolog (yeast)	K14799	Cluster001	Ovary	-2.3408	-1.91426	-0.592618	1.02898	-1.94206
deg135049_1	si:ch211-195b13.1	K13302	Cluster001	Ovary	-2.45104	-2.89447	-2.42529	0.845383	-4.16925
deg135049_2	si:ch211-195b13.1	K13302	Cluster001	Ovary	-1.77956	-1.19721	-1.82928	1.49578	-1.90527
deg135134_1	vacuolar protein sorting 36 homolog (S. cerevisiae)	K12190	Cluster001	Ovary	-2.08653	-1.45122	-1.63969	0.43085	-0.652339
deg135134_2	vacuolar protein sorting 36 homolog (S. cerevisiae)	K12190	Cluster001	Ovary	-2.11807	-1.50481	-1.43836	0.567462	-0.701801
deg135222_1	aquaporin 1a, tandem duplicate 1	K09864	Cluster001	Ovary	-4.13975	-2.57171	-2.94097	0.611103	-4.91452
deg135223_1	aquaporin 1a, tandem duplicate 2	K09864	Cluster001	Ovary	-7.56544	-5.32488	-7.05806	0.090796	-7.6111
deg135249_1	zgc:114130	0	Cluster001	Ovary	-1.86484	-1.44896	-1.64607	1.01159	-0.191802
deg135298_1	B-cell translocation gene 3	K14443	Cluster001	Ovary	-4.04921	-2.45813	-3.12105	0.431842	-2.62907
deg135298_2	B-cell translocation gene 3	K14443	Cluster001	Ovary	-4.62532	-3.05446	-4.91129	0.332248	-2.90963
deg135316_1	ubiquitin-conjugating enzyme E2Q (putative) 1	K10582	Cluster001	Ovary	-2.28317	-2.16636	-0.953729	0.509721	-1.02151
deg135316_2	ubiquitin-conjugating enzyme E2Q (putative) 1	K10582	Cluster001	Ovary	-2.38777	-2.41867	-0.968879	0.700974	-0.890829
deg135623_1	integral membrane protein 1	K07151	Cluster001	Ovary	-1.42041	-3.66482	-3.38647	1.00116	-2.49487
deg135712_1	translocase of outer mitochondrial membrane 20 homolog b (yeast)	0	Cluster001	Ovary	-2.11777	-2.9625	-3.09022	0.273786	-0.789576
deg135712_2	translocase of outer mitochondrial membrane 20 homolog b (yeast)	0	Cluster001	Ovary	-2.24162	-3.21133	-3.41013	0.309386	-0.800189
deg135715_1	zgc:92648	K09529	Cluster001	Ovary	-2.27434	-2.29124	-3.5103	0.147185	-1.22976
deg135730_1	transportin 2 (importin 3, karyopherin beta 2b)	0	Cluster001	Ovary	-0.848751	-1.2134	-0.0155685	1.35511	-1.13422
deg135730_2	transportin 2 (importin 3, karyopherin beta 2b)	0	Cluster001	Ovary	-0.723795	-1.24592	-0.612069	0.992575	-1.0744
deg135835_1	polo-like kinase 1 (Drosophila)	K06631	Cluster001	Ovary	-3.80771	-4.11995	-4.15147	0.854776	-2.7025
deg135835_2	polo-like kinase 1 (Drosophila)	K06631	Cluster001	Ovary	-3.95783	-4.69716	-5.79422	0.869763	-2.66936
deg135908_1	flap structure-specific endonuclease 1	K04799	Cluster001	Ovary	-2.61863	-2.60012	-3.49281	0.395334	-1.05088
deg135908_2	flap structure-specific endonuclease 1	K04799	Cluster001	Ovary	-2.73777	-2.48695	-3.55033	0.457852	-1.02936
deg135970_1	cell division cycle associated 8	K11514	Cluster001	Ovary	-2.56073	-4.61188	-5.59903	0.0825264	-0.977869
deg136075_1	density-regulated protein	0	Cluster001	Ovary	-2.13529	-2.39259	-2.91387	0.62742	-0.384919
deg136150_1	hypothetical protein LOC100006898	K09228	Cluster001	Ovary	-2.12752	-1.95714	-1.31576	0.405915	-0.614664
deg136153_1	breast carcinoma amplified sequence 2	K12861	Cluster001	Ovary	-1.85725	-2.14467	-2.46463	0.546877	-0.755812
deg136153_2	breast carcinoma amplified sequence 2	K12861	Cluster001	Ovary	-1.85995	-2.37537	-2.22732	0.587886	-0.950612
deg136221_2	magnesium transporter 1	K12669	Cluster001	Ovary	-1.44907	-2.21944	-1.18921	0.383316	-1.59256
deg136281_1	CCR4-NOT transcription complex, subunit 1	K12604	Cluster001	Ovary	-1.68138	-2.65185	-1.19233	1.02634	-0.275171
deg136281_2	CCR4-NOT transcription complex, subunit 1	K12604	Cluster001	Ovary	-1.37708	-1.61799	-1.33994	1.03061	-0.188168
deg136458_1	golgi SNAP receptor complex member 1	K08495	Cluster001	Ovary	-0.664246	-1.68311	-1.02928	0.774685	-0.0279881
deg136465_1	cytochrome c, somatic b	K08738	Cluster001	Ovary	-3.29123	-3.40169	-3.61803	0.784898	-3.48826
deg136465_2	cytochrome c, somatic b	K08738	Cluster001	Ovary	-3.48333	-3.36448	-3.38458	0.412603	-3.73565
deg136481_1	UPF0580 protein C15orf58 homolog	K15630	Cluster001	Ovary	-6.28818	-4.20812	-5.82906	0.441114	-4.12964
deg136516_1	transmembrane protein 48	K14315	Cluster001	Ovary	-5.31195	-2.64155	-2.05177	1.78599	-2.63231
deg136593_2	si:dkey-216e9.4	K09555	Cluster001	Ovary	-1.32942	-0.919856	-0.849394	0.754041	-0.826181
deg136594_2	si:dkey-216e9.4	K09555	Cluster001	Ovary	-1.56127	-1.90033	-1.12428	1.04513	-0.53846
deg136604_1	MYC induced nuclear antigen-like	0	Cluster001	Ovary	-2.95499	-2.76964	-2.1119	0.382406	-2.72869
deg136627_1	im:6902407	0	Cluster001	Ovary	-4.24275	-3.77785	-3.53449	0.618225	-3.00548
deg136636_2	nuclear receptor co-repressor 1	K04650	Cluster001	Ovary	-1.20325	-0.449019	-0.817113	1.56448	-0.347751
deg136651_2	dynein, light chain, LC8-type 2b	K10418	Cluster001	Ovary	-2.49156	-3.4623	-2.09225	0.598139	-1.12871
deg136679_1	ribonuclease P 21 subunit	K03540	Cluster001	Ovary	-4.50847	-2.99394	-3.3068	0.284905	-1.64064
deg136812_1	cell division cycle 27	K03350	Cluster001	Ovary	-3.53641	-2.10185	-0.74486	1.30675	-1.1973
deg136812_2	cell division cycle 27	K03350	Cluster001	Ovary	-1.91473	-0.879575	-0.929196	1.50085	-1.24185
deg136854_2	FAST kinase domains 1	0	Cluster001	Ovary	-3.95865	-2.65203	-1.81996	1.8496	-2.2603
deg136855_1	FAST kinase domains 1	0	Cluster001	Ovary	-2.13995	-1.36145	-1.64379	1.30987	-1.39836
deg136855_2	FAST kinase domains 1	0	Cluster001	Ovary	-2.21051	-1.62582	-1.58086	1.10678	-1.64642
deg136958_1	HECT, UBA and WWE domain containing 1	K10592	Cluster001	Ovary	-1.35549	-2.08502	-2.27735	1.22505	-0.887173
deg136958_2	HECT, UBA and WWE domain containing 1	K10592	Cluster001	Ovary	-0.913593	-1.5781	-1.73349	0.446063	-0.648666
deg136962_2	UPF0640 protein C3orf78 homolog	0	Cluster001	Ovary	-3.21761	-2.03627	-2.03723	0.602129	-2.3343
deg137114_1	polymerase (RNA) II (DNA directed) polypeptide E, b	K03013	Cluster001	Ovary	-2.17878	-2.89555	-2.7938	0.509987	-0.841188
deg137158_1	vascular endothelial zinc finger 1	0	Cluster001	Ovary	-2.48393	-2.35548	-3.43111	0.781048	-1.1252
deg137158_2	vascular endothelial zinc finger 1	0	Cluster001	Ovary	-2.67956	-3.23929	-3.02673	0.860548	-1.18426
deg137324_1	anaphase-promoting complex subunit 13-like	K12456	Cluster001	Ovary	-1.08662	-1.34632	-1.06763	-0.00171852	-0.565611
deg137351_1	zgc:55259	K09562	Cluster001	Ovary	-2.05658	-2.452	-1.72949	0.591135	-0.515585
deg137351_2	zgc:55259	K09562	Cluster001	Ovary	-1.75827	-1.51445	-0.822341	0.752256	-0.545193
deg137352_1	zgc:55259	K09562	Cluster001	Ovary	-2.38114	-2.28567	-2.20288	0.361404	-0.884207
deg137352_2	zgc:55259	K09562	Cluster001	Ovary	-2.50773	-2.67421	-2.32052	0.335025	-0.894586
deg137388_1	GPN-loop GTPase 3	K06883	Cluster001	Ovary	-2.08195	-1.1713	-1.60599	0.623867	-1.33959
deg137388_2	GPN-loop GTPase 3	K06883	Cluster001	Ovary	-2.25809	-1.6735	-1.51414	0.69346	-1.40919
deg137389_1	GPN-loop GTPase 3	K06883	Cluster001	Ovary	-2.33872	-1.08326	-1.9316	0.288844	-1.36953
deg137389_2	GPN-loop GTPase 3	K06883	Cluster001	Ovary	-2.42239	-1.59921	-2.38572	0.518452	-1.71831
deg137473_1	cell division cycle associated 9	K11514	Cluster001	Ovary	-4.66614	-3.61209	-4.12785	0.972891	-4.09337
deg137504_2	mitochondrial ribosomal protein L9	K02939	Cluster001	Ovary	-1.77497	-0.71848	-1.24426	0.637921	-1.44823
deg137514_1	nitric oxide synthase interacting protein	K13125	Cluster001	Ovary	-1.76816	-1.02695	-1.28448	0.659581	-0.248688
deg137514_2	nitric oxide synthase interacting protein	K13125	Cluster001	Ovary	-2.12335	-1.24637	-1.70415	0.656592	-0.369113
deg137521_2	squamous cell carcinoma antigen recognised by T cells	K11984	Cluster001	Ovary	-0.635637	-0.762266	-0.782323	0.378823	-0.373977
deg137523_1	novel protein similar to vertebrate core 1 synthase, glycoprotein-N-acetylgalactosamine 3-beta-galactosyltransferase, 1 (C1GALT1)	K00731	Cluster001	Ovary	-2.22986	-6.03141	-5.57219	0.359328	-5.01834
deg137632_2	CDP-diacylglycerol synthase (phosphatidate cytidylyltransferase) 2	K00981	Cluster001	Ovary	-0.615072	-1.69824	-1.74144	0.763644	-0.266822
deg137696_1	tRNA methyltransferase 11 homolog (S. cerevisiae)	K15430	Cluster001	Ovary	-2.67819	-3.16205	-1.03177	1.19696	-0.578149
deg137696_2	tRNA methyltransferase 11 homolog (S. cerevisiae)	K15430	Cluster001	Ovary	-2.17515	-2.53147	-1.8434	1.12511	-0.723584
deg137784_2	si:dkey-7c22.2	K10691	Cluster001	Ovary	-1.00815	-0.277664	-0.353112	2.51404	-1.19417
deg137820_1	similar to hCG30195	0	Cluster001	Ovary	-1.18479	-1.17595	-2.20469	0.695798	-1.53793
deg137820_2	similar to hCG30195	0	Cluster001	Ovary	-1.94891	-2.25926	-2.5545	0.821117	-1.66329
deg137885_1	zgc:193725	K13443	Cluster001	Ovary	-2.41385	-3.48476	-2.24689	0.80496	-3.30585
deg137885_2	zgc:193725	K13443	Cluster001	Ovary	-2.4323	-3.40179	-2.20671	0.713699	-3.31171
deg137900_2	mitotic-spindle organizing protein 1-like	0	Cluster001	Ovary	-1.84263	-1.42055	-1.78692	0.506303	-0.297218
deg137946_2	similar to hCG30195	0	Cluster001	Ovary	-0.324904	-0.406747	-0.695528	0.811236	-0.122759
deg138032_1	otopetrin 2	0	Cluster001	Ovary	-5.27639	-3.76744	-4.25136	0.595891	-5.06326
deg138083_1	zinc finger protein 280D	0	Cluster001	Ovary	-2.02419	-2.12581	-2.4168	1.0929	-0.443606
deg138083_2	zinc finger protein 280D	0	Cluster001	Ovary	-1.79233	-2.02455	-2.11903	0.905731	-0.661784
deg138316_1	novel protein similar to vertebrate core 1 synthase, glycoprotein-N-acetylgalactosamine 3-beta-galactosyltransferase, 1 (C1GALT1)	K00731	Cluster001	Ovary	-3.29815	-3.32609	-3.47764	0.275298	-4.33628
deg138372_1	hypothetical protein LOC100535205	0	Cluster001	Ovary	-1.14749	-2.70741	-1.56832	0.972633	-0.041023
deg138372_2	hypothetical protein LOC100535205	0	Cluster001	Ovary	-1.05987	-2.03919	-1.12748	0.798018	-0.135875
deg138429_1	mitochondrial ribosomal protein 63	0	Cluster001	Ovary	-1.85337	-1.32455	-2.14671	0.395041	-0.405528
deg138459_1	si:ch211-212m21.5	0	Cluster001	Ovary	-0.914869	-1.27708	-1.05912	2.57505	-0.626404
deg138460_1	programmed cell death 6 interacting protein	K12200	Cluster001	Ovary	0.249896	0.342426	-0.125669	1.46218	0.122756
deg138515_1	exosome component 4	K11600	Cluster001	Ovary	-2.22718	-2.95734	-2.98326	0.465004	-0.540062
deg138515_2	exosome component 4	K11600	Cluster001	Ovary	-2.23429	-2.92535	-3.04757	0.46441	-0.601881
deg138618_1	heterogeneous nuclear ribonucleoprotein A/B	0	Cluster001	Ovary	-0.628409	-1.20996	-1.05044	0.449177	-0.892797
deg138642_1	TBC1 domain containing kinase	K17544	Cluster001	Ovary	-1.57333	-1.81226	-1.77158	1.1338	-0.685073
deg138707_1	phosphodiesterase 6D, cGMP-specific, rod, delta	K13758	Cluster001	Ovary	-1.54947	-1.45261	-1.78588	0.86082	-1.01269
deg138707_2	phosphodiesterase 6D, cGMP-specific, rod, delta	K13758	Cluster001	Ovary	-2.12852	-2.29591	-2.68016	0.977524	-0.961952
deg138713_1	synovial sarcoma, X breakpoint 2 interacting protein	K06085	Cluster001	Ovary	-2.04479	-2.31165	-2.39025	0.570975	-1.97942
deg138713_2	synovial sarcoma, X breakpoint 2 interacting protein	K06085	Cluster001	Ovary	-2.07694	-2.50326	-2.60227	0.569933	-1.90711
deg138856_1	regulatory factor X-associated protein-like	K08063	Cluster001	Ovary	-2.81391	-2.49738	-2.69828	0.650959	-1.73246
deg138866_2	cell cycle associated protein 1b	0	Cluster001	Ovary	-1.59353	-1.13586	-0.537867	0.75234	-0.399011
deg138926_1	heat shock 10 protein 1 (chaperonin 10)	K04078	Cluster001	Ovary	-3.16045	-2.48084	-2.73768	0.465323	-0.808835
deg138926_2	heat shock 10 protein 1 (chaperonin 10)	K04078	Cluster001	Ovary	-3.13997	-2.50062	-2.75036	0.461775	-0.823947
deg138991_1	RAP1 interacting factor homolog (yeast)	K11138	Cluster001	Ovary	-3.25338	-2.82549	-4.02031	1.09361	-1.71811
deg138991_2	RAP1 interacting factor homolog (yeast)	K11138	Cluster001	Ovary	-3.07441	-2.57674	-2.85639	0.866034	-1.73529
deg139093_1	PRP4 pre-mRNA processing factor 4 homolog B	K08827	Cluster001	Ovary	-0.692389	-0.748064	-0.772361	0.846652	0.0504735
deg139093_2	PRP4 pre-mRNA processing factor 4 homolog B	K08827	Cluster001	Ovary	-1.89858	-2.48217	-2.31965	0.941734	-0.499039
deg139134_1	zinc finger protein 451	0	Cluster001	Ovary	-1.87351	-2.71823	-3.3375	0.751213	-0.361804
deg139290_2	protein transport protein Sec24A-like	K14007	Cluster001	Ovary	-0.702778	-0.663056	-0.206033	1.10484	-0.857096
deg139355_1	glutamate-cysteine ligase, catalytic subunit	0	Cluster001	Ovary	-1.45934	-0.843824	-1.81909	0.183593	-0.647193
deg139370_1	si:dkey-20n3.1	0	Cluster001	Ovary	-0.930252	-2.05461	-1.44771	1.06066	-0.000807166
deg139389_1	insulin-degrading enzyme	K01408	Cluster001	Ovary	-1.51596	-0.693206	-1.82951	0.904408	-1.24185
deg139562_2	nicotinamide nucleotide transhydrogenase	K00323	Cluster001	Ovary	-0.0882067	-1.40575	0.111313	1.63335	-0.525914
deg139576_2	cleavage and polyadenylation specific factor 1	K14401	Cluster001	Ovary	-1.16666	-1.59239	-1.83379	0.888749	-0.0687462
deg139660_1	zgc:110608	0	Cluster001	Ovary	-2.61182	-2.58437	-3.04614	0.129926	-1.34809
deg140052_1	cation/H+ exchanger protein 1	0	Cluster001	Ovary	-4.33272	-3.1043	-2.18341	1.2176	-3.2298
Pscf3148_1	cytochrome P450, family 27, subfamily C, polypeptide 1	0	Cluster001	Ovary	-5.69721	-3.95848	-4.77049	0.903214	-6.3273
PTTncbi37_1	Thunnus thynnus partial mRNA for alkaline phosphatase (alp gene)	K01077	Cluster001	Ovary	-2.9394	-2.86188	-1.02812	0.7435	-1.85736
scf0245_1	peter pan homolog (Drosophila)	K14859	Cluster001	Ovary	-2.21084	-2.63697	-2.37792	0.361908	-1.00203
scf0245_2	peter pan homolog (Drosophila)	K14859	Cluster001	Ovary	-2.02375	-2.3651	-2.06628	0.292659	-0.986144
scf0250_1	zona pellucida sperm-binding protein 4-like	0	Cluster001	Ovary	-7.13403	-5.04761	-6.6122	0.435495	-6.66699
scf0279_1	zgc:158220	K04374	Cluster001	Ovary	-1.86985	-1.79387	-1.75506	0.229807	-2.15253
scf0279_2	zgc:158220	K04374	Cluster001	Ovary	-1.73788	-1.63647	-1.54482	0.338982	-2.01123
scf0287_2	myosin binding protein C, fast type b	0	Cluster001	Ovary	-6.45221	-3.27319	-3.20036	0.808622	-0.559303
scf0296_1	DNA (cytosine-5-)-methyltransferase 1	K00558	Cluster001	Ovary	-3.77839	-3.94862	-4.93156	0.555378	-2.60789
scf0296_2	DNA (cytosine-5-)-methyltransferase 1	K00558	Cluster001	Ovary	-4.08239	-4.41609	-5.73238	0.673639	-2.76015
scf0317_1	Src homology 2 domain containing transforming protein D, b	0	Cluster001	Ovary	-1.16842	-1.20658	-1.83907	0.240832	-0.843555
scf0317_2	Src homology 2 domain containing transforming protein D, b	0	Cluster001	Ovary	-1.03031	-0.991974	-1.40559	0.40969	-0.836482
scf0325_1	ubiquitin specific peptidase 39	K12847	Cluster001	Ovary	-2.28374	-2.12562	-3.26956	0.243677	-0.776816
scf0325_2	ubiquitin specific peptidase 39	K12847	Cluster001	Ovary	-2.2205	-2.07196	-2.5364	0.35224	-0.766905
scf0341_1	acyl-CoA synthetase long-chain family member 5	K01897	Cluster001	Ovary	-4.34107	-3.18221	-3.91025	0.724006	-4.73673
scf0341_2	acyl-CoA synthetase long-chain family member 5	K01897	Cluster001	Ovary	-3.45381	-3.01666	-3.54846	0.629791	-3.80946
scf0344_1	spermidine synthase	K00797	Cluster001	Ovary	-1.66075	-3.22833	-2.33712	0.0561404	-1.3702
scf0344_2	spermidine synthase	K00797	Cluster001	Ovary	-1.59066	-3.37541	-2.31936	0.0359669	-1.28628
scf0359_2	zgc:153625	K15266	Cluster001	Ovary	-2.68854	-0.955684	-2.26396	0.398835	-0.847402
scf0361_2	zgc:101748	K09142	Cluster001	Ovary	-3.0983	-2.83046	-2.98012	0.197073	-0.997855
scf0366_1	akt interacting protein	0	Cluster001	Ovary	-2.12467	-2.25486	-2.42012	0.339385	-2.78404
scf0366_2	akt interacting protein	0	Cluster001	Ovary	-2.24756	-2.17211	-2.36598	0.54959	-2.95912
scf0367_1	hypothetical protein LOC553462	K14805	Cluster001	Ovary	-2.27289	-1.58572	-0.945817	0.579309	-0.841536
scf0367_2	hypothetical protein LOC553462	K14805	Cluster001	Ovary	-2.75259	-2.37194	-1.55757	0.636739	-1.16922
scf0373_1	argininosuccinate synthetase 1	K01940	Cluster001	Ovary	-6.34023	-2.12673	-4.24188	0.289843	-1.41559
scf0373_2	argininosuccinate synthetase 1	K01940	Cluster001	Ovary	-5.61473	-2.12011	-3.86307	0.307958	-1.42917
scf0374_1	si:ch211-208h7.4	0	Cluster001	Ovary	-0.00978696	-0.2425	-0.967406	1.01264	-0.0682623
scf0379_1	zgc:91852	0	Cluster001	Ovary	-2.96832	-1.59171	-3.19636	0.409707	-1.87003
scf0379_2	zgc:91852	0	Cluster001	Ovary	-3.21545	-1.6655	-2.91328	0.418894	-1.85008
scf0401_1	peptidylprolyl isomerase (cyclophilin)-like 4	K12735	Cluster001	Ovary	-2.98411	-2.81887	-3.13334	0.480176	-1.55058
scf0401_2	peptidylprolyl isomerase (cyclophilin)-like 4	K12735	Cluster001	Ovary	-2.94034	-2.75698	-3.05138	0.604345	-1.5558
scf0408_1	enolase 1, (alpha)	K01689	Cluster001	Ovary	-1.84206	-3.01286	-3.22703	0.301563	-2.1464
scf0408_2	enolase 1, (alpha)	K01689	Cluster001	Ovary	-1.80814	-3.05443	-3.20992	0.218676	-2.31641
scf0415_1	zona pellucida glycoprotein 3a.1	0	Cluster001	Ovary	-3.60236	-2.74464	-3.07432	0.568651	-3.79486
scf0431_2	wu:fc54d09	K08874	Cluster001	Ovary	-1.33039	-1.96765	-1.50677	1.23395	-1.53357
scf0432_1	bactin2	K05692	Cluster001	Ovary	-1.76504	-1.78377	-3.61282	0.236598	-1.60472
scf0432_2	bactin2	K05692	Cluster001	Ovary	-1.89588	-2.00446	-3.86001	0.180068	-1.76651
scf0446_1	DNA cross-link repair 1A (PSO2 homolog, S. cerevisiae)	K15340	Cluster001	Ovary	-4.86615	-3.18296	-2.7559	0.467835	-3.5934
scf0446_2	DNA cross-link repair 1A (PSO2 homolog, S. cerevisiae)	K15340	Cluster001	Ovary	-5.78262	-4.07073	-5.29778	0.685268	-3.74426
scf0447_1	eukaryotic translation initiation factor 4, gamma 2b	K03260	Cluster001	Ovary	-0.107517	-0.656461	-0.523541	0.81769	-0.662133
scf0464_1	protein regulator of cytokinesis 1b	K16732	Cluster001	Ovary	-3.63588	-3.79721	-5.30405	0.301175	-2.754
scf0464_2	protein regulator of cytokinesis 1b	K16732	Cluster001	Ovary	-3.7292	-4.02239	-5.11733	0.32531	-2.77762
scf0472_1	si:dkey-22a1.3	0	Cluster001	Ovary	-2.78458	-3.08651	-1.95692	0.580779	-1.74411
scf0476_1	protein kinase C substrate 80K-H	K08288	Cluster001	Ovary	-1.64921	-2.71607	-2.81351	0.147492	-1.63687
scf0476_2	protein kinase C substrate 80K-H	K08288	Cluster001	Ovary	-1.23623	-1.85958	-1.80311	0.0976837	-1.38395
scf0478_2	MTERF domain containing 1	K15032	Cluster001	Ovary	-2.70063	-1.31	-2.65627	0.62624	-1.30713
scf0479_1	WD repeat domain 43	K14546	Cluster001	Ovary	-1.68354	-1.74995	-1.27811	0.285301	-0.732475
scf0479_2	WD repeat domain 43	K14546	Cluster001	Ovary	-1.46187	-1.69605	-1.02001	0.402617	-0.636568
scf0481_1	sal-like 4 (Drosophila)	0	Cluster001	Ovary	-3.75927	-3.37008	-2.66051	1.38584	-3.52123
scf0481_2	sal-like 4 (Drosophila)	0	Cluster001	Ovary	-5.01294	-2.31661	-3.00452	1.74824	-2.88711
scf0518_1	eukaryotic translation initiation factor 4E nuclear import factor 1	0	Cluster001	Ovary	-2.02806	-3.13559	-2.78007	1.15305	-1.68076
scf0518_2	eukaryotic translation initiation factor 4E nuclear import factor 1	0	Cluster001	Ovary	-2.01407	-2.05488	-2.77158	1.23146	-1.69834
scf0531_2	integrator complex subunit 12-like	K13149	Cluster001	Ovary	-2.65517	-2.77026	-3.37449	0.304777	-0.794652
scf0536_1	zgc:101609	K10761	Cluster001	Ovary	-2.32209	-2.52655	-2.61285	0.422258	-0.853634
scf0551_1	unc-50 homolog (C. elegans)	0	Cluster001	Ovary	-0.781949	-1.83747	-0.761235	0.321712	-0.635057
scf0551_2	unc-50 homolog (C. elegans)	0	Cluster001	Ovary	-0.755021	-1.68693	-0.918532	0.442516	-0.542573
scf0573_2	zgc:110077	0	Cluster001	Ovary	-0.906279	-0.929831	-0.85987	0.554236	-0.302902
scf0598_1	zgc:66475	K01669	Cluster001	Ovary	-4.50761	-3.42378	-6.4161	0.397601	-1.81903
scf0598_2	zgc:66475	K01669	Cluster001	Ovary	-4.7058	-3.66737	-5.92393	0.474393	-1.95798
scf0603_1	queuine tRNA-ribosyltransferase 1	K00773	Cluster001	Ovary	-2.22767	-2.68972	-3.37768	0.910241	-0.509919
scf0603_2	queuine tRNA-ribosyltransferase 1	K00773	Cluster001	Ovary	-1.67381	-0.522779	-2.04474	0.854675	-0.219856
scf0607_1	uridine-cytidine kinase 2a	K00876	Cluster001	Ovary	-4.27768	-3.20059	-4.51969	0.59166	-1.06512
scf0607_2	uridine-cytidine kinase 2a	K00876	Cluster001	Ovary	-5.2951	-3.47911	-4.06961	0.690236	-1.32817
scf0609_1	dynein, cytoplasmic 1, heavy chain 1	K10413	Cluster001	Ovary	-1.60812	-2.09799	-2.39433	1.45275	-2.24721
scf0609_2	dynein, cytoplasmic 1, heavy chain 1	K10413	Cluster001	Ovary	-1.1097	-1.94722	-1.62597	1.57555	-2.02186
scf0636_2	similar to Mki67 protein	K17582	Cluster001	Ovary	-2.58795	-2.77412	-5.14976	0.0904713	-2.40263
scf0641_1	THO complex 5	K13174	Cluster001	Ovary	-1.47708	-0.741279	-2.26119	0.455539	-0.745985
scf0648_2	hypothetical protein LOC100536375	0	Cluster001	Ovary	-1.23549	-0.306717	-0.994804	1.18691	-0.9166
scf0660_1	HBS1-like (S. cerevisiae)	K14416	Cluster001	Ovary	-1.85786	-1.76489	-1.05397	0.846406	-1.21387
scf0660_2	HBS1-like (S. cerevisiae)	K14416	Cluster001	Ovary	-1.83653	-1.39421	-1.67275	0.852872	-1.16801
scf0675_2	zgc:56231	K10402	Cluster001	Ovary	-4.28118	-2.70537	-3.41243	0.658666	-4.19888
scf0685_1	glutathione S-transferase, C-terminal domain containing	0	Cluster001	Ovary	-2.89687	-2.23362	-2.56698	0.749356	-1.65575
scf0685_2	glutathione S-transferase, C-terminal domain containing	0	Cluster001	Ovary	-2.83767	-2.39559	-2.25091	0.798457	-1.6536
scf0702_1	F-box protein 42	K10317	Cluster001	Ovary	-2.64215	-2.50133	-2.2151	0.715635	-0.835952
scf0702_2	F-box protein 42	K10317	Cluster001	Ovary	-3.06237	-2.7143	-2.16792	0.885919	-0.756682
scf0711_2	DnaJ (Hsp40) homolog, subfamily B, member 12	K09518	Cluster001	Ovary	-1.13527	-1.20785	-1.33945	0.2858	-0.923527
scf0719_1	im:7153552	K12818	Cluster001	Ovary	-1.09475	-1.8965	-1.83572	0.130346	-0.709431
scf0722_2	low density lipoprotein receptor adaptor protein 1b	K12474	Cluster001	Ovary	-1.487	-2.45377	-2.12319	0.376411	-0.57911
scf0734_1	SLU7 splicing factor homolog (S. cerevisiae)	K12819	Cluster001	Ovary	-1.43686	-1.51852	-1.61402	0.469334	-0.318167
scf0734_2	SLU7 splicing factor homolog (S. cerevisiae)	K12819	Cluster001	Ovary	-1.38435	-1.54139	-1.69182	0.45569	-0.330555
scf0750_1	CDC23 (cell division cycle 23, yeast, homolog)	K03355	Cluster001	Ovary	-2.06387	-1.40576	-2.12637	0.368993	-0.495685
scf0750_2	CDC23 (cell division cycle 23, yeast, homolog)	K03355	Cluster001	Ovary	-1.72261	-1.15399	-1.71997	0.3629	-0.589045
scf0758_1	eukaryotic translation initiation factor 4E family member 1c	K03259	Cluster001	Ovary	-1.26284	-1.81485	-2.33656	0.786196	-1.19777
scf0758_2	eukaryotic translation initiation factor 4E family member 1c	K03259	Cluster001	Ovary	-1.25001	-2.05422	-2.08628	0.771068	-1.27541
scf0767_1	centrosomal protein 57-like 1	K16762	Cluster001	Ovary	-2.90335	-2.39336	-2.03968	0.379625	-0.54143
scf0798_1	SET domain and mariner transposase fusion gene	K11433	Cluster001	Ovary	-2.07177	-2.1282	-2.72218	0.17867	-0.843365
scf0802_1	zgc:77221	K06963	Cluster001	Ovary	-2.08794	-1.45336	-2.79137	0.620561	-0.626501
scf0802_2	zgc:77221	K06963	Cluster001	Ovary	-3.05305	-2.2058	-4.25709	0.668941	-1.00425
scf0812_1	general transcription factor IIH, polypeptide 2	K03142	Cluster001	Ovary	-2.94351	-2.43533	-2.36522	0.493024	-0.525602
scf0812_2	general transcription factor IIH, polypeptide 2	K03142	Cluster001	Ovary	-3.03343	-3.13748	-3.1394	0.497136	-0.512211
scf0835_1	Yip1 interacting factor homolog B (S. cerevisiae)	0	Cluster001	Ovary	-2.39929	-2.78482	-2.38218	0.420837	-1.71973
scf0835_2	Yip1 interacting factor homolog B (S. cerevisiae)	0	Cluster001	Ovary	-2.42504	-2.74269	-2.5313	0.428767	-1.80238
scf0851_1	zgc:152874	0	Cluster001	Ovary	-2.2803	-2.17573	-1.15078	0.664104	-1.54029
scf0851_2	zgc:152874	0	Cluster001	Ovary	-2.3054	-2.24595	-1.10391	0.947349	-1.4271
scf0871_1	zinc finger, GATA-like protein 1	0	Cluster001	Ovary	-8.04078	-4.09399	-6.70318	0.797102	-1.37134
scf0894_1	zgc:175096	0	Cluster001	Ovary	-2.44274	-2.44335	-3.05045	0.28916	-1.11399
scf0894_2	zgc:175096	0	Cluster001	Ovary	-2.46755	-2.52342	-2.28106	0.339651	-1.06947
scf0900_1	translocase of outer mitochondrial membrane 40 homolog (yeast)	K11518	Cluster001	Ovary	-2.6259	-2.52751	-2.83069	0.103379	-1.08207
scf0900_2	translocase of outer mitochondrial membrane 40 homolog (yeast)	K11518	Cluster001	Ovary	-2.75993	-2.66445	-3.08791	0.307141	-1.0173
scf0913_1	recoverin	K13764	Cluster001	Ovary	-6.72024	-3.96644	-6.85961	0.213929	-3.87453
scf0923_1	metal response element binding transcription factor 2	K11485	Cluster001	Ovary	-4.3274	-2.31138	-1.57299	1.32093	-0.38711
scf0923_2	metal response element binding transcription factor 2	K11485	Cluster001	Ovary	-4.03854	-3.03001	-2.89461	1.40873	-0.267122
scf0934_1	growth arrest and DNA-damage-inducible, beta b	K04402	Cluster001	Ovary	-2.00179	-2.65226	-2.54914	0.277713	-2.04028
scf0936_1	ubiquitin specific protease 16	K11844	Cluster001	Ovary	-2.43189	-1.67587	-1.81408	0.370853	-2.16812
scf0936_2	ubiquitin specific protease 16	K11844	Cluster001	Ovary	-2.58321	-1.78006	-1.48188	0.589578	-2.07083
scf0943_1	catenin, beta 2	K02105	Cluster001	Ovary	-0.843346	-2.03664	-1.57359	1.40829	-1.8323
scf0943_2	catenin, beta 2	K02105	Cluster001	Ovary	-1.06352	-2.27637	-3.27834	1.35699	-2.46045
scf0948_1	zgc:100824	K01597	Cluster001	Ovary	-2.11874	-1.47112	-1.23989	0.67338	-1.38575
scf0948_2	zgc:100824	K01597	Cluster001	Ovary	-2.03937	-1.30117	-1.26702	0.594283	-1.4721
scf0956_1	nuclear VCP-like	K14571	Cluster001	Ovary	-1.17059	-3.14577	-2.19131	0.86032	-0.411582
scf0992_1	superkiller viralicidic activity 2 (S. cerevisiae homolog)-like	K12599	Cluster001	Ovary	-1.69035	-2.61562	-2.3963	0.939071	-2.0608
scf0992_2	superkiller viralicidic activity 2 (S. cerevisiae homolog)-like	K12599	Cluster001	Ovary	-1.33029	-2.0404	-1.99418	0.908934	-1.46175
scf0995_2	PDZ binding kinase	K08865	Cluster001	Ovary	-2.85479	-3.84483	-5.63557	0.569682	-1.72627
scf1010_1	proteasome (prosome, macropain) 26S subunit, non-ATPase, 12	K03035	Cluster001	Ovary	-1.54349	-0.497622	-0.799437	0.986183	-1.11366
scf1010_2	proteasome (prosome, macropain) 26S subunit, non-ATPase, 12	K03035	Cluster001	Ovary	-1.8839	-0.656799	-1.25798	0.637167	-1.20026
scf1020_1	RING finger protein 145-like	0	Cluster001	Ovary	-1.67089	-0.641608	-0.900731	1.62558	-0.226098
scf1034_1	SWI/SNF related, matrix associated, actin dependent regulator of chromatin, subfamily a, member 5	K11654	Cluster001	Ovary	-1.63802	-1.41347	-1.48814	0.91779	-0.205722
scf1034_2	SWI/SNF related, matrix associated, actin dependent regulator of chromatin, subfamily a, member 5	K11654	Cluster001	Ovary	-0.850513	-0.991769	-1.55531	0.854849	0.141851
scf1046_1	zgc:101663	K13748	Cluster001	Ovary	-1.40665	-1.6278	-3.22801	0.287339	-2.95262
scf1077_1	polymerase (DNA directed), delta 2, regulatory subunit	K02328	Cluster001	Ovary	-2.52286	-2.01337	-2.29845	0.341995	-1.01432
scf1077_2	polymerase (DNA directed), delta 2, regulatory subunit	K02328	Cluster001	Ovary	-2.55618	-2.10919	-2.29141	0.441187	-0.945948
scf1088_1	ddb1 and cul4 associated factor 17	0	Cluster001	Ovary	-3.42631	-2.98884	-2.91045	0.819809	-1.48527
scf1088_2	ddb1 and cul4 associated factor 17	0	Cluster001	Ovary	-4.29025	-3.15909	-3.82386	0.951504	-1.40074
scf1089_1	ATP-binding cassette, sub-family E (OABP), member 1	K06174	Cluster001	Ovary	-1.97811	-2.4377	-2.27788	0.304994	-1.03952
scf1089_2	ATP-binding cassette, sub-family E (OABP), member 1	K06174	Cluster001	Ovary	-1.45165	-1.50584	-1.11596	0.546152	-0.694219
scf1098_1	WW domain containing adaptor with coiled-coil a	0	Cluster001	Ovary	-1.27878	-2.23675	-1.66557	1.32899	-1.1645
scf1098_2	WW domain containing adaptor with coiled-coil a	0	Cluster001	Ovary	-1.76128	-1.94842	-0.657566	1.19176	-0.663307
scf1102_1	regulator of chromosome condensation 2	0	Cluster001	Ovary	-1.49513	-3.02003	-3.9922	0.18404	-1.29524
scf1105_1	vacuole membrane protein 1	0	Cluster001	Ovary	-0.659206	-1.95677	-1.56893	0.638506	-1.23433
scf1105_2	vacuole membrane protein 1	0	Cluster001	Ovary	-0.676838	-2.0218	-1.50418	0.681806	-1.38848
scf1122_2	DEAD (Asp-Glu-Ala-Asp) box polypeptide 18	K13179	Cluster001	Ovary	-1.26912	-1.43283	-0.576035	0.667449	-0.516503
scf1137_1	cyclin E2	K06626	Cluster001	Ovary	-2.87566	-2.48623	-2.49596	0.438111	-2.41109
scf1154_1	farnesyl diphosphate synthase (farnesyl pyrophosphate synthetase, dimethylallyltranstransferase, geranyltranstransferase)	K00787	Cluster001	Ovary	-1.33609	-1.8682	-1.73171	0.69306	-1.70017
scf1185_1	ATP citrate lyase a	K01648	Cluster001	Ovary	-0.706214	-0.56978	-1.58538	1.25551	-1.20673
scf1185_2	ATP citrate lyase a	K01648	Cluster001	Ovary	-1.2863	-1.29651	-0.835895	1.50253	-1.1657
scf1193_1	si:busm1-189a20.4	0	Cluster001	Ovary	-1.24984	-1.29971	-1.08537	0.0619271	-0.573073
scf1195_1	zgc:77551	K14308	Cluster001	Ovary	-3.39193	-3.46363	-3.23728	0.658262	-1.23228
scf1195_2	zgc:77551	K14308	Cluster001	Ovary	-3.62244	-3.69326	-2.68079	0.727365	-1.24304
scf1217_1	zgc:172112	0	Cluster001	Ovary	-1.32349	-0.470668	-2.74712	1.09297	-2.12303
scf1217_2	zgc:172112	0	Cluster001	Ovary	-1.76676	-1.53217	-2.43451	1.20552	-2.86085
scf1239_2	pseudouridine synthase 1	K06173	Cluster001	Ovary	-1.99547	-2.16445	-2.57439	0.273162	-0.700684
scf1241_1	SWI/SNF-related matrix-associated actin-dependent regulator of chromatin subfamily A containing DEAD/H box 1-like	K14439	Cluster001	Ovary	-1.97569	-2.24934	-3.16276	0.261342	-0.731811
scf1246_1	vac14 homolog (S. cerevisiae)	K15305	Cluster001	Ovary	-1.27115	-1.06607	-1.16128	1.07606	-1.57637
scf1247_1	WD repeat domain 12	K14863	Cluster001	Ovary	-1.9752	-2.09705	-1.42463	0.68885	-0.823591
scf1247_2	WD repeat domain 12	K14863	Cluster001	Ovary	-1.94386	-2.1125	-1.28963	0.67465	-0.767477
scf1251_1	si:dkey-37o8.1	K03231	Cluster001	Ovary	-6.75261	-3.48941	-5.78191	0.302924	-5.38666
scf1251_2	si:dkey-37o8.1	K03231	Cluster001	Ovary	-6.60205	-3.5863	-4.97435	0.360551	-5.29046
scf1280_1	zgc:162344	0	Cluster001	Ovary	-3.17441	-2.72904	-3.78015	0.491674	-1.14737
scf1281_2	phosphoserine aminotransferase 1	K00831	Cluster001	Ovary	-3.15803	-3.69084	-2.17371	0.313625	-1.26837
scf1285_1	splicing factor 3B subunit 3-like	K12830	Cluster001	Ovary	-0.981524	-1.60521	-1.11816	1.0654	-0.607501
scf1285_2	splicing factor 3B subunit 3-like	K12830	Cluster001	Ovary	-1.24001	-1.35362	-1.18276	1.16912	-0.996764
scf1294_1	zgc:103672	0	Cluster001	Ovary	-2.50914	-2.07252	-1.30038	0.474636	-2.07563
scf1294_2	zgc:103672	0	Cluster001	Ovary	-1.91188	-1.36976	-0.745169	0.693994	-1.77661
scf1299_1	transcription elongation factor B polypeptide 3-like	K15076	Cluster001	Ovary	-6.07039	-3.57391	-4.63542	0.289513	-2.48159
scf1299_2	transcription elongation factor B polypeptide 3-like	K15076	Cluster001	Ovary	-7.8281	-4.21927	-7.75541	0.484258	-2.30487
scf1300_1	ubiquitin specific peptidase 12a	K11842	Cluster001	Ovary	-1.61279	-2.26251	-1.39214	1.34088	-0.472866
scf1300_2	ubiquitin specific peptidase 12a	K11842	Cluster001	Ovary	-1.45636	-1.76603	-2.47222	1.45267	-0.337385
scf1305_1	CDC45 cell division cycle 45 homolog (S. cerevisiae)	K06628	Cluster001	Ovary	-3.41239	-5.17859	-6.53325	0.249479	-2.29358
scf1308_1	POU domain, class 5, transcription factor 1	K09367	Cluster001	Ovary	-7.62113	-4.25061	-7.1017	0.570717	-7.62106
scf1308_2	POU domain, class 5, transcription factor 1	K09367	Cluster001	Ovary	-8.77708	-4.61086	-6.49175	0.703022	-8.46836
scf1312_1	bromodomain containing 7	K11723	Cluster001	Ovary	-1.35482	-1.2393	-1.3482	0.190754	-0.620887
scf1312_2	bromodomain containing 7	K11723	Cluster001	Ovary	-1.33018	-1.15688	-1.45524	0.172346	-0.58162
scf1331_1	zgc:56340	K06689	Cluster001	Ovary	-1.34942	-1.58517	-1.66429	0.818246	-1.68963
scf1332_2	chromatin modifying protein 4C	K12194	Cluster001	Ovary	-1.38071	-4.50185	-5.96935	0.552234	-2.73035
scf1337_1	cell division cycle 73, Paf1/RNA polymerase II complex component, homolog (S. cerevisiae)	K15175	Cluster001	Ovary	-0.592821	-0.86519	-0.934919	0.108711	-0.453206
scf1360_2	casein kinase 1, delta b	K08959	Cluster001	Ovary	-1.52246	-1.1741	-2.29373	0.153874	-0.638667
scf1364_1	exosome component 8	K12586	Cluster001	Ovary	-1.25635	-1.48245	-0.809841	0.438017	-0.503756
scf1364_2	exosome component 8	K12586	Cluster001	Ovary	-1.29187	-1.46659	-0.898759	0.399981	-0.611897
scf1368_1	zgc:103558	0	Cluster001	Ovary	-9.05119	-5.22181	-7.06035	0.3541	-1.05288
scf1368_2	zgc:103558	0	Cluster001	Ovary	-7.76111	-3.98625	-5.65811	0.333667	-0.911765
scf1378_1	zgc:162641	K13354	Cluster001	Ovary	-1.41404	-2.3875	-2.23704	0.279823	-1.573
scf1378_2	zgc:162641	K13354	Cluster001	Ovary	-1.20869	-2.33678	-2.25476	0.356428	-1.2782
scf1417_1	cryptochrome 5	K02295	Cluster001	Ovary	-3.73402	-2.0004	-3.18397	0.234238	-1.62346
scf1417_2	cryptochrome 5	K02295	Cluster001	Ovary	-3.18853	-1.8878	-2.34556	0.0114074	-1.57129
scf1425_2	nucleoporin 205	K14310	Cluster001	Ovary	-2.23325	-1.63475	-0.31052	1.98921	-2.82718
scf1435_1	DEAD (Asp-Glu-Ala-Asp) box polypeptide 49	K14778	Cluster001	Ovary	-2.62211	-2.63498	-2.63466	0.322986	-1.4198
scf1435_2	DEAD (Asp-Glu-Ala-Asp) box polypeptide 49	K14778	Cluster001	Ovary	-2.25026	-1.71324	-1.55701	0.793433	-1.27513
scf1448_1	cytoplasmic linker associated protein 2	K16578	Cluster001	Ovary	-2.55092	-1.965	-1.86022	0.82615	-3.14561
scf1448_2	cytoplasmic linker associated protein 2	K16578	Cluster001	Ovary	-2.54474	-1.80653	-1.57515	0.91393	-3.21344
scf1452_1	zgc:109981	K00569	Cluster001	Ovary	-2.85149	-2.16656	-1.90937	0.205576	-1.3374
scf1452_2	zgc:109981	K00569	Cluster001	Ovary	-2.48688	-1.61598	-1.04827	0.191607	-1.43071
scf1465_1	glutamic pyruvate transaminase (alanine aminotransferase) 2	K00814	Cluster001	Ovary	-0.766413	-1.22385	-1.98341	1.16091	-0.591068
scf1465_2	glutamic pyruvate transaminase (alanine aminotransferase) 2	K00814	Cluster001	Ovary	-1.22799	-2.42993	-2.00046	1.10192	-0.576845
scf1470_1	coiled-coil-helix-coiled-coil-helix domain containing 4	0	Cluster001	Ovary	-3.0791	-2.00212	-2.76176	0.383758	-0.618981
scf1478_1	ubiquitin-like with PHD and ring finger domains 1	K10638	Cluster001	Ovary	-4.36715	-3.66395	-5.25472	1.34359	-2.39238
scf1478_2	ubiquitin-like with PHD and ring finger domains 1	K10638	Cluster001	Ovary	-5.63755	-3.01618	-6.16199	0.692927	-4.08623
scf1486_1	karyopherin alpha 2 (RAG cohort 1, importin alpha 1)	K15043	Cluster001	Ovary	-2.2682	-1.86463	-2.31835	0.452866	-0.840519
scf1486_2	karyopherin alpha 2 (RAG cohort 1, importin alpha 1)	K15043	Cluster001	Ovary	-2.31825	-2.06347	-2.56722	0.462748	-0.812631
scf1490_1	cysteine conjugate-beta lyase; cytoplasmic (glutamine transaminase K, kyneurenine aminotransferase)	K00816	Cluster001	Ovary	-1.6785	-1.14258	-1.10996	0.366351	-1.80863
scf1490_2	cysteine conjugate-beta lyase; cytoplasmic (glutamine transaminase K, kyneurenine aminotransferase)	K00816	Cluster001	Ovary	-1.41526	-1.17362	-1.35776	0.587541	-1.89095
scf1530_2	im:6907121	K15698	Cluster001	Ovary	-0.837168	-1.47998	-0.88605	0.103513	-0.605645
scf1534_1	BAI1-associated protein 2-like 1b	0	Cluster001	Ovary	-2.82543	-4.03923	-2.81838	1.21963	-1.70588
scf1534_2	BAI1-associated protein 2-like 1b	0	Cluster001	Ovary	-2.40449	-3.95305	-2.49233	1.15343	-1.69745
scf1573_1	wu:fi04f09	0	Cluster001	Ovary	-6.72835	-4.37847	-5.60522	0.570841	-3.95792
scf1573_2	wu:fi04f09	0	Cluster001	Ovary	-6.19382	-4.07287	-5.07102	0.67517	-3.93167
scf1574_1	non-metastatic cells 6, protein expressed in (nucleoside-diphosphate kinase)	K00940	Cluster001	Ovary	-3.25054	-3.55609	-4.08323	0.19864	-0.983464
scf1574_2	non-metastatic cells 6, protein expressed in (nucleoside-diphosphate kinase)	K00940	Cluster001	Ovary	-3.14402	-3.61123	-4.11532	0.465108	-0.742789
scf1581_1	PDS5, regulator of cohesion maintenance, homolog A (S. cerevisiae)	K11267	Cluster001	Ovary	-1.84669	-2.68685	-2.79936	0.965796	-1.33835
scf1581_2	PDS5, regulator of cohesion maintenance, homolog A (S. cerevisiae)	K11267	Cluster001	Ovary	-2.20098	-2.59665	-2.05285	1.25949	-1.40645
scf1592_1	protein disulfide isomerase associated 4	K09582	Cluster001	Ovary	-0.883234	-1.93764	-1.53303	0.259307	-1.23003
scf1622_2	ferredoxin 1-like	0	Cluster001	Ovary	-1.5675	-1.5671	-1.93106	0.641324	-0.306258
scf1654_1	transcription factor A, mitochondrial	K11830	Cluster001	Ovary	-1.6158	-0.808673	-0.346339	1.25537	-0.444721
scf1654_2	transcription factor A, mitochondrial	K11830	Cluster001	Ovary	-1.86093	-0.588875	-0.890756	1.20784	-0.631145
scf1657_1	im:7165141	K09296	Cluster001	Ovary	-4.47375	-3.44825	-3.17391	0.221564	-3.24613
scf1657_2	im:7165141	K09296	Cluster001	Ovary	-7.15047	-4.84538	-3.97611	0.559485	-3.64434
scf1697_1	cell division cycle 16 homolog (S. cerevisiae)	K03353	Cluster001	Ovary	-1.46706	-1.62953	-2.0739	0.383332	-0.659131
scf1697_2	cell division cycle 16 homolog (S. cerevisiae)	K03353	Cluster001	Ovary	-1.28592	-1.59021	-1.71181	0.557932	-0.546784
scf1700_2	histone deacetylase 1	K06067	Cluster001	Ovary	-0.74344	-1.48247	-1.22995	0.269266	-0.647833
scf1711_1	thymocyte nuclear protein 1	0	Cluster001	Ovary	-1.97896	-2.34703	-1.35945	0.596142	-2.03152
scf1711_2	thymocyte nuclear protein 1	0	Cluster001	Ovary	-2.0579	-2.5445	-1.4349	0.735874	-1.9055
scf1712_2	SET and MYND domain containing 2a	K11426	Cluster001	Ovary	-1.3234	-0.76367	-1.81919	0.386347	-0.803603
scf1740_2	ATPase, H+ transporting, lysosomal V1 subunit A	K02145	Cluster001	Ovary	-1.02139	-1.51885	-1.19687	0.531689	-0.214057
scf1742_1	hypothetical LOC565175	0	Cluster001	Ovary	-0.745558	-1.17401	-2.91187	1.0462	-2.78143
scf1743_2	similar to SCO cytochrome oxidase deficient homolog 1	K07152	Cluster001	Ovary	-2.26434	-1.13273	-1.71067	0.378835	-0.667873
scf1745_1	phosphoglycerate mutase family member 5	K15637	Cluster001	Ovary	-1.70771	-2.60403	-3.3553	0.0836487	-1.42397
scf1745_2	phosphoglycerate mutase family member 5	K15637	Cluster001	Ovary	-1.5124	-2.12491	-2.67654	-0.0838146	-1.46081
scf1769_1	aminolevulinate, delta-, synthetase 1	K00643	Cluster001	Ovary	-3.11261	-2.92766	-2.78965	0.689004	-2.47822
scf1769_2	aminolevulinate, delta-, synthetase 1	K00643	Cluster001	Ovary	-3.69563	-3.12365	-3.19847	0.620427	-2.89961
scf1784_1	methyltransferase like 8	0	Cluster001	Ovary	-3.22544	-2.75676	-4.3493	0.503142	-1.99192
scf1784_2	methyltransferase like 8	0	Cluster001	Ovary	-3.33511	-2.82983	-5.6508	0.630714	-1.84562
scf1794_1	neutrophil cytosolic factor 4	K08012	Cluster001	Ovary	-3.14091	-3.39109	-4.68422	0.427095	-4.0951
scf1794_2	neutrophil cytosolic factor 4	K08012	Cluster001	Ovary	-2.889	-3.25948	-4.39643	0.426323	-4.19385
scf1797_1	thioredoxin-related transmembrane protein 2b	0	Cluster001	Ovary	-2.86442	-2.6661	-2.40881	0.894984	-0.19829
scf1797_2	thioredoxin-related transmembrane protein 2b	0	Cluster001	Ovary	-3.36049	-3.67604	-2.90267	1.05315	-0.577516
scf1802_1	cryptochrome DASH	K01669	Cluster001	Ovary	-3.55732	-3.65815	-3.44508	0.579474	-1.70475
scf1802_2	cryptochrome DASH	K01669	Cluster001	Ovary	-5.56811	-3.73555	-4.94416	0.857745	-2.2324
scf1840_1	zgc:63470	0	Cluster001	Ovary	-1.77043	-1.92492	-2.69857	0.232949	-0.605419
scf1845_1	serine active site containing 1	0	Cluster001	Ovary	-1.44182	-1.64875	-1.73602	0.629095	-1.44127
scf1863_1	acid phosphatase 6, lysophosphatidic	K14395	Cluster001	Ovary	-1.21776	-2.11217	-1.82432	0.56508	-0.602252
scf1863_2	acid phosphatase 6, lysophosphatidic	K14395	Cluster001	Ovary	-1.04768	-2.33406	-1.30824	0.602177	-0.545904
scf1879_1	nucleolar protein 9	K06947	Cluster001	Ovary	-0.745379	-2.49978	-0.845435	1.0567	-0.05635
scf1879_2	nucleolar protein 9	K06947	Cluster001	Ovary	-3.55384	-3.02525	-1.52002	1.40999	-0.17601
scf1884_2	mediator complex subunit 14	K15156	Cluster001	Ovary	-1.10339	-0.890303	-0.880841	1.16116	-0.137681
scf1885_1	hypothetical LOC562347	0	Cluster001	Ovary	-2.16404	-2.10802	-2.85374	0.347322	-0.837312
scf1906_1	rho GTPase-activating protein 19-like	0	Cluster001	Ovary	-4.45055	-5.44796	-6.48547	0.750776	-0.898286
scf1916_1	RCD1 required for cell differentiation1 homolog (S. pombe)	K12606	Cluster001	Ovary	-1.1646	-0.605014	-1.42577	0.895482	0.0470514
scf1916_2	RCD1 required for cell differentiation1 homolog (S. pombe)	K12606	Cluster001	Ovary	-1.12384	-0.86581	-1.08829	0.878301	0.083761
scf1979_1	KIAA0907 protein	0	Cluster001	Ovary	-0.713355	-1.8534	-1.60669	1.20518	-0.623719
scf1981_2	protein PAT1 homolog 2-like	0	Cluster001	Ovary	-8.82575	-3.991	-5.69355	0.517552	-3.75415
scf1998_1	tubulin, alpha 8 like 3	K07374	Cluster001	Ovary	-1.63299	-1.36783	-2.16833	0.700569	-2.66803
scf1998_2	tubulin, alpha 8 like 3	K07374	Cluster001	Ovary	-1.77783	-1.43762	-2.17842	0.715082	-2.55979
scf2022_1	iduronate 2-sulfatase	K01136	Cluster001	Ovary	-3.309	-1.63133	-2.06054	0.0518763	-2.44334
scf2022_2	iduronate 2-sulfatase	K01136	Cluster001	Ovary	-2.79667	-2.46785	-2.26542	0.32724	-2.40625
scf2026_1	MCM5 minichromosome maintenance deficient 5 (S. cerevisiae)	K02209	Cluster001	Ovary	-4.27283	-4.79363	-5.95194	0.135446	-1.12111
scf2026_2	MCM5 minichromosome maintenance deficient 5 (S. cerevisiae)	K02209	Cluster001	Ovary	-4.38907	-4.99238	-6.23688	0.093257	-1.00095
scf2085_2	zgc:162269	0	Cluster001	Ovary	-1.81091	-2.16313	-1.12859	0.661193	-0.362291
scf2105_2	serine/threonine-protein phosphatase 2A 55 kDa regulatory subunit B beta isoform-like	K04354	Cluster001	Ovary	-1.53034	-0.904634	-1.21072	0.853947	-0.217849
scf2109_1	general vesicular transport factor p115-like	0	Cluster001	Ovary	-0.23871	-0.45456	0.0111574	0.698695	-0.270682
scf2109_2	general vesicular transport factor p115-like	0	Cluster001	Ovary	-0.861396	-1.35448	-1.48656	0.762109	-0.393542
scf2121_1	SUMO1/sentrin/SMT3 specific peptidase 3b	K08593	Cluster001	Ovary	-1.67241	-1.9268	-2.26218	1.27766	-0.551381
scf2121_2	SUMO1/sentrin/SMT3 specific peptidase 3b	K08593	Cluster001	Ovary	-0.967748	-0.924399	-1.50596	1.07686	-0.340914
scf2130_1	fibroblast growth factor (acidic) intracellular binding protein	0	Cluster001	Ovary	-0.286096	-1.51787	-1.3745	1.60149	0.0420792
scf2130_2	fibroblast growth factor (acidic) intracellular binding protein	0	Cluster001	Ovary	-0.10654	-1.69852	-1.08094	1.67735	0.122977
scf2132_2	LIM homeobox 8a	K09375	Cluster001	Ovary	-2.47049	-4.3677	-6.97611	1.1015	-4.5907
scf2140_1	transforming growth factor beta regulator 4	0	Cluster001	Ovary	-2.94192	-1.12942	-1.96004	0.747747	-1.50001
scf2142_1	chromatin licensing and DNA replication factor 1	K10727	Cluster001	Ovary	-3.84201	-3.46836	-4.38372	0.344912	-2.78002
scf2142_2	chromatin licensing and DNA replication factor 1	K10727	Cluster001	Ovary	-3.95556	-3.40837	-4.98981	0.549075	-1.88793
scf2143_1	mediator complex subunit 13	K15164	Cluster001	Ovary	-2.26372	-1.33441	-1.28796	1.18971	-1.8118
scf2143_2	mediator complex subunit 13	K15164	Cluster001	Ovary	-1.99159	-1.42231	-0.830943	1.11858	-1.77774
scf2175_1	si:dkey-127k13.1	0	Cluster001	Ovary	-2.269	-2.0083	-1.86431	0.662204	-1.17232
scf2180_1	retinoic acid induced 12	0	Cluster001	Ovary	-1.78505	-1.3927	-1.25402	0.552873	-0.557713
scf2180_2	retinoic acid induced 12	0	Cluster001	Ovary	-2.14402	-2.04023	-1.6224	0.729519	-0.606587
scf2189_1	si:ch211-210c8.6	0	Cluster001	Ovary	-2.59906	-1.76709	-0.878429	0.807405	-1.24618
scf2189_2	si:ch211-210c8.6	0	Cluster001	Ovary	-2.5539	-1.94634	-1.01906	0.74629	-1.32403
scf2203_1	calcium/calmodulin-dependent serine protein kinase	K06103	Cluster001	Ovary	-0.796184	-0.354542	-0.196682	1.00846	-0.133659
scf2203_2	calcium/calmodulin-dependent serine protein kinase	K06103	Cluster001	Ovary	-1.38484	-2.18375	-1.72504	1.17352	-0.440375
scf2216_2	poliovirus receptor-related 3 like	K06592	Cluster001	Ovary	-0.13126	0.438281	-0.910053	3.7871	1.69696
scf2220_1	sap30-like	0	Cluster001	Ovary	-1.555	-2.26212	-3.29347	0.831492	-1.83894
scf2220_2	sap30-like	0	Cluster001	Ovary	-1.33803	-1.99293	-2.18719	0.63884	-1.7333
scf2223_1	MAD homolog 5 (Drosophila)	K04676	Cluster001	Ovary	-1.00383	-1.41612	-1.51482	0.203855	-0.945385
scf2223_2	MAD homolog 5 (Drosophila)	K04676	Cluster001	Ovary	-1.13947	-1.29237	-1.32022	0.35232	-0.61842
scf2243_1	ddb1 and cul4 associated factor 13	K11806	Cluster001	Ovary	-2.24256	-2.73887	-1.53094	0.66682	-0.657169
scf2248_1	si:dkey-21h14.2	0	Cluster001	Ovary	-1.63655	-1.0354	-1.15286	0.406564	-0.303056
scf2249_2	si:dkey-250d21.1	0	Cluster001	Ovary	-1.23933	-2.5737	-2.48352	1.04424	-1.54597
scf2259_1	v-raf murine sarcoma 3611 viral oncogene homolog	K08845	Cluster001	Ovary	-1.21924	-3.092	-2.09477	0.705914	-0.213918
scf2259_2	v-raf murine sarcoma 3611 viral oncogene homolog	K08845	Cluster001	Ovary	-1.43837	-2.35229	-2.72541	0.675927	-0.314598
scf2268_2	mediator of RNA polymerase II transcription, subunit 18 homolog (yeast)	K15135	Cluster001	Ovary	-2.01375	-2.27847	-2.61927	0.258088	-1.21134
scf2277_1	mutS homolog 6 (E. coli)	K08737	Cluster001	Ovary	-2.40274	-1.55161	-2.44976	0.060147	-0.73955
scf2277_2	mutS homolog 6 (E. coli)	K08737	Cluster001	Ovary	-2.63574	-1.53042	-2.58184	0.116638	-0.887124
scf2278_1	TAF9 RNA polymerase II, TATA box binding protein (TBP)-associated factor	K14535	Cluster001	Ovary	-1.45756	-2.02949	-2.79763	0.338989	-0.916409
scf2278_2	TAF9 RNA polymerase II, TATA box binding protein (TBP)-associated factor	K14535	Cluster001	Ovary	-1.65018	-2.05147	-2.66251	0.435737	-1.11855
scf2287_1	elongation factor Tu GTP binding domain containing 2	K12852	Cluster001	Ovary	-1.90469	-2.20302	-2.73159	0.386102	-1.22934
scf2287_2	elongation factor Tu GTP binding domain containing 2	K12852	Cluster001	Ovary	-1.80321	-2.30254	-3.00434	0.539012	-1.00793
scf2302_1	nudix (nucleoside diphosphate linked moiety X)-type motif 5	K13987	Cluster001	Ovary	-1.81214	-2.61099	-1.81592	0.206259	-1.19715
scf2302_2	nudix (nucleoside diphosphate linked moiety X)-type motif 5	K13987	Cluster001	Ovary	-1.87728	-2.62227	-1.5874	0.153167	-1.37657
scf2317_1	nucleolar and coiled-body phosphoprotein 1	0	Cluster001	Ovary	-2.07946	-2.18651	-2.03536	0.241637	-0.782221
scf2317_2	nucleolar and coiled-body phosphoprotein 1	0	Cluster001	Ovary	-2.2841	-2.38829	-2.31775	0.417827	-0.877472
scf2318_1	zgc:171724	K10403	Cluster001	Ovary	-2.90859	-1.73478	-2.39587	0.868662	-2.00386
scf2318_2	zgc:171724	K10403	Cluster001	Ovary	-3.53024	-2.99503	-2.39406	0.887225	-2.28324
scf2329_1	enhancer of zeste homolog 2 (Drosophila)	K11430	Cluster001	Ovary	-1.31269	-0.733435	-1.37883	1.06397	-1.21169
scf2329_2	enhancer of zeste homolog 2 (Drosophila)	K11430	Cluster001	Ovary	-1.3657	-1.50086	-1.35854	1.08602	-1.33547
scf2361_2	similar to FLJ90013 protein	0	Cluster001	Ovary	-2.73896	-2.82283	-2.23914	0.648764	-0.528541
scf2366_1	nuclear autoantigenic sperm protein (histone-binding)	K11291	Cluster001	Ovary	-4.27589	-4.34698	-5.38764	0.254981	-2.58687
scf2366_2	nuclear autoantigenic sperm protein (histone-binding)	K11291	Cluster001	Ovary	-4.29583	-4.17643	-5.18464	0.367156	-2.50918
scf2371_1	cyclin-dependent kinase 7	K02202	Cluster001	Ovary	-1.60263	-1.50064	-1.9819	0.0199916	-1.2407
scf2371_2	cyclin-dependent kinase 7	K02202	Cluster001	Ovary	-2.06785	-1.92672	-2.42072	0.0240033	-1.4175
scf2373_1	Rac GTPase-activating protein 1	K16733	Cluster001	Ovary	-2.89078	-3.69337	-3.80315	1.31707	-1.32801
scf2373_2	Rac GTPase-activating protein 1	K16733	Cluster001	Ovary	-3.20539	-4.15135	-3.11849	1.22864	-1.28108
scf2398_1	zgc:55572	K08790	Cluster001	Ovary	-1.52234	-2.63482	-1.5791	1.01517	-1.07676
scf2398_2	zgc:55572	K08790	Cluster001	Ovary	-1.43507	-1.95013	-1.71024	1.01066	-1.02282
scf2411_1	SWI/SNF related, matrix associated, actin dependent regulator of chromatin, subfamily b, member 1a	K11648	Cluster001	Ovary	-1.82832	-2.02846	-3.75239	0.699481	-0.348669
scf2411_2	SWI/SNF related, matrix associated, actin dependent regulator of chromatin, subfamily b, member 1a	K11648	Cluster001	Ovary	-1.99321	-2.43573	-4.40093	0.828524	-0.482619
scf2426_2	wu:fd99c08	K13191	Cluster001	Ovary	-1.95852	-1.36849	-0.957108	1.25853	-1.05857
scf2441_1	si:ch211-266i6.3	K16769	Cluster001	Ovary	-1.69944	-1.14702	-1.86898	0.749733	-1.39411
scf2441_2	si:ch211-266i6.3	K16769	Cluster001	Ovary	-2.12664	-2.32592	-3.48212	0.813217	-1.68891
scf2449_1	CCCTC-binding factor (zinc finger protein)	0	Cluster001	Ovary	-0.958529	-1.13202	-1.29043	0.649485	-0.155423
scf2469_1	si:dkey-5i22.6	0	Cluster001	Ovary	-2.94022	-3.26504	-3.37759	0.606576	-0.564366
scf2493_1	FIP1 like 1 (S. cerevisiae)	K14405	Cluster001	Ovary	-2.72563	-2.99147	-1.30257	1.24993	-1.23651
scf2493_2	FIP1 like 1 (S. cerevisiae)	K14405	Cluster001	Ovary	-2.8035	-2.40757	-1.95672	1.40563	-1.16893
scf2522_1	ubiquitin specific peptidase 7 (herpes virus-associated)	K11838	Cluster001	Ovary	-0.83745	-1.23675	-1.19227	0.939252	0.157501
scf2553_2	coiled-coil domain containing 47	0	Cluster001	Ovary	-2.34385	-1.4902	-1.44734	1.03131	-2.07002
scf2555_1	pericentrin 1	K14304	Cluster001	Ovary	-1.2018	-2.2774	-1.89363	0.884701	-0.755448
scf2555_2	pericentrin 1	K14304	Cluster001	Ovary	-1.46543	-1.72484	-1.52163	0.570542	-1.11282
scf2578_1	protein phosphatase 2, regulatory subunit B, delta isoform	K04354	Cluster001	Ovary	-0.727553	-1.08893	-2.07632	1.32222	0.0542563
scf2578_2	protein phosphatase 2, regulatory subunit B, delta isoform	K04354	Cluster001	Ovary	-1.1801	-2.26499	-2.59839	1.39203	-0.479904
scf2582_1	HECT, UBA and WWE domain containing 1	K10592	Cluster001	Ovary	-1.26999	-1.57665	-1.10612	1.15015	-0.759014
scf2582_2	HECT, UBA and WWE domain containing 1	K10592	Cluster001	Ovary	-0.354865	-0.811872	-1.45763	1.22453	-0.647031
scf2594_1	ATPase family, AAA domain containing 3B	K17681	Cluster001	Ovary	-2.78976	-1.45765	-2.19985	0.0207152	-1.86771
scf2594_2	ATPase family, AAA domain containing 3B	K17681	Cluster001	Ovary	-2.50064	-1.12329	-1.77589	0.302648	-1.54763
scf2613_1	si:ch1073-55a19.2	K12172	Cluster001	Ovary	-2.20229	-2.25441	-1.07251	1.3571	-0.934199
scf2613_2	si:ch1073-55a19.2	K12172	Cluster001	Ovary	-1.944	-2.11183	-1.08169	1.3829	-0.930914
scf2615_2	CTD small phosphatase-like protein 2-like	K17616	Cluster001	Ovary	-1.47469	-2.11673	-0.953087	0.412232	-0.996773
scf2617_2	zgc:162600	K06125	Cluster001	Ovary	-2.93355	-1.23937	-2.82382	0.527951	-0.637894
scf2626_1	si:dkey-97m3.1	K13356	Cluster001	Ovary	-2.06069	-2.97396	-3.80602	0.567923	-1.32589
scf2626_2	si:dkey-97m3.1	K13356	Cluster001	Ovary	-1.96245	-2.89225	-3.71898	0.518033	-1.35865
scf2641_2	ryanodine receptor 3	K04963	Cluster001	Ovary	-2.75222	-1.63918	-1.27622	1.85721	-2.00687
scf2642_1	zgc:175280	K13864	Cluster001	Ovary	-5.59122	-4.22543	-4.26287	0.506186	-5.85337
scf2642_2	zgc:175280	K13864	Cluster001	Ovary	-3.1746	-2.33943	-1.62802	0.334936	-3.83136
scf2653_1	suppressor of cytokine signaling 9	K04698	Cluster001	Ovary	-0.957284	-1.57798	-1.31571	0.361299	-1.11193
scf2653_2	suppressor of cytokine signaling 9	K04698	Cluster001	Ovary	-0.993492	-1.32835	-1.31673	0.416094	-1.02427
scf2661_1	kelch-like protein 20-like	0	Cluster001	Ovary	-4.15386	-3.31499	-4.26552	0.691609	-2.65562
scf2667_1	MOB1, Mps One Binder kinase activator-like 3 (yeast)	0	Cluster001	Ovary	-0.38799	-0.569794	-2.3816	1.5349	-0.0173568
scf2667_2	MOB1, Mps One Binder kinase activator-like 3 (yeast)	0	Cluster001	Ovary	-0.180361	-0.451032	-1.25251	1.28463	-0.104366
scf2674_2	im:7150454	K00555	Cluster001	Ovary	-2.3437	-1.04566	-0.990364	1.3717	-1.4494
scf2675_2	3-phosphoinositide dependent protein kinase-1a	K06276	Cluster001	Ovary	-0.650714	-0.107192	-0.876631	0.939668	-0.232006
scf2677_1	non-SMC condensin I complex, subunit H	K06676	Cluster001	Ovary	-2.87368	-3.25871	-3.879	0.446883	-1.59888
scf2677_2	non-SMC condensin I complex, subunit H	K06676	Cluster001	Ovary	-2.49043	-3.08665	-3.672	0.607189	-1.47953
scf2686_1	processing of precursor 5, ribonuclease P/MRP subunit (S. cerevisiae)	K03537	Cluster001	Ovary	-3.29454	-3.28714	-3.16572	0.329088	-1.27951
scf2688_1	CREB binding protein a	K04498	Cluster001	Ovary	-1.79789	-1.72441	-0.953616	0.686079	-1.59681
scf2688_2	CREB binding protein a	K04498	Cluster001	Ovary	-1.72736	-1.91678	-1.3054	0.602105	-1.6605
scf2740_1	RNA binding motif protein 4.1	K13187	Cluster001	Ovary	-0.968902	-1.55011	-0.682343	0.625848	-1.14775
scf2740_2	RNA binding motif protein 4.1	K13187	Cluster001	Ovary	-0.821233	-1.44895	-0.93915	0.775945	-1.11949
scf2748_2	zgc:113436	0	Cluster001	Ovary	-1.24479	-1.35236	-1.8046	0.245484	-0.50099
scf2749_1	zgc:158437	0	Cluster001	Ovary	-1.30767	-1.51423	-1.36724	0.365567	-0.951296
scf2749_2	zgc:158437	0	Cluster001	Ovary	-1.34466	-1.39727	-1.26572	0.346553	-0.919753
scf2756_1	suppressor of Ty 16 homolog	0	Cluster001	Ovary	-1.04072	-0.654871	-0.971249	0.306981	-0.519949
scf2756_2	suppressor of Ty 16 homolog	0	Cluster001	Ovary	-1.22134	-0.880384	-1.6652	0.448089	-0.596528
scf2758_1	SH2 domain containing 5	0	Cluster001	Ovary	-1.50401	-2.24567	-0.866156	1.4057	-2.67358
scf2758_2	SH2 domain containing 5	0	Cluster001	Ovary	-2.2911	-2.36723	-1.71977	1.46531	-3.95539
scf2770_1	CWC25 spliceosome-associated protein homolog (S. cerevisiae)	0	Cluster001	Ovary	-0.819251	-0.918607	-0.909201	0.322653	-0.362429
scf2770_2	CWC25 spliceosome-associated protein homolog (S. cerevisiae)	0	Cluster001	Ovary	-0.81126	-0.958753	-0.876249	0.291039	-0.317762
scf2771_1	polymerase (DNA directed), epsilon 2	K02325	Cluster001	Ovary	-2.86504	-3.50041	-4.03711	0.361291	-1.70611
scf2771_2	polymerase (DNA directed), epsilon 2	K02325	Cluster001	Ovary	-3.18449	-3.33387	-4.65574	0.426557	-1.68999
scf2833_1	zgc:101095	0	Cluster001	Ovary	-8.81695	-4.25554	-6.65278	0.753624	-3.55951
scf2833_2	zgc:101095	0	Cluster001	Ovary	-9.17134	-4.34968	-7.1154	0.692386	-3.34214
scf2885_1	MLX interacting protein	K09113	Cluster001	Ovary	-0.393163	-0.520136	-0.909232	2.30277	-1.24817
scf2896_1	zgc:162619	0	Cluster001	Ovary	-1.6504	-0.925983	-0.76846	0.928808	-0.9592
scf2896_2	zgc:162619	0	Cluster001	Ovary	-1.95944	-1.20943	-1.6127	0.882459	-1.13646
scf2923_1	zgc:92287	0	Cluster001	Ovary	-4.71934	-3.20713	-3.50398	0.785537	-3.24848
scf2928_2	poly(A) polymerase gamma	K14376	Cluster001	Ovary	-2.44563	-2.02246	-1.31889	1.19497	-0.961556
scf2970_1	zgc:113143	0	Cluster001	Ovary	-5.10716	-3.60741	-4.85487	0.169732	-1.21985
scf3028_1	si:busm1-189a20.4	0	Cluster001	Ovary	-1.00632	-0.986925	-1.06031	0.401874	-0.46921
scf3028_2	si:busm1-189a20.4	0	Cluster001	Ovary	-1.28863	-1.43406	-1.94659	0.461307	-0.623214
scf3054_2	si:ch211-105d11.3	K00565	Cluster001	Ovary	-2.49652	-3.01138	-1.79798	0.815944	-1.73334
scf3068_1	LEM domain containing 3	0	Cluster001	Ovary	-1.4567	-1.93559	-1.64242	0.56117	-0.76312
scf3068_2	LEM domain containing 3	0	Cluster001	Ovary	-2.10195	-2.68012	-3.51554	0.650019	-0.885443
scf3073_1	X-ray repair complementing defective repair in Chinese hamster cells 1	K10803	Cluster001	Ovary	-1.18143	-1.3432	-0.983916	1.22202	-0.524781
scf3073_2	X-ray repair complementing defective repair in Chinese hamster cells 1	K10803	Cluster001	Ovary	-1.29789	-2.80693	-1.3521	1.43432	-0.259626
scf3102_1	kinesin family member 23	K17387	Cluster001	Ovary	-3.27465	-3.7087	-5.27589	0.176749	-1.62529
scf3145_1	tRNA wybutosine-synthesizing protein 2 homolog	K07055	Cluster001	Ovary	-2.93339	-2.06831	-1.53856	0.746588	-0.383839
scf3145_2	tRNA wybutosine-synthesizing protein 2 homolog	K07055	Cluster001	Ovary	-2.72488	-1.8764	-1.19836	0.697816	-0.438566
scf3148_2	cytochrome P450, family 27, subfamily C, polypeptide 1	0	Cluster001	Ovary	-6.34401	-4.08315	-4.06564	1.16625	-5.62727
scf3194_1	protein kinase C binding protein 1, like	0	Cluster001	Ovary	-1.37433	-1.51388	-1.87592	1.37203	-2.40573
scf3194_2	protein kinase C binding protein 1, like	0	Cluster001	Ovary	-0.990766	-1.34557	-1.24161	0.625964	-2.33174
scf3203_1	methionyl-tRNA synthetase, mitochondrial-like	K01874	Cluster001	Ovary	-4.14255	-2.94336	-3.94598	0.646514	-1.59225
scf3203_2	methionyl-tRNA synthetase, mitochondrial-like	K01874	Cluster001	Ovary	-3.97731	-2.62643	-4.04945	0.702191	-1.58916
scf3205_1	inhibitor of growth family, member 1	0	Cluster001	Ovary	-1.93368	-1.48722	-1.13072	0.487324	-1.23896
scf3205_2	inhibitor of growth family, member 1	0	Cluster001	Ovary	-2.9112	-2.86717	-2.69995	0.619711	-1.52948
scf3207_1	si:dkey-250d21.1	0	Cluster001	Ovary	-1.88082	-2.41761	-2.90077	1.41905	-1.73091
scf3241_1	cell division cycle 7 homolog (S. cerevisiae)	K02214	Cluster001	Ovary	-1.03244	-1.7105	-1.65802	0.856429	-0.495209
scf3241_2	cell division cycle 7 homolog (S. cerevisiae)	K02214	Cluster001	Ovary	-0.930104	-1.74777	-1.21119	0.789282	-0.438131
scf3258_1	zgc:162289	0	Cluster001	Ovary	-2.00617	-1.80755	-2.33607	1.1655	-1.90505
scf3277_1	zinc fingers and homeoboxes 3	0	Cluster001	Ovary	-2.2931	-0.996632	-2.02537	1.17055	-2.48605
scf3277_2	zinc fingers and homeoboxes 3	0	Cluster001	Ovary	-3.47883	-1.14354	-2.84334	1.01619	-2.39172
scf3286_1	cyclin T2a	K15188	Cluster001	Ovary	-2.18484	-1.95941	-1.4099	0.653459	-3.03796
scf3286_2	cyclin T2a	K15188	Cluster001	Ovary	-1.45514	-1.67915	-1.19926	0.577184	-2.02715
scf3288_1	si:dkey-44g23.7	K00510	Cluster001	Ovary	-3.08897	-1.73986	-2.09895	0.243424	-1.81187
scf3288_2	si:dkey-44g23.7	K00510	Cluster001	Ovary	-4.85811	-2.3611	-4.24113	0.836768	-1.80203
scf3293_1	thiamin pyrophosphokinase 1	K00949	Cluster001	Ovary	-1.79124	-3.55784	-1.71593	1.17297	-1.44977
scf3293_2	thiamin pyrophosphokinase 1	K00949	Cluster001	Ovary	-1.8766	-2.95046	-1.73569	1.03734	-1.55615
scf3302_1	AE binding protein 2	K17452	Cluster001	Ovary	-3.11821	-3.00338	-3.95449	0.333983	-1.42893
scf3302_2	AE binding protein 2	K17452	Cluster001	Ovary	-3.18602	-3.20846	-4.07474	0.38059	-1.3284
scf3319_1	eukaryotic translation initiation factor 3, subunit E, a	K03250	Cluster001	Ovary	-2.29007	-1.1482	-2.7092	0.0368919	-1.64077
scf3319_2	eukaryotic translation initiation factor 3, subunit E, a	K03250	Cluster001	Ovary	-2.4436	-1.07911	-2.57213	0.113211	-1.7525
scf3331_1	golgi autoantigen, golgin subfamily a, 5	0	Cluster001	Ovary	-1.80381	-1.28544	-1.63102	1.12475	-1.99238
scf3342_1	zgc:154068	0	Cluster001	Ovary	-6.42019	-5.0758	-5.71691	0.599574	-0.572238
scf3353_1	zgc:153763	0	Cluster001	Ovary	-3.37531	-2.69693	-2.26927	0.357209	-0.7379
scf3353_2	zgc:153763	0	Cluster001	Ovary	-3.48119	-2.8552	-2.64294	0.680602	-0.767555
scf3359_1	ChaC, cation transport regulator-like 1	K07232	Cluster001	Ovary	-0.913018	-0.494484	-0.708562	0.545316	-1.14595
scf3363_2	RAD51 homolog (RecA homolog, E. coli) (S. cerevisiae)	K04482	Cluster001	Ovary	-3.72475	-3.48966	-3.4062	0.818421	-0.133422
scf3366_1	deoxynucleotidyltransferase, terminal, interacting protein 2	0	Cluster001	Ovary	-2.30467	-2.30264	-1.68588	0.226885	-1.24232
scf3366_2	deoxynucleotidyltransferase, terminal, interacting protein 2	0	Cluster001	Ovary	-1.87292	-2.80034	-1.76032	0.503271	-0.784286
scf3384_1	hypothetical protein LOC100332596	K13056	Cluster001	Ovary	-1.45868	-1.44579	-1.50769	1.00549	-2.8471
scf3384_2	hypothetical protein LOC100332596	K13056	Cluster001	Ovary	-1.46237	-1.66691	-1.39768	0.986882	-2.55963
scf3401_1	ybeY metallopeptidase	0	Cluster001	Ovary	-4.27866	-2.43146	-3.93134	0.548499	-0.546288
scf3401_2	ybeY metallopeptidase	0	Cluster001	Ovary	-3.66419	-2.64511	-3.91007	0.584194	-0.754384
scf3403_2	calcium channel flower homolog	0	Cluster001	Ovary	-1.93693	-0.412436	-1.91805	0.949851	0.00341845
scf3404_1	general transcription factor IIIC, polypeptide 5	K15202	Cluster001	Ovary	-3.24005	-3.86032	-3.08197	1.07296	-0.710133
scf3404_2	general transcription factor IIIC, polypeptide 5	K15202	Cluster001	Ovary	-3.37762	-3.46078	-4.59552	0.896168	-0.560449
scf3410_1	dipeptidyl-peptidase 7	K01276	Cluster001	Ovary	-1.49153	-2.3801	-1.51144	0.795523	-1.41513
scf3421_1	TruB pseudouridine (psi) synthase homolog 1 (E. coli)	K03177	Cluster001	Ovary	-2.30101	-2.09256	-1.70924	0.403866	-0.793918
scf3426_1	polycomb group ring finger 6	K11470	Cluster001	Ovary	-2.50825	-2.86664	-2.04948	0.671905	-0.710075
scf3426_2	polycomb group ring finger 6	K11470	Cluster001	Ovary	-2.68672	-3.84359	-2.64717	0.633261	-0.677621
scf3427_1	methyltransferase like 2A	0	Cluster001	Ovary	-0.999331	-1.12803	-0.74537	0.639686	-0.966248
scf3427_2	methyltransferase like 2A	0	Cluster001	Ovary	-1.54085	-2.52158	-1.74307	0.959044	-1.1686
scf3443_1	exportin 5	K14289	Cluster001	Ovary	-1.32256	-1.36586	-1.20507	0.765941	-0.0683482
scf3443_2	exportin 5	K14289	Cluster001	Ovary	-1.26773	-1.2155	-0.845961	0.802771	-0.0899241
scf3452_1	heterogeneous nuclear ribonucleoprotein U	K12888	Cluster001	Ovary	-1.95209	-1.83706	-1.5676	1.19359	-1.99838
scf3452_2	heterogeneous nuclear ribonucleoprotein U	K12888	Cluster001	Ovary	-2.34009	-2.43967	-2.39414	1.03212	-2.80329
scf3461_1	armadillo repeat containing 1	K17306	Cluster001	Ovary	-2.66863	-1.41401	-0.698188	1.35548	-1.21281
scf3461_2	armadillo repeat containing 1	K17306	Cluster001	Ovary	-2.93998	-0.808697	-1.80283	0.987581	-1.68897
scf3480_1	translocase of outer mitochondrial membrane 34	0	Cluster001	Ovary	-2.37904	-0.506124	-1.41899	1.44371	-0.769303
scf3485_1	programmed cell death 11	K14792	Cluster001	Ovary	-2.1495	-1.49581	-1.44152	0.700427	-1.52857
scf3508_1	zgc:136403	0	Cluster001	Ovary	-3.04325	-2.14058	-2.56622	0.524696	-0.529404
scf3515_1	zgc:63611	K12874	Cluster001	Ovary	-0.961225	-1.12011	-1.14904	1.02023	0.0996257
scf3515_2	zgc:63611	K12874	Cluster001	Ovary	-1.2033	-1.17692	-1.40245	1.00169	-0.428924
scf3523_1	ankyrin repeat and zinc finger domain containing 1	0	Cluster001	Ovary	-2.46382	-2.35618	-2.12694	0.153495	-1.74818
scf3593_2	mediator of RNA polymerase II transcription, subunit 12 homolog	K15162	Cluster001	Ovary	-0.880041	-1.30898	-1.08083	0.922266	-0.342786
scf3630_2	NAD(P) dependent steroid dehydrogenase-like	K07748	Cluster001	Ovary	-3.25493	-2.57889	-1.7106	0.189188	-1.39089
scf3638_1	TBC1 domain family, member 19	0	Cluster001	Ovary	-2.09055	-2.65129	-3.36523	0.641119	-0.711057
scf3638_2	TBC1 domain family, member 19	0	Cluster001	Ovary	-1.87984	-2.06101	-2.91558	0.858933	-0.572352
scf3645_2	nucleoporin 155	K14312	Cluster001	Ovary	-2.34114	-1.93944	-0.736193	1.33414	-1.84821
scf3648_1	valyl-tRNA synthetase	K01873	Cluster001	Ovary	-1.12129	-3.39976	-2.38256	0.711918	-0.865738
scf3665_1	serine/threonine kinase 3 (STE20 homolog, yeast)	K04412	Cluster001	Ovary	-1.18645	-2.46426	-2.34836	1.01281	-1.96052
scf3667_1	nei endonuclease VIII-like 3 (E. coli)	K10569	Cluster001	Ovary	-3.22918	-2.6315	-3.48222	0.902922	-0.379617
scf3667_2	nei endonuclease VIII-like 3 (E. coli)	K10569	Cluster001	Ovary	-2.92172	-1.90382	-2.05642	0.739422	-0.569182
scf3674_1	zgc:152968	K14570	Cluster001	Ovary	-4.71996	-3.82906	-5.03687	1.117	-1.67156
scf3679_1	centrosomal protein 70	K16802	Cluster001	Ovary	-2.47896	-3.02627	-3.35373	0.378056	-0.60482
scf3681_1	si:dkey-190g11.3	0	Cluster001	Ovary	-7.06003	-3.30709	-2.49907	0.355295	-1.86733
scf3681_2	si:dkey-190g11.3	0	Cluster001	Ovary	-9.6085	-4.51825	-3.41364	0.551782	-1.85051
scf3682_1	zgc:63779	K05544	Cluster001	Ovary	-0.939706	-0.945246	-1.3474	0.647355	-0.0255771
scf3682_2	zgc:63779	K05544	Cluster001	Ovary	-0.872545	-0.765126	-0.863517	0.594436	-0.0107205
scf3714_1	sulfatase modifying factor 2	0	Cluster001	Ovary	-2.19032	-2.7935	-2.299	0.532968	-1.29456
scf3714_2	sulfatase modifying factor 2	0	Cluster001	Ovary	-1.92683	-2.77892	-1.98764	0.479386	-1.33234
scf3754_1	IMP4, U3 small nucleolar ribonucleoprotein, homolog (yeast)	K14561	Cluster001	Ovary	-3.3957	-3.0222	-3.166	0.64081	-2.46089
scf3772_1	novel protein similar to vertebrate core 1 synthase, glycoprotein-N-acetylgalactosamine 3-beta-galactosyltransferase, 1 (C1GALT1)	K00731	Cluster001	Ovary	-3.97246	-5.75058	-5.33055	0.489076	-4.68618
scf3772_2	novel protein similar to vertebrate core 1 synthase, glycoprotein-N-acetylgalactosamine 3-beta-galactosyltransferase, 1 (C1GALT1)	K00731	Cluster001	Ovary	-5.25667	-3.79975	-4.31263	0.621287	-4.4593
scf3780_1	T-cell lymphoma invasion and metastasis 1	K05731	Cluster001	Ovary	-1.10235	-1.73088	-1.39839	1.42628	-3.17457
scf3780_2	T-cell lymphoma invasion and metastasis 1	K05731	Cluster001	Ovary	-1.81982	-2.45255	-1.62876	1.80423	-3.081
scf3784_1	Bloom syndrome	K10901	Cluster001	Ovary	-5.52515	-3.45037	-4.52602	0.904071	-1.16651
scf3799_1	carbonic anhydrase VII	K01672	Cluster001	Ovary	-7.92348	-4.33673	-3.80481	0.530553	-3.8668
scf3799_2	carbonic anhydrase VII	K01672	Cluster001	Ovary	-2.79076	-2.86086	-2.6347	0.450365	-3.14507
scf3840_1	nuclear factor, interleukin 3 regulated	K09059	Cluster001	Ovary	-1.99361	-1.72088	-1.05376	0.901339	-0.785775
scf3888_2	zgc:109995	K14785	Cluster001	Ovary	-1.23233	-1.19248	-1.38329	0.394326	-0.819635
scf3896_1	zgc:55395	K14168	Cluster001	Ovary	-3.14723	-2.89425	-2.7287	0.797784	-2.41431
scf3896_2	zgc:55395	K14168	Cluster001	Ovary	-3.06678	-2.65576	-2.95019	0.697098	-2.40492
scf3911_2	syntabulin (syntaxin-interacting)	0	Cluster001	Ovary	-4.76795	-2.75	-1.50055	0.85177	-3.90621
scf3926_1	Bernardinelli-Seip congenital lipodystrophy 2 (seipin)	0	Cluster001	Ovary	-1.97201	-0.871674	-1.66669	0.692835	0.0427939
scf3950_1	similar to MGC81081 protein	K15173	Cluster001	Ovary	-2.97564	-2.02331	-2.11771	0.71525	-0.831996
scf3950_2	similar to MGC81081 protein	K15173	Cluster001	Ovary	-2.31752	-1.28511	-2.18278	0.633642	-0.872716
scf3953_1	zgc:92172	K11273	Cluster001	Ovary	-4.15728	-3.83378	-5.39395	0.412326	-1.17347
scf3953_2	zgc:92172	K11273	Cluster001	Ovary	-4.23911	-3.8285	-6.14259	0.416331	-1.23421
scf3976_2	KRI1 homolog like	K14786	Cluster001	Ovary	-1.07311	-1.17933	-0.943671	0.319649	-0.374688
scf3994_1	POM121 membrane glycoprotein (rat)	K14316	Cluster001	Ovary	-1.40077	-1.38107	-0.473402	1.54324	-0.783344
scf4044_1	zgc:114076	K16801	Cluster001	Ovary	-3.98318	-3.41868	-4.25628	0.446216	-1.47612
scf4059_1	zgc:153083	K17658	Cluster001	Ovary	-3.43631	-2.27875	-2.39446	0.768303	-1.40112
scf4059_2	zgc:153083	K17658	Cluster001	Ovary	-3.71867	-2.37175	-2.53047	0.800765	-1.44347
scf4092_1	DENN/MADD domain containing 5B	0	Cluster001	Ovary	-4.70871	-1.30329	-4.51167	0.883124	-2.15583
scf4168_1	phospholipase A2-activating protein	K14018	Cluster001	Ovary	-1.96236	-1.18512	-0.78049	0.880476	-1.88863
scf4168_2	phospholipase A2-activating protein	K14018	Cluster001	Ovary	-2.43245	-1.91001	-1.18481	0.850406	-2.06907
scf4209_1	non-SMC condensin II complex, subunit D3	K11491	Cluster001	Ovary	-2.23517	-2.55102	-3.40564	0.396256	-1.15959
scf4209_2	non-SMC condensin II complex, subunit D3	K11491	Cluster001	Ovary	-2.38899	-3.36788	-4.49099	0.808169	-1.34109
scf4245_1	RAP1 interacting factor homolog (yeast)	K11138	Cluster001	Ovary	-1.96049	-1.01512	-0.898541	1.36534	-2.29438
scf4245_2	RAP1 interacting factor homolog (yeast)	K11138	Cluster001	Ovary	-4.27439	-2.20724	-3.37385	1.09587	-2.07498
scf4249_1	hypothetical protein LOC568911	0	Cluster001	Ovary	-2.85503	-3.57756	-3.89403	0.40753	-2.41512
scf4249_2	hypothetical protein LOC568911	0	Cluster001	Ovary	-2.81173	-3.17149	-2.97145	0.51096	-2.06114
scf4252_1	zgc:110741	0	Cluster001	Ovary	-1.25713	-1.25438	-1.89347	0.70062	-0.348227
scf4252_2	zgc:110741	0	Cluster001	Ovary	-0.882091	-0.332186	-0.669741	0.516876	-0.0799358
scf4272_1	methionine-tRNA synthetase	K01874	Cluster001	Ovary	-2.07366	-2.1671	-2.55707	0.280696	-1.01349
scf4272_2	methionine-tRNA synthetase	K01874	Cluster001	Ovary	-1.97175	-2.22245	-2.42075	0.580992	-1.09463
scf4312_1	programmed cell death 7	0	Cluster001	Ovary	-2.62914	-2.61626	-3.59674	0.159832	-1.21465
scf4335_1	golgi autoantigen, golgin subfamily a, 5	0	Cluster001	Ovary	-0.947841	-1.31342	-0.504679	0.509562	-1.19964
scf4335_2	golgi autoantigen, golgin subfamily a, 5	0	Cluster001	Ovary	-0.804948	-1.15046	-0.34339	0.586889	-1.20587
scf4364_1	thyroid hormone receptor interactor 13	0	Cluster001	Ovary	-4.5904	-4.49025	-4.03698	0.975702	-0.811709
scf4364_2	thyroid hormone receptor interactor 13	0	Cluster001	Ovary	-3.2963	-2.6639	-3.78614	0.912515	-0.72809
scf4381_1	ferredoxin-fold anticodon binding domain containing 1	0	Cluster001	Ovary	-2.19287	-1.10058	-2.82818	0.971781	-0.158064
scf4399_1	6-phosphofructokinase type C-like	K00850	Cluster001	Ovary	-2.41466	-0.766953	-3.81266	0.593043	-1.29344
scf4442_1	nuclear receptor subfamily 1, group I, member 2	K08539	Cluster001	Ovary	-3.34531	-3.28311	-2.14463	0.86139	-2.14587
scf4463_1	si:ch211-262e15.1	K09404	Cluster001	Ovary	-1.0732	-2.43615	-1.67999	0.989031	-1.62471
scf4463_2	si:ch211-262e15.1	K09404	Cluster001	Ovary	-2.27579	-1.99696	-1.86858	1.18181	-1.51705
scf4555_2	F-box only protein 11-like	K10297	Cluster001	Ovary	-0.793045	-0.609969	-1.11296	0.785005	-1.08282
scf4609_1	foie gras	0	Cluster001	Ovary	-0.546781	-1.7092	-2.57466	1.39093	-0.802509
scf4612_1	nucleolar complex associated 2 homolog (S. cerevisiae)	K14833	Cluster001	Ovary	-1.65727	-1.51086	-1.18156	0.796452	-0.0544801
scf4635_1	solute carrier family 38, member 8	K14994	Cluster001	Ovary	-6.95909	-3.5204	-5.60963	0.887697	-3.08755
scf4635_2	solute carrier family 38, member 8	K14994	Cluster001	Ovary	-5.48688	-3.23948	-4.04093	0.823745	-3.17363
scf4673_1	tousled-like kinase 2	K08864	Cluster001	Ovary	-1.45258	-0.701395	-1.07947	1.24109	0.21424
scf4673_2	tousled-like kinase 2	K08864	Cluster001	Ovary	-1.42548	-0.359603	-1.39055	1.50687	-0.207191
scf4712_2	zgc:92808	0	Cluster001	Ovary	-3.58134	-3.21032	-3.18166	1.81408	-0.750101
scf4725_1	ubiquitin specific peptidase 9	K11840	Cluster001	Ovary	-0.382682	-0.978649	-1.05962	0.754226	-0.575812
scf4749_1	lactamase, beta	K17382	Cluster001	Ovary	-1.74623	-1.34663	-1.15695	1.03417	-1.41619
scf4750_1	RAP1 interacting factor homolog (yeast)	K11138	Cluster001	Ovary	-2.0695	-2.06047	-1.21811	0.982097	-1.7333
scf4766_1	zgc:85772	K02606	Cluster001	Ovary	-3.23265	-3.60699	-3.12047	0.390975	-1.28159
scf4766_2	zgc:85772	K02606	Cluster001	Ovary	-3.04964	-3.5081	-3.42014	0.488036	-1.16952
scf4849_2	integrator complex subunit 8	K13145	Cluster001	Ovary	-4.51822	-4.11007	-2.85595	1.24541	-2.43703
scf4876_1	ELAV (embryonic lethal, abnormal vision, Drosophila)-like 1 (Hu antigen R)	K13088	Cluster001	Ovary	-0.882824	-1.14611	-1.5376	1.05497	-0.212592
scf4877_1	transducin (beta)-like 2	0	Cluster001	Ovary	-2.4699	-1.98827	-1.57512	0.479539	-1.89554
scf4877_2	transducin (beta)-like 2	0	Cluster001	Ovary	-2.5616	-2.09365	-1.51301	0.472454	-1.81054
scf4883_1	histone deacetylase 1	0	Cluster001	Ovary	-1.74104	-2.37885	-3.20315	0.381424	-0.524775
scf4971_1	ubiquitin-like modifier activating enzyme 1	K03178	Cluster001	Ovary	-0.980191	-0.845098	-2.12543	0.863345	-1.78017
scf4971_2	ubiquitin-like modifier activating enzyme 1	K03178	Cluster001	Ovary	-0.796213	-1.04292	-2.45515	0.86471	-1.66056
scf4972_2	eukaryotic translation initiation factor 4, gamma 2a	K03260	Cluster001	Ovary	-1.79639	-1.60053	-1.02741	0.382989	-2.68346
scf4995_2	cell division cycle 20 homolog	K03363	Cluster001	Ovary	-4.82852	-4.96495	-6.41374	0.577926	-3.12645
scf5000_1	asparaginyl-tRNA synthetase	K01893	Cluster001	Ovary	-1.78744	-1.82754	-0.768497	0.61726	-1.70997
scf5000_2	asparaginyl-tRNA synthetase	K01893	Cluster001	Ovary	-1.86417	-1.54828	-1.41557	0.619414	-1.59963
scf5030_1	zgc:163014	0	Cluster001	Ovary	-6.53864	-3.89522	-4.8154	0.0370641	-5.04996
scf5030_2	zgc:163014	0	Cluster001	Ovary	-3.84152	-2.85202	-2.54694	0.0981998	-3.68488
scf5036_1	zgc:92610	0	Cluster001	Ovary	-3.57523	-3.61642	-5.09741	0.395569	-5.47354
scf5036_2	zgc:92610	0	Cluster001	Ovary	-3.29049	-3.19938	-4.49033	0.482201	-5.2241
scf5041_1	polo-like kinase 3 (Drosophila)	K08862	Cluster001	Ovary	-2.20574	-2.17539	-2.53184	0.686429	-4.46782
scf5041_2	polo-like kinase 3 (Drosophila)	K08862	Cluster001	Ovary	-2.77309	-2.43757	-2.67115	1.03946	-3.9079
scf5043_1	p21 (CDKN1A)-activated kinase 2a	K04410	Cluster001	Ovary	-0.473069	-0.875731	-1.02067	0.687272	-0.459858
scf5045_1	chromosome segregation 1-like (S. cerevisiae)	0	Cluster001	Ovary	-3.71321	-4.23843	-4.21515	1.26962	-1.73189
scf5045_2	chromosome segregation 1-like (S. cerevisiae)	0	Cluster001	Ovary	-2.22408	-3.10635	-3.08112	0.487809	-1.16113
scf5046_1	chromosome segregation 1-like (S. cerevisiae)	0	Cluster001	Ovary	-2.35685	-2.09398	-2.55828	0.393625	-1.05645
scf5046_2	chromosome segregation 1-like (S. cerevisiae)	0	Cluster001	Ovary	-3.88908	-2.44951	-2.86502	0.246639	-0.980729
scf5119_1	topoisomerase (DNA) I, like	K03163	Cluster001	Ovary	-2.42084	-2.63762	-2.98397	0.230247	-2.8176
scf5135_1	mucolipin-3-like	K04994	Cluster001	Ovary	-2.26239	-4.24324	-5.7521	0.371663	-3.16489
scf5135_2	mucolipin-3-like	K04994	Cluster001	Ovary	-2.16095	-3.8786	-5.30016	0.487114	-3.0482
scf5148_1	hexosaminidase A (alpha polypeptide)	K12373	Cluster001	Ovary	-0.808614	-2.15536	-2.05202	0.758522	-2.58374
scf5157_1	ATPase, H+ transporting, lysosomal V1 subunit A, like	K02145	Cluster001	Ovary	-0.948991	-2.18357	-1.34002	1.17361	-1.81654
scf5157_2	ATPase, H+ transporting, lysosomal V1 subunit A, like	K02145	Cluster001	Ovary	-0.72801	-1.43904	-1.20306	1.19575	-1.64053
scf5165_1	NUF2, NDC80 kinetochore complex component, homolog	K11548	Cluster001	Ovary	-4.0994	-3.75916	-3.31127	0.632181	-2.26469
scf5165_2	NUF2, NDC80 kinetochore complex component, homolog	K11548	Cluster001	Ovary	-4.18345	-3.85895	-3.66729	0.783127	-2.30474
scf5169_1	GCN1 general control of amino-acid synthesis 1-like 1 (yeast)	0	Cluster001	Ovary	-1.47003	-0.837216	-2.05869	0.738414	-1.46679
scf5169_2	GCN1 general control of amino-acid synthesis 1-like 1 (yeast)	0	Cluster001	Ovary	-1.69189	-1.31581	-1.40101	1.15361	-0.82552
scf5207_1	N(alpha)-acetyltransferase 15, NatA auxiliary subunit a	K00670	Cluster001	Ovary	-1.78568	-1.58981	-1.60472	0.894269	-1.03307
scf5207_2	N(alpha)-acetyltransferase 15, NatA auxiliary subunit a	K00670	Cluster001	Ovary	-1.73082	-1.02866	-1.05003	1.02404	-0.827401
scf5224_1	makorin, ring finger protein, 4	K15687	Cluster001	Ovary	-3.93629	-3.6587	-4.44443	0.626036	-2.5764
scf5276_1	pescadillo	K14843	Cluster001	Ovary	-2.25663	-1.59421	-1.41093	0.699624	-2.0136
scf5276_2	pescadillo	K14843	Cluster001	Ovary	-1.70726	-1.3913	-1.13984	0.49965	-1.46991
scf5297_1	si:ch211-234f14.1	K02091	Cluster001	Ovary	-1.99549	-2.49017	-4.21691	0.66621	-3.45261
scf5297_2	si:ch211-234f14.1	K02091	Cluster001	Ovary	-1.91632	-3.19051	-4.96071	0.760926	-3.23674
scf5308_1	zgc:123178	K14840	Cluster001	Ovary	-2.15635	-2.28974	-1.19049	0.645149	-1.03789
scf5308_2	zgc:123178	K14840	Cluster001	Ovary	-2.15904	-2.27082	-1.21503	0.653278	-1.086
scf5321_1	BCL2-related ovarian killer a	K02561	Cluster001	Ovary	-2.38355	-2.44558	-3.05161	0.19465	-3.77341
scf5364_1	growth differentiation factor 9	K05498	Cluster001	Ovary	-5.64774	-3.60135	-4.29451	0.646754	-3.42964
scf5404_1	adenylate cyclase 7	K08047	Cluster001	Ovary	-0.217477	-2.16521	-0.861521	1.90936	-0.99659
scf5421_1	ribosomal RNA processing 1 homolog (S. cerevisiae)	K14849	Cluster001	Ovary	-1.76934	-1.35047	-1.35424	0.226377	-0.744601
scf5421_2	ribosomal RNA processing 1 homolog (S. cerevisiae)	K14849	Cluster001	Ovary	-1.84024	-1.36075	-1.37011	0.282869	-0.559807
scf5451_1	mRNA decapping enzyme	K12584	Cluster001	Ovary	-1.34069	-1.88121	-0.63817	0.389024	-0.711756
scf5451_2	mRNA decapping enzyme	K12584	Cluster001	Ovary	-1.349	-1.77131	-0.809242	0.54626	-0.769353
scf5455_1	cofactor required for Sp1 transcriptional activation, subunit 7	K15169	Cluster001	Ovary	-2.20618	-1.79737	-1.22974	0.788036	-0.745403
scf5455_2	cofactor required for Sp1 transcriptional activation, subunit 7	K15169	Cluster001	Ovary	-2.26416	-1.91247	-1.97959	0.862661	-0.639534
scf5480_1	ankyrin repeat domain 28	K15502	Cluster001	Ovary	-0.372533	0.0556347	-0.430288	0.952532	-0.513759
scf5480_2	ankyrin repeat domain 28	K15502	Cluster001	Ovary	-0.33697	-0.231834	-1.57839	1.04949	-1.23627
scf5491_1	ttk protein kinase	K08866	Cluster001	Ovary	-1.51132	-2.13413	-2.92853	1.20367	-0.892141
scf5497_1	clathrin, heavy polypeptide b (Hc)	K04646	Cluster001	Ovary	-0.179931	-0.808301	-1.0147	1.0149	-0.912374
scf5497_2	clathrin, heavy polypeptide b (Hc)	K04646	Cluster001	Ovary	-0.115631	-0.88479	-0.824893	1.17948	-1.2586
scf5502_2	nucleoporin 153kDa	K14296	Cluster001	Ovary	-0.907659	-2.04924	-0.727993	0.930092	-0.804176
scf5505_2	TatD DNase domain containing 2	K03424	Cluster001	Ovary	-5.98518	-4.02968	-4.67674	0.937262	-0.497733
scf5511_1	BUB3 budding uninhibited by benzimidazoles 3 homolog (yeast)	K02180	Cluster001	Ovary	-2.57431	-2.95189	-3.20599	0.470553	-0.906091
scf5511_2	BUB3 budding uninhibited by benzimidazoles 3 homolog (yeast)	K02180	Cluster001	Ovary	-1.70227	-2.05029	-1.76763	0.405893	-0.72043
scf5526_2	brix domain containing 2	K14820	Cluster001	Ovary	-1.89216	-2.01416	-1.41258	0.493035	-0.291782
scf5535_1	kinectin 1	0	Cluster001	Ovary	-1.19787	-0.86686	-1.76233	0.895491	-1.76497
scf5535_2	kinectin 1	0	Cluster001	Ovary	-1.109	-0.688096	-1.93194	0.770799	-1.84756
scf5541_2	speckle-type POZ protein-like a	K10523	Cluster001	Ovary	-1.16345	-1.91536	-1.77866	0.149275	-0.589887
scf5562_1	zgc:193690	0	Cluster001	Ovary	-4.38357	-2.78789	-3.37896	0.648337	-0.631577
scf5562_2	zgc:193690	0	Cluster001	Ovary	-4.25853	-2.58784	-3.02007	0.783593	-0.869681
scf5578_1	zgc:154100	K03122	Cluster001	Ovary	-6.77988	-3.6357	-5.96733	0.40865	-6.48306
scf5599_2	type II inositol-1,4,5-trisphosphate 5-phosphatase-like	K01099	Cluster001	Ovary	-0.767997	-1.67623	-1.12399	0.784208	-0.926682
scf5607_1	zgc:86635	K07908	Cluster001	Ovary	-1.58859	-4.38976	-5.09808	0.480609	-1.57501
scf5607_2	zgc:86635	K07908	Cluster001	Ovary	-1.30934	-3.41722	-4.99387	0.785922	-1.51715
scf5611_1	general transcription factor IIE, polypeptide 2, beta	K03137	Cluster001	Ovary	-1.57243	-1.91956	-2.31557	0.851782	-0.878885
scf5611_2	general transcription factor IIE, polypeptide 2, beta	K03137	Cluster001	Ovary	-1.73612	-2.56754	-2.74334	1.0089	-0.642303
scf5620_1	RAB guanine nucleotide exchange factor (GEF) 1	0	Cluster001	Ovary	-2.05039	-1.3171	-1.77375	0.817565	-1.28419
scf5628_1	cirrhosis, autosomal recessive 1A (cirhin)	K14548	Cluster001	Ovary	-3.13499	-2.98491	-2.95486	0.407314	-1.02796
scf5628_2	cirrhosis, autosomal recessive 1A (cirhin)	K14548	Cluster001	Ovary	-3.23196	-3.09367	-3.17086	0.530138	-0.960981
scf5631_1	HECT, UBA and WWE domain containing 1	K10592	Cluster001	Ovary	-0.485378	-0.684747	-0.812372	0.948652	-0.453413
scf5631_2	HECT, UBA and WWE domain containing 1	K10592	Cluster001	Ovary	-1.78391	-2.09059	-1.23878	0.868548	-1.03614
scf5652_1	zgc:110727	K02685	Cluster001	Ovary	-2.15348	-2.6384	-4.59043	0.94459	-1.1805
scf5657_1	vascular endothelial zinc finger 1	0	Cluster001	Ovary	-0.677562	-0.0809936	-0.0551411	0.905541	-0.767659
scf5689_2	SEC13 homolog (S. cerevisiae)	K14004	Cluster001	Ovary	-0.189249	-0.244332	-0.013335	0.866075	-0.432153
scf5697_2	uroporphyrinogen decarboxylase	K01599	Cluster001	Ovary	-0.623233	-0.503933	-0.742233	0.0801923	-0.35476
scf5714_1	sphingomyelin phosphodiesterase 5	K12352	Cluster001	Ovary	-1.00167	-3.7337	-2.47334	0.877759	-0.330405
scf5719_1	TRAF-interacting protein	K11985	Cluster001	Ovary	-2.65303	-3.14656	-2.90941	0.551772	-0.57132
scf5719_2	TRAF-interacting protein	K11985	Cluster001	Ovary	-2.54616	-2.85877	-2.13656	0.546418	-0.52215
scf5738_1	tRNA methyltransferase 11 homolog (S. cerevisiae)	K15430	Cluster001	Ovary	-2.21326	-2.10268	-2.12568	0.551961	-0.435881
scf5738_2	tRNA methyltransferase 11 homolog (S. cerevisiae)	K15430	Cluster001	Ovary	-2.50429	-2.21609	-2.76605	0.83059	-0.441793
scf5752_1	S-adenosylhomocysteine hydrolase-like 2	K01251	Cluster001	Ovary	-1.99403	-1.43646	-1.34038	0.916649	-1.3618
scf5752_2	S-adenosylhomocysteine hydrolase-like 2	K01251	Cluster001	Ovary	-2.39913	-1.42006	-1.56162	0.886107	-1.52449
scf5761_1	oligonucleotide/oligosaccharide-binding fold containing 2Aa	0	Cluster001	Ovary	-1.83438	-1.52088	-0.731447	0.89062	-1.28365
scf5761_2	oligonucleotide/oligosaccharide-binding fold containing 2Aa	0	Cluster001	Ovary	-2.27805	-2.69316	-1.91993	1.05982	-1.61147
scf5763_1	methyltransferase like 16	K11393	Cluster001	Ovary	-2.88651	-2.87775	-3.55423	0.140909	-1.89113
scf5764_1	methyltransferase like 16	K11393	Cluster001	Ovary	-2.13369	-1.94037	-1.99375	0.54443	-0.959378
scf5764_2	methyltransferase like 16	K11393	Cluster001	Ovary	-2.13781	-1.95142	-2.04231	0.571297	-0.939163
scf5765_1	WD repeat domain 5	K14963	Cluster001	Ovary	-1.25761	-3.10501	-1.35933	1.0908	-0.619893
scf5765_2	WD repeat domain 5	K14963	Cluster001	Ovary	-0.754279	-1.68229	-0.759049	0.928905	-0.292693
scf5774_1	leucine-rich PPR-motif containing	0	Cluster001	Ovary	-1.5105	-0.314289	-1.58513	1.04837	-0.89004
scf5774_2	leucine-rich PPR-motif containing	0	Cluster001	Ovary	-1.11288	-0.017261	-1.38854	1.21624	-0.930251
scf5775_1	WW domain containing adaptor with coiled-coil a	0	Cluster001	Ovary	-3.05176	-1.9963	-1.34928	1.10131	-1.95701
scf5779_2	zgc:123246	K04289	Cluster001	Ovary	-1.20962	-2.80666	-3.69905	0.455252	-2.35499
scf5794_2	zinc finger protein 280D	0	Cluster001	Ovary	-1.9981	-2.4743	-2.22935	0.253269	-0.77989
scf5817_1	dyskeratosis congenita 1, dyskerin	K11131	Cluster001	Ovary	-3.0917	-2.37903	-2.57502	0.380724	-2.41256
scf5817_2	dyskeratosis congenita 1, dyskerin	K11131	Cluster001	Ovary	-2.86357	-2.0666	-2.04888	0.101654	-2.43059
scf5834_1	DiGeorge syndrome critical region gene 14	K13118	Cluster001	Ovary	-1.59882	-2.0501	-1.1466	1.19142	0.0833318
scf5834_2	DiGeorge syndrome critical region gene 14	K13118	Cluster001	Ovary	-1.13408	-0.66374	-1.12176	1.44859	0.167185
scf5855_2	zgc:154089	K15341	Cluster001	Ovary	-2.50411	-2.31273	-2.5919	0.883648	-0.750638
scf5858_1	ectonucleoside triphosphate diphosphohydrolase 4	K12305	Cluster001	Ovary	-1.41188	-1.64324	-1.08216	0.462514	-1.49669
scf5858_2	ectonucleoside triphosphate diphosphohydrolase 4	K12305	Cluster001	Ovary	-1.03021	-1.3238	-0.841274	0.766475	-1.12914
scf5861_1	ubiquitin specific peptidase 36	K11855	Cluster001	Ovary	-2.05202	-2.55515	-1.09434	1.08182	-0.776491
scf5861_2	ubiquitin specific peptidase 36	K11855	Cluster001	Ovary	-2.45977	-1.60105	-1.33582	1.24501	-1.07849
scf5864_2	transmembrane protein 199	0	Cluster001	Ovary	-1.35769	-1.79022	-1.13983	0.559967	-1.01837
scf5909_1	heterogeneous nuclear ribonucleoprotein A1	K12741	Cluster001	Ovary	-1.03859	-1.48395	-2.29104	0.497952	-1.09063
scf5944_1	zinc finger protein 451	0	Cluster001	Ovary	-1.72114	-2.10538	-1.34642	0.892528	-0.503886
scf5961_1	zgc:162967	K16914	Cluster001	Ovary	-3.67254	-2.54789	-2.97822	0.230594	-2.9024
scf5984_1	heat shock protein 9	K04043	Cluster001	Ovary	-1.91175	-0.569462	-1.54093	1.311	-2.17097
scf5984_2	heat shock protein 9	K04043	Cluster001	Ovary	-1.94856	-0.291642	-1.36872	1.16106	-2.0377
scf6002_1	zgc:103545	0	Cluster001	Ovary	-1.5653	-1.37025	-1.10334	0.228875	-1.94608
scf6002_2	zgc:103545	0	Cluster001	Ovary	-1.5499	-1.51856	-1.27555	0.14063	-1.79619
scf6006_1	HECT, UBA and WWE domain containing 1	K10592	Cluster001	Ovary	-0.888728	-0.979414	-1.92442	1.0836	-0.188656
scf6006_2	HECT, UBA and WWE domain containing 1	K10592	Cluster001	Ovary	-1.22561	-1.44928	-1.07901	1.11943	-0.396381
scf6008_1	zgc:92086	K09140	Cluster001	Ovary	-1.5606	-1.81348	-1.25087	0.216793	-1.10067
scf6008_2	zgc:92086	K09140	Cluster001	Ovary	-1.88688	-2.07684	-1.38257	0.244604	-1.35577
scf6011_1	thymidylate synthase	K00560	Cluster001	Ovary	-3.17735	-3.96566	-5.3932	0.354105	-1.8733
scf6011_2	thymidylate synthase	K00560	Cluster001	Ovary	-3.47483	-3.98092	-5.15018	0.904917	-1.79626
scf6032_1	im:7148400	K00907	Cluster001	Ovary	-4.44176	-3.71053	-4.51479	0.387678	-5.94721
scf6032_2	im:7148400	K00907	Cluster001	Ovary	-4.17008	-3.19379	-3.92885	0.19891	-5.88085
scf6039_1	synovial apoptosis inhibitor 1, synoviolin	K10601	Cluster001	Ovary	-1.2995	-0.736346	-1.36397	1.41466	-1.65966
scf6042_2	structure specific recognition protein 1a	K09272	Cluster001	Ovary	-2.11254	-2.11768	-1.46453	0.845113	-0.806233
scf6043_1	zgc:158636	0	Cluster001	Ovary	-0.697319	-1.25979	-0.899261	0.117193	-0.899778
scf6043_2	zgc:158636	0	Cluster001	Ovary	-0.751601	-1.2173	-0.900607	0.154443	-0.882819
scf6057_1	YY1 associated factor 2	K11468	Cluster001	Ovary	-2.0689	-2.12764	-2.40587	0.143835	-1.2053
scf6057_2	YY1 associated factor 2	K11468	Cluster001	Ovary	-2.28918	-2.09251	-2.38789	0.354988	-1.15078
scf6060_1	zgc:110046	0	Cluster001	Ovary	-2.66305	-0.61861	-1.50021	0.778183	-1.01065
scf6060_2	zgc:110046	0	Cluster001	Ovary	-2.74006	-0.661158	-1.61092	0.618221	-1.0148
scf6062_1	wu:fe14g02	0	Cluster001	Ovary	-2.31924	-1.75928	-2.58138	1.06251	-0.900836
scf6064_1	ubiquitin specific peptidase 9	K11840	Cluster001	Ovary	-1.30812	-1.85164	-2.94983	1.16355	-1.47951
scf6064_2	ubiquitin specific peptidase 9	K11840	Cluster001	Ovary	-1.47771	-1.18956	-1.66161	1.09569	-1.18256
scf6069_2	processing of precursor 7, ribonuclease P family	K14527	Cluster001	Ovary	-2.83862	-2.09729	-2.40201	0.259806	-0.677346
scf6071_2	hypothetical LOC557740	0	Cluster001	Ovary	-3.74605	-1.22768	-0.657379	1.60928	-0.982566
scf6073_1	ubiquitin protein ligase E3A	K10587	Cluster001	Ovary	-0.994328	-0.424658	-2.09702	0.93325	-0.429188
scf6073_2	ubiquitin protein ligase E3A	K10587	Cluster001	Ovary	-0.684215	-0.338382	-1.69974	0.616008	-0.48691
scf6076_1	WD repeat domain 43	K14546	Cluster001	Ovary	-1.53671	-1.57931	-0.926142	0.622632	-1.01186
scf6076_2	WD repeat domain 43	K14546	Cluster001	Ovary	-1.61421	-1.8303	-0.75088	0.754179	-1.13415
scf6081_1	zgc:171734	0	Cluster001	Ovary	-5.74005	-3.53188	-4.2304	0.664795	-5.85492
scf6081_2	zgc:171734	0	Cluster001	Ovary	-5.61735	-3.59344	-4.27366	0.694471	-5.81063
scf6096_1	im:7158796	0	Cluster001	Ovary	-8.99843	-6.1944	-7.84366	-0.00727081	-6.93102
scf6097_1	RAN binding protein 1	K15306	Cluster001	Ovary	-1.13117	-1.19753	-1.07721	0.447617	-1.05198
scf6097_2	RAN binding protein 1	K15306	Cluster001	Ovary	-1.28744	-1.14882	-0.98958	0.476314	-1.17998
scf6100_1	family with sequence similarity 76, member B	0	Cluster001	Ovary	-1.17779	-2.20011	-1.77103	0.371898	-1.58157
scf6100_2	family with sequence similarity 76, member B	0	Cluster001	Ovary	-1.09867	-2.55292	-1.83597	0.473933	-1.43687
scf6106_1	retinal G protein coupled receptor b	K04254	Cluster001	Ovary	-3.34882	-1.91777	-1.64728	0.469779	-2.11839
scf6106_2	retinal G protein coupled receptor b	K04254	Cluster001	Ovary	-8.87872	-5.04007	-5.11628	0.783102	-2.14668
scf6118_1	zgc:158399	0	Cluster001	Ovary	-1.72794	-1.1065	-2.75252	0.844024	-2.16635
scf6130_1	survival motor neuron 1	K13129	Cluster001	Ovary	-2.02975	-2.37783	-1.78654	0.160063	-0.692054
scf6130_2	survival motor neuron 1	K13129	Cluster001	Ovary	-2.14051	-1.96136	-1.36494	0.434956	-0.796353
scf6132_1	zgc:110801	K04460	Cluster001	Ovary	-1.93587	-1.36222	-2.10347	0.838047	-0.760859
scf6132_2	zgc:110801	K04460	Cluster001	Ovary	-1.7908	-1.4602	-2.63988	0.69486	-0.864025
scf6151_2	dkfzp564o0523 protein homolog (human)	0	Cluster001	Ovary	-2.57798	-2.74627	-2.18519	0.325601	-0.53015
scf6161_1	zgc:103636	K03439	Cluster001	Ovary	-3.32268	-3.99247	-4.23111	0.45884	-1.6569
scf6161_2	zgc:103636	K03439	Cluster001	Ovary	-3.36891	-3.46076	-3.79101	0.528132	-1.66831
scf6164_1	myosin, light chain 12, genome duplicate 2	K12757	Cluster001	Ovary	-6.16047	-2.65381	-4.40365	0.156214	-1.10687
scf6202_1	ribokinase	K00852	Cluster001	Ovary	-2.24644	-1.9978	-1.64177	1.44127	-0.7131
scf6232_1	deoxycytidine kinase	K00893	Cluster001	Ovary	-4.87376	-4.85543	-6.84403	0.29425	-4.12572
scf6232_2	deoxycytidine kinase	K00893	Cluster001	Ovary	-5.13444	-5.17299	-6.64114	0.315167	-4.27201
scf6238_1	zgc:194224	0	Cluster001	Ovary	-2.52585	-2.04582	-2.12814	0.618136	-0.81231
scf6240_1	glucosamine-6-phosphate deaminase 1	K02564	Cluster001	Ovary	-1.76337	-2.88758	-3.61357	0.398867	-1.92426
scf6240_2	glucosamine-6-phosphate deaminase 1	K02564	Cluster001	Ovary	-1.78019	-2.80946	-3.58852	0.400306	-2.00669
scf6243_1	PIH1 domain containing 1	0	Cluster001	Ovary	-1.63803	-1.00383	-1.36666	0.350124	-0.552527
scf6243_2	PIH1 domain containing 1	0	Cluster001	Ovary	-2.02277	-1.37831	-1.88718	0.76601	-0.280096
scf6263_2	ring finger protein 113A	K13127	Cluster001	Ovary	-0.919178	-1.00063	-0.918852	0.436347	-0.194166
scf6271_1	zinc ribbon domain containing 1	K03000	Cluster001	Ovary	-2.40858	-1.92675	-2.70928	0.641776	-1.00625
scf6294_1	minichromosome maintenance complex binding protein	0	Cluster001	Ovary	-2.72579	-3.05243	-2.49938	0.642627	-1.16639
scf6294_2	minichromosome maintenance complex binding protein	0	Cluster001	Ovary	-3.78979	-3.53858	-2.64762	0.780099	-1.30514
scf6301_1	wu:fb69f10	0	Cluster001	Ovary	-1.84479	-1.71039	-0.543454	0.984854	-1.14723
scf6301_2	wu:fb69f10	0	Cluster001	Ovary	-1.58599	-2.47729	-1.28388	1.21097	-0.827032
scf6304_1	zgc:158219	0	Cluster001	Ovary	-1.33869	-2.26792	-1.37582	1.24438	-1.09646
scf6310_2	enolase-phosphatase 1	K09880	Cluster001	Ovary	-1.19853	-1.51424	-1.7747	0.848272	-0.341402
scf6338_1	DnaJ (Hsp40) homolog, subfamily C, member 17	K09537	Cluster001	Ovary	-1.65876	-1.1316	-1.43332	0.180194	-0.870834
scf6338_2	DnaJ (Hsp40) homolog, subfamily C, member 17	K09537	Cluster001	Ovary	-1.94926	-1.4383	-1.68285	0.549339	-0.901963
scf6365_1	transketolase	K00615	Cluster001	Ovary	-1.55798	-4.44985	-2.19877	0.0585701	-1.31928
scf6365_2	transketolase	K00615	Cluster001	Ovary	-1.29717	-4.43368	-1.9252	0.359262	-1.12924
scf6370_1	wu:fd16d01	0	Cluster001	Ovary	-6.30447	-4.06818	-4.81385	0.286522	-6.52714
scf6372_2	strawberry notch homolog 1 (Drosophila)	0	Cluster001	Ovary	-1.19679	-0.621739	-1.22108	0.749257	-0.777801
scf6382_1	adaptor-related protein complex 1, beta 1 subunit	K12392	Cluster001	Ovary	-0.510691	-0.624199	-0.580685	1.51027	-0.594871
scf6382_2	adaptor-related protein complex 1, beta 1 subunit	K12392	Cluster001	Ovary	-0.652206	-1.5931	-0.487031	1.26449	-0.717955
scf6416_1	similar to cathepsin A	K13289	Cluster001	Ovary	-3.50311	-2.94917	-2.73613	0.329178	-4.45859
scf6416_2	similar to cathepsin A	K13289	Cluster001	Ovary	-3.71562	-3.02476	-2.87968	0.412418	-4.67652
scf6417_1	similar to cathepsin A	K13289	Cluster001	Ovary	-3.31369	-4.20023	-4.14768	0.489583	-4.60778
scf6417_2	similar to cathepsin A	K13289	Cluster001	Ovary	-3.41427	-4.29564	-4.20651	0.438938	-4.25603
scf6432_1	dehydrogenase/reductase (SDR family) member 3b	K11146	Cluster001	Ovary	-4.21627	-1.88158	-4.29332	0.191363	-1.72771
scf6432_2	dehydrogenase/reductase (SDR family) member 3b	K11146	Cluster001	Ovary	-3.73409	-2.2311	-3.47383	0.158251	-1.67055
scf6433_1	PRP18 pre-mRNA processing factor 18 homolog (yeast)	K12817	Cluster001	Ovary	-1.35027	-1.78855	-1.29903	0.551789	-0.397199
scf6433_2	PRP18 pre-mRNA processing factor 18 homolog (yeast)	K12817	Cluster001	Ovary	-1.41432	-1.83109	-1.37972	0.6355	-0.464374
scf6434_1	aurora kinase A	K11481	Cluster001	Ovary	-3.99163	-2.44814	-2.3165	0.481223	-2.39323
scf6434_2	aurora kinase A	K11481	Cluster001	Ovary	-3.77825	-2.85331	-3.03494	0.473953	-2.42377
scf6461_1	cyclin A2	K06627	Cluster001	Ovary	-7.37112	-5.37357	-7.71832	0.451088	-5.82523
scf6461_2	cyclin A2	K06627	Cluster001	Ovary	-7.21191	-5.17363	-7.27606	0.557245	-5.69242
scf6477_1	cathepsin S, b.1	K01368	Cluster001	Ovary	-5.80561	-4.81362	-6.03813	-0.0170946	-5.88301
scf6477_2	cathepsin S, b.1	K01368	Cluster001	Ovary	-7.2698	-4.86362	-6.60056	0.581903	-7.70246
scf6479_1	cytochrome b reductase 1	K08370	Cluster001	Ovary	-1.71007	-2.30487	-4.91351	0.465313	-1.94173
scf6479_2	cytochrome b reductase 1	K08370	Cluster001	Ovary	-1.65584	-2.25318	-3.65133	0.791753	-1.82894
scf6492_2	ras homolog gene family, member Ga	K07863	Cluster001	Ovary	-1.07025	-1.68702	-1.78381	0.833738	-0.952879
scf6497_1	exosome component 2	K03679	Cluster001	Ovary	-2.38233	-2.77171	-2.21158	0.36548	-1.54661
scf6497_2	exosome component 2	K03679	Cluster001	Ovary	-2.15994	-1.71695	-1.75491	0.369374	-0.942218
scf6498_2	developmentally regulated GTP binding protein 1	0	Cluster001	Ovary	-2.60298	-2.62355	-2.18722	0.478258	-0.614568
scf6502_2	flap structure-specific endonuclease 1	K04799	Cluster001	Ovary	-2.62854	-3.03648	-4.99323	0.338007	-1.15335
scf6503_1	ubiquitin-conjugating enzyme E2G 2	K10575	Cluster001	Ovary	-2.01908	-1.84149	-1.20804	1.70987	-0.761176
scf6516_2	aurora kinase B	K11479	Cluster001	Ovary	-2.81214	-3.73229	-5.42834	0.0545237	-1.36444
scf6517_1	magnesium transporter 1	K12669	Cluster001	Ovary	-1.63823	-2.55649	-0.98852	0.446837	-1.67674
scf6517_2	magnesium transporter 1	K12669	Cluster001	Ovary	-1.29689	-1.67003	-0.724851	0.345045	-1.38413
scf6524_1	transmembrane and coiled-coil domains 1	0	Cluster001	Ovary	-1.08904	-1.79795	-0.929537	0.212523	-1.17014
scf6524_2	transmembrane and coiled-coil domains 1	0	Cluster001	Ovary	-1.31532	-2.0453	-1.24588	0.22894	-1.13512
scf6555_1	KIAA0261 protein	0	Cluster001	Ovary	-1.31038	-1.64946	-0.841452	1.0584	-1.33253
TTncbi22_1	Thunnus thynnus vitellogenin receptor isoform 1 mRNA, complete cds	0	Cluster001	Ovary	-3.87841	-0.719035	-3.38387	0.739055	-2.75449
TTncbi22_2	Thunnus thynnus vitellogenin receptor isoform 1 mRNA, complete cds	0	Cluster001	Ovary	-4.45428	-0.989762	-4.29917	0.766145	-3.04233
TTncbi37_2	Thunnus thynnus partial mRNA for alkaline phosphatase (alp gene)	K01077	Cluster001	Ovary	-2.84682	-2.87267	-0.891484	0.71664	-1.8993
d113675682_1	sodium channel, voltage-gated, type VIII, alpha b	K04840	Cluster002	Heart	-5.17895	4.34326	-1.92319	-1.52179	1.81173
d113675682_2	sodium channel, voltage-gated, type VIII, alpha b	K04840	Cluster002	Heart	-4.14368	4.18454	-2.26035	-2.31239	1.52267
d116875778_1	desmin b	K07610	Cluster002	Heart	-7.08965	5.0493	-1.90459	-5.59303	-2.81964
d116875778_2	desmin b	K07610	Cluster002	Heart	-6.8427	5.10574	-1.90513	-5.39175	-2.9078
d148356252_2	protein phosphatase 1, regulatory (inhibitor) subunit 13B	K17554	Cluster002	Heart	0.269926	2.45305	0.375039	0.523793	0.700411
d148357109_2	wu:fc61g08	K11836	Cluster002	Heart	-2.03295	3.93632	-1.46033	0.0146595	0.175002
d154707841_1	methylmalonyl Coenzyme A mutase	K01847	Cluster002	Heart	-0.801427	2.31322	0.618964	0.262913	-0.563395
d154707841_2	methylmalonyl Coenzyme A mutase	K01847	Cluster002	Heart	-0.799148	2.37018	0.318127	0.220438	-0.452153
d187608538_1	si:ch211-235e18.3	K16311	Cluster002	Heart	1.48288	3.93375	1.00043	-1.90103	0.123596
d187608538_2	si:ch211-235e18.3	K16311	Cluster002	Heart	1.32946	3.8248	-0.55837	-1.33735	0.127382
d187937043_2	SWI/SNF related, matrix associated, actin dependent regulator of chromatin, subfamily d, member 3b	K11650	Cluster002	Heart	-0.18187	3.66242	1.8349	-0.879426	1.31027
d18858374_1	calcium channel, voltage-dependent, L type, alpha 1C subunit	K04850	Cluster002	Heart	-0.673401	4.5056	-0.205084	-2.0816	0.923377
d18858374_2	calcium channel, voltage-dependent, L type, alpha 1C subunit	K04850	Cluster002	Heart	-0.0241853	4.36235	-0.0286784	-2.02828	0.858618
d18859002_1	myocyte enhancer factor 2a	K09260	Cluster002	Heart	-1.58659	5.42356	-0.97576	-3.88652	-1.63876
d18859002_2	myocyte enhancer factor 2a	K09260	Cluster002	Heart	-1.5517	5.69152	-2.7324	-4.49199	-2.38027
d261278377_1	junctophilin 1a	0	Cluster002	Heart	0.770379	4.01138	-0.304659	-1.25821	1.62738
d261278377_2	junctophilin 1a	0	Cluster002	Heart	0.95419	3.86605	0.475075	-1.90825	1.29838
d27545210_1	thrombospondin 4b	K04659	Cluster002	Heart	0.636639	3.19164	0.0773563	-2.08385	-0.913056
d325651921_1	TNNI3 interacting kinase	K17535	Cluster002	Heart	-1.44228	5.05267	-0.317768	-0.506193	-1.37426
d325651921_2	TNNI3 interacting kinase	K17535	Cluster002	Heart	-0.489539	5.4209	0.131521	-0.0189488	-1.24482
d326667742_2	acetyl-CoA carboxylase beta	K11262	Cluster002	Heart	0.349684	2.85768	1.35503	0.00368106	0.0491823
d326671861_1	myosin, heavy chain 7b	K10352	Cluster002	Heart	-1.78583	4.53646	-0.188532	-3.04395	-3.71497
d326671861_2	myosin, heavy chain 7b	K10352	Cluster002	Heart	-4.21607	4.57318	-1.51653	-4.07665	-3.74849
d326674233_1	myosin XVIII-like 1	K10362	Cluster002	Heart	-0.0327119	3.41673	1.11383	-0.135288	-0.502551
d326674233_2	myosin XVIII-like 1	K10362	Cluster002	Heart	-0.26595	4.88431	1.1237	-1.72329	-0.47127
d326675703_1	ribosomal protein S6 kinase alpha-5-like	K04445	Cluster002	Heart	0.91038	3.32927	-0.593437	0.144849	0.509336
d326677256_2	myeloid/lymphoid or mixed-lineage leukemia (trithorax homolog, Drosophila); translocated to, 4	K05702	Cluster002	Heart	0.460061	2.05223	0.33515	-0.983881	-0.0387442
d326679916_1	myosin-7-like	K10352	Cluster002	Heart	-3.69279	4.90922	-2.55668	-4.57505	-4.76128
d326679916_2	myosin-7-like	K10352	Cluster002	Heart	-4.71846	4.90936	-3.35781	-4.24174	-5.31585
d38198634_1	SWI/SNF related, matrix associated, actin dependent regulator of chromatin, subfamily d, member 1	K11650	Cluster002	Heart	0.138076	2.07161	0.040536	0.849421	0.589466
d38707982_1	aconitase 2, mitochondrial	K01681	Cluster002	Heart	-1.03935	3.30207	-0.264622	1.42369	-0.458839
d38707982_2	aconitase 2, mitochondrial	K01681	Cluster002	Heart	-1.18569	3.39076	-0.211103	1.53299	-0.622057
d41054969_1	bone morphogenetic protein 5	K04663	Cluster002	Heart	1.13938	5.32405	-0.431711	-0.253428	0.833966
d41054969_2	bone morphogenetic protein 5	K04663	Cluster002	Heart	0.453928	5.97534	-0.7862	-0.663441	0.710157
d41055727_1	ATPase, Ca++ transporting, cardiac muscle, slow twitch 2a	K05853	Cluster002	Heart	-3.42429	4.35143	-2.72613	-3.12398	-4.5133
d41055727_2	ATPase, Ca++ transporting, cardiac muscle, slow twitch 2a	K05853	Cluster002	Heart	-4.07942	4.28985	-3.55019	-3.16525	-3.88116
d47086128_1	estrogen-related receptor alpha	K08552	Cluster002	Heart	0.490225	3.76621	1.06511	-0.837442	1.24612
d47086128_2	estrogen-related receptor alpha	K08552	Cluster002	Heart	0.46246	3.58915	1.13475	-0.599948	1.57777
d56118752_1	troponin C type 1a (slow)	K05865	Cluster002	Heart	-5.52395	3.35998	-4.65932	-6.26874	-6.12909
d56118752_2	troponin C type 1a (slow)	K05865	Cluster002	Heart	-5.62936	4.09575	-4.81604	-6.26439	-6.21173
d66472493_1	phosphorylase, glycogen (muscle) A	K00688	Cluster002	Heart	-3.43635	5.08133	-5.71881	-5.4158	-4.86583
d66472493_2	phosphorylase, glycogen (muscle) A	K00688	Cluster002	Heart	-1.90676	5.18644	-3.3031	-3.75249	-2.21159
deg070223_1	titin a	K12567	Cluster002	Heart	-2.81835	4.59567	-3.28676	-3.55196	-2.67343
deg070223_2	titin a	K12567	Cluster002	Heart	-4.32846	4.25726	-1.88392	-3.67824	-2.75842
deg070251_1	titin a	K12567	Cluster002	Heart	-4.52163	4.82352	-5.11597	-5.14772	-3.84472
deg070251_2	titin a	K12567	Cluster002	Heart	-3.57013	4.55012	-4.02863	-3.68662	-2.80733
deg070402_1	desmin b	K07610	Cluster002	Heart	-6.63332	5.02956	-5.55437	-6.42527	-3.84668
deg070437_1	kelch-like 31 (Drosophila)	K10467	Cluster002	Heart	-6.38075	4.91299	-6.41025	-6.46007	-5.31623
deg070722_1	myomesin 1b	0	Cluster002	Heart	-4.79487	4.92182	-2.3968	-5.15955	-3.80245
deg070722_2	myomesin 1b	0	Cluster002	Heart	-6.86098	5.17231	-3.09807	-5.20403	-4.39424
deg070765_1	myomesin 1b	0	Cluster002	Heart	-7.09205	4.4349	-5.98514	-6.51044	-7.00442
deg070765_2	myomesin 1b	0	Cluster002	Heart	-6.62953	4.52711	-7.14465	-7.41821	-8.01577
deg070925_1	microtubule-associated protein, RP/EB family, member 1	0	Cluster002	Heart	-7.61512	3.78262	-8.06643	-9.35224	-6.04805
deg070930_1	titin a	K12567	Cluster002	Heart	-5.58408	4.22237	-4.5897	-5.86902	-3.90545
deg070930_2	titin a	K12567	Cluster002	Heart	-6.08007	4.18498	-4.47226	-6.06996	-3.85592
deg071637_1	vascular endothelial growth factor Ab	K05448	Cluster002	Heart	0.979629	4.61095	2.20269	-6.57996	1.25737
deg071724_1	coactosin-like 1 (Dictyostelium)	0	Cluster002	Heart	-6.37919	3.73202	-1.83704	-7.09618	-0.841092
deg071904_2	myosin, light polypeptide 7, regulatory	K12754	Cluster002	Heart	-9.44743	2.30488	-8.42096	-10.9801	-9.75303
deg071932_2	aconitase 2, mitochondrial	K01681	Cluster002	Heart	0.149594	3.75599	0.956182	0.205773	-0.341751
deg072121_1	titin b	K12567	Cluster002	Heart	-5.25136	4.3875	-1.99398	-3.48053	-2.66287
deg072121_2	titin b	K12567	Cluster002	Heart	-4.24963	4.21759	-2.1295	-2.48315	-3.53333
deg072176_1	glioblastoma amplified sequence	0	Cluster002	Heart	-0.160855	3.44034	-2.40974	-0.237733	0.995009
deg073173_1	zgc:111961	K02133	Cluster002	Heart	-0.812461	1.48667	-0.136597	-0.886057	-0.00919509
deg073173_2	zgc:111961	K02133	Cluster002	Heart	-0.687562	1.76027	-0.0371289	-0.731802	0.116033
deg073239_1	FK506 binding protein 1b	K09568	Cluster002	Heart	0.793512	2.68659	0.795549	-0.194706	0.371338
deg073239_2	FK506 binding protein 1b	K09568	Cluster002	Heart	0.775394	2.7604	0.821227	-0.238469	0.287926
deg073858_1	leucine rich repeat (in FLII) interacting protein 2	0	Cluster002	Heart	-0.0551763	3.18298	0.258923	0.0185192	-0.0707771
deg073858_2	leucine rich repeat (in FLII) interacting protein 2	0	Cluster002	Heart	0.558012	4.22631	0.633132	-2.75535	-0.0429408
deg073917_1	zgc:56116	0	Cluster002	Heart	-3.00329	4.53019	-4.39052	-8.88281	-7.46961
deg073917_2	zgc:56116	0	Cluster002	Heart	-3.13701	4.54113	-3.98982	-8.38897	-7.30415
deg073924_1	succinate-CoA ligase, ADP-forming, beta subunit	0	Cluster002	Heart	-2.9069	4.93404	-3.6737	-1.63418	0.240584
deg073967_1	troponin C type 1b (slow)	K05865	Cluster002	Heart	-5.64853	4.82021	-3.98083	-4.06582	-3.00609
deg073967_2	troponin C type 1b (slow)	K05865	Cluster002	Heart	-3.53188	4.65022	-3.11232	-3.41887	-2.40341
deg073971_2	troponin I, skeletal, slow like	0	Cluster002	Heart	-6.96228	5.60183	-5.34521	-6.84681	-3.59995
deg073986_1	transforming growth factor, beta 3	K13377	Cluster002	Heart	1.84892	4.03742	0.545738	-2.68694	1.17325
deg073986_2	transforming growth factor, beta 3	K13377	Cluster002	Heart	1.94507	4.0449	0.912045	-3.30081	0.99499
deg074043_1	titin a	K12567	Cluster002	Heart	-1.71933	4.17702	-1.14451	-0.992721	-2.38976
deg074043_2	titin a	K12567	Cluster002	Heart	-2.34557	4.30601	-1.4815	-1.41025	-2.56525
deg074449_1	ATPase, Ca++ transporting, cardiac muscle, slow twitch 2a	K05853	Cluster002	Heart	-0.595075	4.3404	-0.65312	-1.85067	-2.09862
deg074449_2	ATPase, Ca++ transporting, cardiac muscle, slow twitch 2a	K05853	Cluster002	Heart	-0.135379	4.55089	-1.33688	-2.82903	-2.37472
deg074464_1	zgc:162944	0	Cluster002	Heart	-0.769275	1.62099	-1.00766	-0.549138	0.293249
deg074464_2	zgc:162944	0	Cluster002	Heart	-0.81421	1.55742	-1.17332	-0.556857	0.283673
deg074481_1	si:ch211-236l14.3	K08765	Cluster002	Heart	0.519963	4.03798	0.94899	-2.04405	0.510389
deg075201_1	si:ch211-242b18.1	K16549	Cluster002	Heart	-1.76379	4.4889	0.411847	1.17693	-1.82162
deg075867_2	propionyl Coenzyme A carboxylase, beta polypeptide	K01966	Cluster002	Heart	-1.9374	1.91366	-0.0443223	-0.0691288	-0.124787
deg076018_1	NADH dehydrogenase (ubiquinone) 1 beta subcomplex, 10	K03966	Cluster002	Heart	-0.957328	1.48211	-0.705495	-0.394302	0.409145
deg076018_2	NADH dehydrogenase (ubiquinone) 1 beta subcomplex, 10	K03966	Cluster002	Heart	-0.817962	1.69362	-0.573964	-0.306992	0.575399
deg076372_1	non-metastatic cells 2b.1, protein (NM23B) expressed in	K00940	Cluster002	Heart	-2.3688	0.519253	-2.60932	-3.69423	-2.46362
deg076372_2	non-metastatic cells 2b.1, protein (NM23B) expressed in	K00940	Cluster002	Heart	-2.61016	0.644659	-2.71684	-3.60483	-2.68969
deg076412_1	CAP, adenylate cyclase-associated protein, 2 (yeast)	K17261	Cluster002	Heart	-1.7145	4.30633	0.512042	-1.49999	2.12925
deg076417_1	zgc:73293	K02128	Cluster002	Heart	-0.960707	1.57093	0.093919	-0.00973725	-0.448256
deg076661_1	myomesin 1b	0	Cluster002	Heart	-0.0245076	3.4922	0.975786	0.169832	-0.420371
deg076683_1	dystonin-like	K10382	Cluster002	Heart	1.87412	3.82282	1.19016	-1.73352	-0.216602
deg076683_2	dystonin-like	K10382	Cluster002	Heart	1.10889	3.35388	0.515122	-3.80464	-0.322219
deg076893_1	zgc:162240	K11351	Cluster002	Heart	-1.2515	1.37252	-1.12875	-0.0499589	-0.519813
deg077047_1	titin b	K12567	Cluster002	Heart	-4.52687	4.44137	-1.42833	-1.13595	-3.11692
deg077047_2	titin b	K12567	Cluster002	Heart	-3.34462	4.08234	-1.4563	-1.13683	-3.64298
deg077295_1	methylmalonyl CoA epimerase	K05606	Cluster002	Heart	-1.73347	1.78038	-0.188344	-0.277863	-0.135942
deg077511_1	topoisomerase (DNA) III alpha	K03165	Cluster002	Heart	-0.470855	3.90763	-0.0399429	1.85072	0.297595
deg077545_1	ubiquitin specific peptidase 28	K11849	Cluster002	Heart	-3.0974	5.03117	-1.86463	-1.59551	-2.96707
deg077545_2	ubiquitin specific peptidase 28	K11849	Cluster002	Heart	-6.36901	5.44953	-4.33844	-4.20247	-1.1864
deg077625_2	cytochrome c oxidase subunit Vaa	K02264	Cluster002	Heart	0.0901008	2.46329	0.86483	-1.07875	0.22966
deg077690_2	catenin (cadherin-associated protein), alpha 1, 102kDa	K05691	Cluster002	Heart	0.659366	2.68026	-0.15124	0.521259	-0.332919
deg077768_1	NADH dehydrogenase (ubiquinone) 1 beta subcomplex, 8	K03964	Cluster002	Heart	-0.38616	2.03212	-0.655252	-0.346294	-0.50175
deg077768_2	NADH dehydrogenase (ubiquinone) 1 beta subcomplex, 8	K03964	Cluster002	Heart	-0.467373	1.87863	-0.883506	-0.264835	-0.418573
deg077805_1	titin b	K12567	Cluster002	Heart	-7.29715	5.01419	-4.76464	-4.54198	-4.10561
deg077805_2	titin b	K12567	Cluster002	Heart	-5.01755	4.85886	-2.50793	-3.28005	-3.96595
deg078221_1	ATP synthase, H+ transporting, mitochondrial F0 complex, subunit d	K02138	Cluster002	Heart	-0.531846	1.03802	-0.545421	-0.00169635	-0.187451
deg078221_2	ATP synthase, H+ transporting, mitochondrial F0 complex, subunit d	K02138	Cluster002	Heart	-0.529998	1.04136	-0.591182	-0.0733764	-0.182985
deg078447_2	adaptor-related protein complex 4, epsilon 1 subunit	K12400	Cluster002	Heart	0.00468242	2.05406	-0.225167	-0.463486	0.681929
deg078560_2	titin b	K12567	Cluster002	Heart	-6.60108	5.03218	-3.2387	-5.26133	-2.92043
deg078698_1	GABA(A) receptor-associated protein-like 2	K08341	Cluster002	Heart	-0.0284576	1.80653	-0.0508084	-0.0711529	-0.0745742
deg078698_2	GABA(A) receptor-associated protein-like 2	K08341	Cluster002	Heart	0.0766275	1.56079	-0.251627	-0.110018	-0.0635912
deg078713_2	zgc:153978	K02265	Cluster002	Heart	-2.04197	5.01426	2.28166	-5.51668	-1.73075
deg079016_2	myocyte enhancer factor 2a	K09262	Cluster002	Heart	-0.855483	5.01686	-1.61077	-5.03934	-2.12953
deg079224_1	titin a	K12567	Cluster002	Heart	-4.22697	4.32304	-1.27103	-2.93446	-3.13653
deg079224_2	titin a	K12567	Cluster002	Heart	-4.56321	4.36137	-1.87799	-2.63767	-2.67721
deg079508_1	glyceraldehyde-3-phosphate dehydrogenase	K00134	Cluster002	Heart	-7.06118	2.02311	-6.13304	-0.168116	-3.53917
deg079508_2	glyceraldehyde-3-phosphate dehydrogenase	K00134	Cluster002	Heart	-6.90963	1.86047	-5.93125	-0.164863	-3.46634
deg079525_2	Ral GTPase activating protein, alpha subunit 1 (catalytic)	0	Cluster002	Heart	1.77156	3.57287	1.39761	-2.19462	1.07772
deg079580_1	myosin, light polypeptide 9, regulatory	K12757	Cluster002	Heart	0.252708	3.26263	-0.168935	-1.61785	0.948205
deg079580_2	myosin, light polypeptide 9, regulatory	K12757	Cluster002	Heart	0.332642	3.41771	0.000308514	-1.6042	1.11993
deg079587_1	RIP140-A	0	Cluster002	Heart	0.635818	2.54232	0.986597	0.268662	0.631421
deg079646_2	dystonin-like	K10382	Cluster002	Heart	0.867803	3.62606	1.83219	-0.760806	0.356658
deg079666_1	cytochrome c, somatic b	K08738	Cluster002	Heart	-0.764394	3.73946	0.296944	-2.10031	-1.33742
deg079691_1	ubiquitin carboxyl-terminal hydrolase 2-like	K11833	Cluster002	Heart	2.29365	4.38121	-5.25689	-4.45646	1.11356
deg079691_2	ubiquitin carboxyl-terminal hydrolase 2-like	K11833	Cluster002	Heart	2.04622	4.3614	-4.53305	-5.31543	0.965878
deg079765_1	taxilin beta b	0	Cluster002	Heart	-1.53431	4.38579	-1.09881	-0.487697	-1.16907
deg079787_1	succinate dehydrogenase complex, subunit C, integral membrane protein	K00236	Cluster002	Heart	-0.414773	2.09519	0.0337131	-0.492499	0.689912
deg079787_2	succinate dehydrogenase complex, subunit C, integral membrane protein	K00236	Cluster002	Heart	-0.505516	2.00819	-0.144559	-0.47175	0.631817
deg079930_1	ddb1 and cul4 associated factor 6	K11795	Cluster002	Heart	-0.173945	3.23902	-0.511172	-1.7884	0.298696
deg079930_2	ddb1 and cul4 associated factor 6	K11795	Cluster002	Heart	-0.318869	3.81297	-0.363789	-1.6217	0.155171
deg079966_1	titin b	K12567	Cluster002	Heart	-5.62952	5.34245	-2.84756	-2.69327	-4.29792
deg079966_2	titin b	K12567	Cluster002	Heart	-6.074	4.9924	-3.67846	-4.75166	-5.05037
deg080180_1	si:ch211-236l14.3	K08765	Cluster002	Heart	-2.84626	5.33663	-3.94057	-4.6081	-1.8029
deg080180_2	si:ch211-236l14.3	K08765	Cluster002	Heart	-3.17293	5.54021	-4.98895	-6.86329	-1.81966
deg080220_1	integrin, beta 1a	K05719	Cluster002	Heart	1.59915	3.72561	0.851124	-1.99827	-0.128294
deg080874_1	myosin binding protein C, cardiac	K12568	Cluster002	Heart	-4.07589	5.04938	-2.03782	-2.52799	-4.34945
deg080874_2	myosin binding protein C, cardiac	K12568	Cluster002	Heart	-3.78144	5.08748	-1.56511	-2.44406	-3.01603
deg080963_1	coenzyme Q10 homolog B (S. cerevisiae)	0	Cluster002	Heart	0.0373402	3.6647	0.411606	0.62685	-0.300931
deg080963_2	coenzyme Q10 homolog B (S. cerevisiae)	0	Cluster002	Heart	-0.537799	3.85343	0.373027	0.646077	-0.163063
deg081048_1	sodium channel, voltage-gated, type III, beta	K04847	Cluster002	Heart	-3.26566	5.08662	-0.727973	-2.49153	-2.11792
deg081463_2	integrin, beta 1a	K05719	Cluster002	Heart	2.05349	4.74644	0.337584	-1.99303	0.385459
deg081486_1	cytochrome b-c1 complex subunit 9-like	K00419	Cluster002	Heart	-0.404079	1.40696	-1.37475	-0.463078	0.507027
deg081515_1	branched chain alpha-ketoacid dehydrogenase kinase	K00905	Cluster002	Heart	1.34068	3.05677	1.05176	-0.592196	1.06151
deg081521_1	si:dkey-263h23.7	0	Cluster002	Heart	0.320162	3.42404	0.0967789	0.435597	-0.441172
deg081644_1	DnaJ (Hsp40) homolog, subfamily B, member 6a	K09512	Cluster002	Heart	-3.6352	5.10639	-0.258633	-3.77498	0.392479
deg082182_1	NADH dehydrogenase (ubiquinone) 1 alpha subcomplex, 4	K03948	Cluster002	Heart	-3.12209	2.70179	-4.16961	-5.5984	-4.48379
deg082182_2	NADH dehydrogenase (ubiquinone) 1 alpha subcomplex, 4	K03948	Cluster002	Heart	-3.19269	3.88403	-5.44174	-7.05249	-5.12864
deg082528_1	PDZ and LIM domain 5	0	Cluster002	Heart	-0.800264	4.64814	-0.481758	-3.18391	-4.21712
deg082729_1	myocyte enhancer factor 2a	K04454	Cluster002	Heart	0.0839714	5.01515	-0.329388	-2.89217	-1.33878
deg082729_2	myocyte enhancer factor 2a	K04454	Cluster002	Heart	0.942758	4.79037	-0.182308	-2.27228	-1.7687
deg082851_1	zgc:100933	K07524	Cluster002	Heart	0.994515	3.1364	0.961633	-0.817954	0.471339
deg082851_2	zgc:100933	K07524	Cluster002	Heart	1.00653	3.34806	1.03671	-0.753389	0.454934
deg083098_2	milk fat globule-EGF factor 8 protein b	0	Cluster002	Heart	0.344205	2.91902	-0.587817	0.666914	1.46343
deg083100_1	bone morphogenetic protein 5	K04663	Cluster002	Heart	-0.477232	4.93262	-0.910304	-1.87965	0.635541
deg083195_1	adenosine receptor A3-like	0	Cluster002	Heart	1.10115	3.2184	1.225	-1.54448	0.563474
deg083300_1	zgc:56116	0	Cluster002	Heart	0.392886	3.95794	0.375686	-1.53799	-1.45841
deg083491_1	mitogen-activated protein kinase-activated protein kinase 2a	K04443	Cluster002	Heart	-1.0123	3.8576	-1.42818	-0.498734	0.222944
deg083491_2	mitogen-activated protein kinase-activated protein kinase 2a	K04443	Cluster002	Heart	-4.31904	3.70408	-2.16183	0.44838	-1.50796
deg083516_1	titin a	K12567	Cluster002	Heart	-3.65091	4.52913	-2.49785	-3.34215	-3.20931
deg083516_2	titin a	K12567	Cluster002	Heart	-3.87113	4.72334	-2.88675	-2.8783	-2.19816
deg083647_1	aminoadipate-semialdehyde synthase	K14157	Cluster002	Heart	-1.72491	2.01955	-0.352661	0.371633	-0.342768
deg083647_2	aminoadipate-semialdehyde synthase	K14157	Cluster002	Heart	-1.57022	1.98682	-0.214721	0.491898	-0.271453
deg083654_1	ubiquitin specific peptidase 28	K11849	Cluster002	Heart	-0.44306	3.90685	-0.547249	-0.103873	-0.552963
deg083654_2	ubiquitin specific peptidase 28	K11849	Cluster002	Heart	-0.876708	3.81462	0.116773	-0.625468	-0.594992
deg083837_1	ryanodine receptor 2 (cardiac)	K04962	Cluster002	Heart	-2.06246	4.09989	0.0774857	-0.263239	-0.0494143
deg083837_2	ryanodine receptor 2 (cardiac)	K04962	Cluster002	Heart	-1.91068	4.06718	-0.347717	-0.835597	-0.456909
deg083960_1	connective tissue growth factor	K06827	Cluster002	Heart	1.84016	3.96535	0.44403	-2.25964	0.348648
deg083960_2	connective tissue growth factor	K06827	Cluster002	Heart	1.94655	4.13273	0.241051	-2.20808	0.428812
deg083971_1	transmembrane protein 14C	0	Cluster002	Heart	-0.449965	1.58651	-0.842277	-0.403949	-1.03802
deg084047_1	solute carrier family 41 member 3-like	K15122	Cluster002	Heart	-1.95505	4.28105	0.123677	-1.41016	-1.08323
deg084053_1	protein kinase, cAMP-dependent, regulatory, type II, alpha A	K04739	Cluster002	Heart	0.306968	2.63597	-0.984441	0.202346	-1.00252
deg084053_2	protein kinase, cAMP-dependent, regulatory, type II, alpha A	K04739	Cluster002	Heart	0.270798	2.70116	-1.02928	0.0491111	-1.0313
deg084151_2	myosin-6-like	K10352	Cluster002	Heart	-6.22213	5.03751	-4.1365	-5.86717	-5.38367
deg084254_1	zgc:92578	K08869	Cluster002	Heart	-1.95562	3.75359	1.27958	-0.299041	0.337508
deg084254_2	zgc:92578	K08869	Cluster002	Heart	-2.10664	3.35819	1.23105	-0.19996	0.27182
deg084365_1	kelch repeat and BTB (POZ) domain containing 10a	K10473	Cluster002	Heart	-5.31784	5.43211	-1.95966	-3.52051	-1.78478
deg084365_2	kelch repeat and BTB (POZ) domain containing 10a	K10473	Cluster002	Heart	-5.54541	5.99622	-1.59799	-2.6722	-1.56272
deg084494_1	growth arrest-specific 1a	K06232	Cluster002	Heart	0.381677	3.42362	0.217011	-0.316696	0.377379
deg084494_2	growth arrest-specific 1a	K06232	Cluster002	Heart	0.313553	3.4882	0.30447	-0.243692	0.464533
deg084534_1	myocyte enhancer factor 2a	0	Cluster002	Heart	-7.21951	5.46818	-5.5143	-6.61136	-6.45813
deg084588_1	titin b	K12567	Cluster002	Heart	-6.12445	4.67898	-3.69097	-3.88602	-3.27298
deg084588_2	titin b	K12567	Cluster002	Heart	-6.58055	5.16458	-4.29049	-4.52619	-4.24279
deg084601_1	zgc:66156	K10352	Cluster002	Heart	-3.61188	4.1598	-2.04135	-3.5922	-3.50961
deg084601_2	zgc:66156	K10352	Cluster002	Heart	-3.46491	4.31568	-2.46453	-3.68028	-3.66653
deg084838_1	si:ch211-272f3.4	K10590	Cluster002	Heart	1.59137	3.86556	1.35426	-1.57397	0.905803
deg085003_2	potassium voltage-gated channel, subfamily H (eag-related), member 2	K04909	Cluster002	Heart	-3.74144	4.59567	-1.01547	-0.904189	-1.102
deg085422_1	pseudopodium-enriched atypical kinase 1-like	K17538	Cluster002	Heart	-0.55285	3.2122	-0.131875	-1.24666	1.26331
deg085439_1	si:ch211-197n10.2	0	Cluster002	Heart	0.538514	2.8622	0.841004	0.292792	-0.604423
deg085442_1	similar to obscurin, cytoskeletal calmodulin and titin-interacting RhoGEF	K17531	Cluster002	Heart	-1.17404	4.19668	1.24868	-0.526188	-0.000582695
deg085442_2	similar to obscurin, cytoskeletal calmodulin and titin-interacting RhoGEF	K17531	Cluster002	Heart	-3.47737	4.8447	-1.07602	-2.85831	0.45179
deg085498_1	ATPase, Na+/K+ transporting, beta 3a polypeptide	K01540	Cluster002	Heart	0.496581	4.88916	-4.51386	-5.07789	-0.0528812
deg085498_2	ATPase, Na+/K+ transporting, beta 3a polypeptide	K01540	Cluster002	Heart	0.461994	4.53111	-3.00377	-4.99115	0.150968
deg085571_1	extended synaptotagmin-2-like	0	Cluster002	Heart	-0.69408	4.42227	-1.51913	-2.54729	1.4957
deg085571_2	extended synaptotagmin-2-like	0	Cluster002	Heart	-0.70289	3.73552	-2.02971	-2.34636	1.15541
deg085886_1	e3 ubiquitin-protein ligase TRIM21-like	K12015	Cluster002	Heart	-0.814568	1.30499	-0.161429	-0.240128	0.0836618
deg086231_1	hedgehog acyltransferase-like, a	0	Cluster002	Heart	-4.12018	5.06099	-1.5257	-2.20202	0.567804
deg086231_2	hedgehog acyltransferase-like, a	0	Cluster002	Heart	-1.01022	4.1228	0.242921	-0.910354	0.485114
deg086335_1	collagen, type IV, alpha 2	K06237	Cluster002	Heart	1.80856	3.76831	0.0520111	-4.56207	1.5812
deg086335_2	collagen, type IV, alpha 2	K06237	Cluster002	Heart	1.97896	3.92253	0.211145	-3.79888	1.74272
deg086407_1	spectrin, beta, erythrocytic	K06115	Cluster002	Heart	0.618304	4.69383	-0.0482898	-4.24568	-2.3719
deg086407_2	spectrin, beta, erythrocytic	K06115	Cluster002	Heart	0.678802	4.32005	0.272252	-2.973	-2.50568
deg086471_1	Ral GTPase activating protein, alpha subunit 1 (catalytic)	0	Cluster002	Heart	1.33011	3.00034	0.952839	-0.30466	0.316743
deg086471_2	Ral GTPase activating protein, alpha subunit 1 (catalytic)	0	Cluster002	Heart	1.39814	3.03062	0.825174	-0.33902	0.337724
deg086478_1	ras-related protein Rab-6A-like	K07893	Cluster002	Heart	-0.51455	2.10232	-0.141863	0.141223	-0.67667
deg086478_2	ras-related protein Rab-6A-like	K07893	Cluster002	Heart	-0.468202	2.97556	-0.320086	0.558691	-0.536179
deg087014_1	angiopoietin-like 1	0	Cluster002	Heart	2.03609	5.51814	2.6859	0.296416	0.630312
deg087028_1	xin actin-binding repeat containing 1	0	Cluster002	Heart	-5.71397	5.28915	-3.54559	-5.01705	-4.98197
deg087028_2	xin actin-binding repeat containing 1	0	Cluster002	Heart	-4.45024	4.7557	-2.79653	-3.83208	-4.60023
deg087348_1	tenascin-X-like	K06252	Cluster002	Heart	-3.33662	4.26739	-3.72354	-1.06746	0.670946
deg087348_2	tenascin-X-like	K06252	Cluster002	Heart	-3.89898	4.21737	-3.72937	-1.02544	0.54035
deg087492_1	xin actin-binding repeat containing 1	0	Cluster002	Heart	-3.95497	4.2529	-0.830034	-3.04758	-3.67549
deg087509_1	zgc:65870	K13162	Cluster002	Heart	-2.46844	4.16294	-0.137731	-1.53596	-0.0607607
deg087509_2	zgc:65870	K13162	Cluster002	Heart	-0.232396	4.26698	0.905929	0.474549	0.475023
deg087640_1	fibulin 2	K17307	Cluster002	Heart	0.488421	2.64154	0.446222	0.105241	1.05671
deg087689_1	cytochrome c oxidase subunit Vaa	K02264	Cluster002	Heart	-0.0653346	2.42071	0.455162	-1.47228	0.414928
deg087689_2	cytochrome c oxidase subunit Vaa	K02264	Cluster002	Heart	-0.00666213	2.32678	0.336554	-1.44536	0.398665
deg087760_1	si:dkey-102c8.6	K01425	Cluster002	Heart	-3.13247	4.59814	1.31723	-4.4854	-1.40492
deg087760_2	si:dkey-102c8.6	K01425	Cluster002	Heart	-3.21333	4.84695	1.34235	-4.4573	-1.39227
deg087946_1	polymerase I and transcript release factor b	0	Cluster002	Heart	0.614371	3.24426	-0.027997	-1.40898	1.33912
deg087946_2	polymerase I and transcript release factor b	0	Cluster002	Heart	0.772867	3.19027	-0.109288	-1.73341	1.34496
deg087983_2	hypothetical protein LOC569976	K14282	Cluster002	Heart	1.66238	4.59012	-0.113346	1.49024	0.706868
deg088049_2	si:ch211-260b17.6	0	Cluster002	Heart	1.40782	2.69095	0.965765	-0.366591	-0.211766
deg088114_1	zgc:172271	0	Cluster002	Heart	0.505685	3.95863	-0.513482	-3.35077	1.37147
deg088190_1	procollagen C-endopeptidase enhancer 2b	0	Cluster002	Heart	1.10616	3.84922	-0.838223	-2.32266	1.73825
deg088190_2	procollagen C-endopeptidase enhancer 2b	0	Cluster002	Heart	0.947363	3.83615	-1.10379	-1.82654	1.74944
deg088344_1	wu:fb92f04	0	Cluster002	Heart	-0.724835	4.23723	-0.469488	-0.906141	-1.94129
deg088344_2	wu:fb92f04	0	Cluster002	Heart	-0.329943	4.1079	-1.41284	-1.29642	-2.55323
deg088508_1	sodium bicarbonate cotransporter 3-like	K13858	Cluster002	Heart	-0.709166	3.95426	-1.22333	0.0802458	0.327808
deg088508_2	sodium bicarbonate cotransporter 3-like	K13858	Cluster002	Heart	-1.63576	3.93933	-1.30572	1.12647	-0.0872296
deg088725_1	mitofusin 1	K06030	Cluster002	Heart	-1.02916	2.183	-0.292717	0.284206	0.532601
deg088785_1	integrin, alpha 5 (fibronectin receptor, alpha polypeptide)	K06484	Cluster002	Heart	0.662234	2.54367	-1.0828	0.488802	-1.00456
deg089332_1	vinculin	K05700	Cluster002	Heart	0.784199	2.96775	-0.488592	0.33865	0.0910531
deg089332_2	vinculin	K05700	Cluster002	Heart	0.754358	2.85638	0.0231842	-0.541988	-0.267359
deg089404_1	titin b	K12567	Cluster002	Heart	-4.46905	4.37716	-2.7085	-3.42187	-2.70665
deg089404_2	titin b	K12567	Cluster002	Heart	-5.73173	4.49096	-2.26738	-2.80393	-2.87932
deg089770_1	connexin 41.8	K07614	Cluster002	Heart	-1.6759	4.41638	-0.267781	-1.52684	-1.75217
deg089858_1	novel immunoglobulin I-set domain containing protein	0	Cluster002	Heart	-5.92099	4.93335	-2.1029	-4.17678	-2.76261
deg089858_2	novel immunoglobulin I-set domain containing protein	0	Cluster002	Heart	-3.62292	5.03872	-2.89711	-4.53414	-3.13603
deg090008_1	integrin, alpha 5 (fibronectin receptor, alpha polypeptide)	K06484	Cluster002	Heart	1.42213	3.25948	0.0613207	1.54786	-1.11153
deg090028_1	UPF0567 protein C13orf39 homolog	0	Cluster002	Heart	-4.2406	4.74271	-4.8326	-6.22937	-3.47493
deg090028_2	UPF0567 protein C13orf39 homolog	0	Cluster002	Heart	-4.16552	4.84452	-5.6942	-6.23141	-3.46438
deg090323_1	titin b	K12567	Cluster002	Heart	-4.09657	4.68031	-1.98161	-2.25374	-3.31172
deg090464_1	sodium channel, voltage-gated, type IV, beta a	K04848	Cluster002	Heart	-2.22251	4.76879	-0.888185	-2.5528	-2.01559
deg090761_1	transcription factor EB	0	Cluster002	Heart	0.322945	2.03652	-1.81911	0.230436	-0.296328
deg090788_1	cardiomyopathy associated 5	0	Cluster002	Heart	-0.442247	4.18094	-0.148203	0.452938	0.853303
deg091004_2	phosphorylase kinase, alpha 1 (muscle)	K07190	Cluster002	Heart	0.742689	3.02262	1.14237	0.965746	0.993228
deg091186_1	amyloid beta A4 precursor protein-binding family B member 2-like	0	Cluster002	Heart	1.45778	5.50198	0.347734	1.85818	1.45125
deg091189_1	voltage-gated potassium channel subunit beta-1-like	K04882	Cluster002	Heart	-0.534711	4.00373	-1.74536	-2.07716	0.389804
deg091189_2	voltage-gated potassium channel subunit beta-1-like	K04882	Cluster002	Heart	-1.06035	4.33512	-1.92108	-1.88529	0.484224
deg091421_2	sodium bicarbonate cotransporter 3-like	K13858	Cluster002	Heart	-1.08127	3.25489	-0.439979	1.07273	0.763766
deg091480_2	integral membrane protein 2Cb	0	Cluster002	Heart	0.178976	2.86159	-3.50892	0.503374	0.137765
deg091484_1	acyl-CoA thioesterase 11b	K12417	Cluster002	Heart	0.435965	3.5814	0.178966	0.131492	0.135356
deg091484_2	acyl-CoA thioesterase 11b	K12417	Cluster002	Heart	0.493753	3.57644	0.452016	-0.0669094	0.248837
deg091691_1	novel immunoglobulin I-set domain containing protein	0	Cluster002	Heart	-1.44828	4.50959	-0.935378	-1.73051	-2.9832
deg092175_1	cell surface glycoprotein MUC18-like	K06534	Cluster002	Heart	0.808543	4.29624	2.43423	-4.74248	0.421512
deg092462_1	wu:fc17g12	K06671	Cluster002	Heart	-0.518723	3.60441	-0.320325	0.425725	-1.23289
deg092804_2	lysophosphatidic acid receptor 4-like	K04275	Cluster002	Heart	-0.243974	4.09205	0.884292	0.697751	1.95067
deg092884_2	myocyte enhancer factor 2a	K09260	Cluster002	Heart	-0.888346	5.22901	-1.62213	-5.10624	-2.03858
deg093075_1	methylmalonyl Coenzyme A mutase	K01847	Cluster002	Heart	-0.210997	2.43276	1.08206	-0.0170112	0.0514202
deg093075_2	methylmalonyl Coenzyme A mutase	K01847	Cluster002	Heart	-0.43907	2.63959	1.03745	0.116457	-0.0856345
deg093182_1	sorbin and SH3 domain containing 2a	0	Cluster002	Heart	-3.20517	4.19341	-1.65776	-0.862724	0.0163565
deg093182_2	sorbin and SH3 domain containing 2a	0	Cluster002	Heart	-3.36661	4.43371	-0.541396	-0.6801	-0.46663
deg093373_1	erythrocyte membrane protein band 4.1-like 3a	K06107	Cluster002	Heart	-1.60208	2.83433	-2.31402	0.436362	-1.59978
deg093465_1	zgc:158220	K02272	Cluster002	Heart	-1.29989	1.20322	-1.46256	-0.184492	-1.046
deg093573_1	si:dkey-3n7.4	0	Cluster002	Heart	-6.37087	4.38485	-4.9419	-5.59134	-6.42597
deg093573_2	si:dkey-3n7.4	0	Cluster002	Heart	-5.64746	4.50456	-4.03353	-5.6934	-6.31433
deg093920_1	acetyl-CoA carboxylase beta	K11262	Cluster002	Heart	0.699739	2.15496	1.1916	0.537635	-0.402966
deg094179_1	coronin 6	K13887	Cluster002	Heart	-0.612132	5.07062	-1.74833	-2.93319	-3.27241
deg094179_2	coronin 6	K13887	Cluster002	Heart	-0.0660435	5.07732	-2.62661	-5.29202	-2.64038
deg094376_1	si:dkey-102c8.6	K01425	Cluster002	Heart	-2.50614	4.68022	0.766613	-3.16933	-2.82917
deg094517_1	fatty acid binding protein 2, intestinal	K08751	Cluster002	Heart	-0.485372	4.8931	-2.78097	-5.65885	1.14875
deg094517_2	fatty acid binding protein 2, intestinal	K08751	Cluster002	Heart	-0.207597	5.06386	-2.98283	-7.35284	1.24311
deg094911_1	zgc:136906	K14165	Cluster002	Heart	-1.02068	5.62763	-0.226115	-0.789297	-2.56024
deg095026_1	titin b	K12567	Cluster002	Heart	-6.61262	4.83721	-2.90644	-3.98633	-4.10991
deg095026_2	titin b	K12567	Cluster002	Heart	-3.77558	3.95821	-0.808986	-1.48878	-2.03247
deg095111_1	voltage-dependent anion channel 3	K15041	Cluster002	Heart	-0.757781	2.47342	-0.238098	0.479676	0.675234
deg095111_2	voltage-dependent anion channel 3	K15041	Cluster002	Heart	-0.858366	2.53886	-0.328978	0.545925	0.555028
deg095483_1	ryanodine receptor 3	K04962	Cluster002	Heart	-6.15123	5.33762	-5.94229	-6.89822	-0.0423623
deg095483_2	ryanodine receptor 3	K04962	Cluster002	Heart	-5.99267	5.4793	-4.15504	-5.54952	0.112159
deg096062_1	zgc:158138	K07515	Cluster002	Heart	-0.528126	2.64235	-1.05553	0.856017	0.0729488
deg096062_2	zgc:158138	K07515	Cluster002	Heart	-0.30445	2.80475	-0.594084	0.674428	0.183997
deg096092_1	ryanodine receptor 3	K04963	Cluster002	Heart	-2.22465	3.6616	-0.727865	1.4006	-0.262888
deg096402_1	titin b	K12567	Cluster002	Heart	-5.59653	4.65294	-2.22717	-2.11938	-2.68292
deg096402_2	titin b	K12567	Cluster002	Heart	-4.34968	4.33272	-1.3416	-1.99118	-2.68727
deg096450_2	unc-45 homolog B (C. elegans)	0	Cluster002	Heart	-3.33517	4.48125	-1.64822	0.553099	-1.19089
deg096911_1	aminopeptidase N-like	K11140	Cluster002	Heart	-0.253605	3.51686	1.20672	-0.277626	0.768559
deg097089_2	si:dkey-240h12.4	K08803	Cluster002	Heart	1.49555	3.4206	0.272814	-1.55292	1.24465
deg097114_2	acyl-Coenzyme A binding domain containing 7	K08762	Cluster002	Heart	-1.88164	4.61322	2.47355	-0.813394	-0.512914
deg097127_1	myosin, heavy chain 7b	K10352	Cluster002	Heart	-0.763751	4.25986	1.35434	-3.41437	-0.739285
deg097448_1	leucine rich repeat containing 39	0	Cluster002	Heart	-0.584542	4.16981	-0.186657	0.813725	0.960213
deg097528_1	si:ch211-15d5.5	0	Cluster002	Heart	-0.682721	4.05648	0.811765	-1.39027	-0.374325
deg097528_2	si:ch211-15d5.5	0	Cluster002	Heart	-0.567255	4.00202	0.750048	-1.38237	-0.394817
deg098139_1	zgc:77001	0	Cluster002	Heart	0.949576	2.57388	-0.287687	0.0423993	-0.291445
deg098562_2	zgc:92518	0	Cluster002	Heart	-2.48642	5.38262	-1.39074	-2.41005	-1.29897
deg098797_1	vitellogenin-like	0	Cluster002	Heart	1.02531	2.55214	1.20919	0.338338	0.0562961
deg099496_1	zgc:92429	K16735	Cluster002	Heart	-1.49347	5.04354	-1.23072	-3.40994	1.00368
deg099582_1	si:dkey-48h7.2	K13296	Cluster002	Heart	-1.54878	4.83695	1.04357	-1.44794	1.24873
deg099588_1	titin b	K12567	Cluster002	Heart	-3.85737	4.373	-1.31165	-2.33692	-2.4194
deg099588_2	titin b	K12567	Cluster002	Heart	-2.54057	3.50524	-2.4932	0.215296	-1.04728
deg101026_1	phosphorylase b kinase regulatory subunit beta-like	K07190	Cluster002	Heart	1.09631	3.16339	0.869882	-1.17491	0.755695
deg101633_1	dystonin-like	K10382	Cluster002	Heart	0.573065	3.73181	1.29824	-2.39117	0.142319
deg101691_1	si:dkey-256k13.1	K00876	Cluster002	Heart	1.46796	3.84971	1.31986	-1.79926	0.566295
deg102334_1	potassium voltage-gated channel, subfamily F, member 1b	K04899	Cluster002	Heart	-4.19202	5.2792	1.06453	-0.637042	-1.37867
deg103934_1	phosphatase and actin regulator 2	0	Cluster002	Heart	0.640803	4.18335	-0.191969	2.09993	1.27229
deg104223_1	dystonin-like	K10382	Cluster002	Heart	1.13391	3.68464	0.733214	0.383103	0.740875
deg104907_2	zgc:153997	K04702	Cluster002	Heart	1.22421	3.12575	0.508723	0.228369	1.02829
deg105073_1	coiled-coil-helix-coiled-coil-helix domain containing 10	0	Cluster002	Heart	-2.13326	2.43234	-0.494265	-0.448164	-0.569665
deg105298_1	ARP3 actin-related protein 3 homolog (yeast)	0	Cluster002	Heart	0.274195	2.59702	0.984749	-0.00354731	0.995592
deg106166_1	myocyte enhancer factor 2a	K04454	Cluster002	Heart	-0.678743	4.93865	-1.09907	-4.77336	-1.84207
deg106166_2	myocyte enhancer factor 2a	K04454	Cluster002	Heart	-1.12744	5.74741	-1.71273	-4.62883	-2.1128
deg106231_1	titin a	K12567	Cluster002	Heart	-3.1315	4.7336	-1.49195	-2.14592	-3.18434
deg106231_2	titin a	K12567	Cluster002	Heart	-2.92217	4.59243	-1.61361	-2.17816	-2.72092
deg107472_1	ankyrin-3-like	0	Cluster002	Heart	0.738548	3.40194	0.709719	-0.944202	0.922975
deg108205_1	ubiquitin carboxyl-terminal hydrolase 2-like	K11833	Cluster002	Heart	1.66296	4.14093	-1.88569	-3.18005	0.811386
deg108205_2	ubiquitin carboxyl-terminal hydrolase 2-like	K11833	Cluster002	Heart	1.65944	4.17591	-1.12687	-2.03026	1.47713
deg109028_1	polymerase I and transcript release factor b	0	Cluster002	Heart	0.908361	3.97603	0.384595	-1.85137	-0.100235
deg109587_2	titin a	K12567	Cluster002	Heart	0.108657	4.83958	-0.198251	1.32103	-0.300392
deg109647_2	im:7151068	0	Cluster002	Heart	1.06248	3.12962	1.35267	0.768207	1.13321
deg109695_1	dystonin-like	K10382	Cluster002	Heart	1.31226	3.98948	1.78459	-2.66339	0.913371
deg109695_2	dystonin-like	K10382	Cluster002	Heart	1.06257	3.86233	1.6281	-2.22539	0.914042
deg132140_1	titin a	K12567	Cluster002	Heart	-4.1897	4.72169	-2.44058	-2.36569	-2.60165
deg132140_2	titin a	K12567	Cluster002	Heart	-3.02042	4.80014	-2.26461	-3.1412	-2.23679
deg132147_1	titin a	K12567	Cluster002	Heart	-6.14391	4.58228	-2.40152	-4.02719	-2.93074
deg132147_2	titin a	K12567	Cluster002	Heart	-5.22253	4.46593	-3.20718	-3.82448	-3.0703
deg132155_1	actinin, alpha 2	K05699	Cluster002	Heart	-5.89949	5.18875	-3.30118	-4.84836	-0.817703
deg132155_2	actinin, alpha 2	K05699	Cluster002	Heart	-5.99458	5.377	-4.42355	-6.59972	-1.06552
deg132179_1	titin a	K12567	Cluster002	Heart	-2.76836	3.26054	-1.87622	-5.02433	-2.17368
deg132179_2	titin a	K12567	Cluster002	Heart	-3.46935	3.64605	-2.80023	-4.87662	-2.41061
deg132187_1	titin a	K12567	Cluster002	Heart	-3.43953	4.72224	-3.85271	-4.3323	-2.80872
deg132187_2	titin a	K12567	Cluster002	Heart	-5.8336	4.94611	-6.1661	-5.35214	-2.82818
deg132190_1	titin a	K12567	Cluster002	Heart	-2.41349	4.41442	-2.21238	-3.37414	-4.47133
deg132190_2	titin a	K12567	Cluster002	Heart	-1.90597	4.30769	-1.7161	-2.14836	-3.6137
deg132207_1	slow myosin heavy chain 1	K10352	Cluster002	Heart	-9.03282	4.63029	-8.32897	-9.05637	-9.05555
deg132207_2	slow myosin heavy chain 1	K10352	Cluster002	Heart	-5.48168	4.13663	-4.27857	-6.20202	-6.25445
deg132208_1	myosin-7-like	K10352	Cluster002	Heart	-5.72211	4.30632	-5.15276	-6.06134	-6.02271
deg132208_2	myosin-7-like	K10352	Cluster002	Heart	-6.06203	4.42651	-5.19781	-6.3898	-6.08197
deg132214_1	aldolase a, fructose-bisphosphate, a	K01623	Cluster002	Heart	-3.26801	4.35258	-3.08985	-4.72437	-4.45723
deg132214_2	aldolase a, fructose-bisphosphate, a	K01623	Cluster002	Heart	-3.26701	3.83292	-2.32571	-4.07497	-4.34056
deg132217_1	aldolase a, fructose-bisphosphate, a	K01623	Cluster002	Heart	-4.22541	3.07939	-3.78215	-7.22271	-5.48437
deg132243_1	phosphorylase, glycogen (muscle) A	K00688	Cluster002	Heart	-2.01657	4.74366	-0.143719	0.390672	-2.03608
deg132243_2	phosphorylase, glycogen (muscle) A	K00688	Cluster002	Heart	-2.44163	5.36805	0.704901	-0.506024	-2.24756
deg132245_1	phosphorylase, glycogen (muscle) A	K00688	Cluster002	Heart	-3.81774	4.45424	-7.04742	-8.49942	-5.63032
deg132245_2	phosphorylase, glycogen (muscle) A	K00688	Cluster002	Heart	-4.01072	4.89051	-7.28432	-9.12803	-5.47862
deg132267_1	titin b	K12567	Cluster002	Heart	-6.00714	4.76631	-2.50789	-4.01612	-2.88564
deg132267_2	titin b	K12567	Cluster002	Heart	-6.66523	4.62441	-3.81499	-5.34304	-3.65914
deg132327_1	nexilin (F actin binding protein)	0	Cluster002	Heart	-5.27729	5.05369	-3.73226	-3.78139	-3.74276
deg132327_2	nexilin (F actin binding protein)	0	Cluster002	Heart	-5.13133	5.05328	-3.94311	-3.97324	-3.88719
deg132374_1	titin a	K12567	Cluster002	Heart	-4.68664	4.82017	-2.86635	-4.21458	-4.04061
deg132374_2	titin a	K12567	Cluster002	Heart	-5.20558	4.98679	-2.66819	-3.77274	-2.27045
deg132424_1	sarcolemma associated protein b	0	Cluster002	Heart	-4.70722	2.41139	-5.41749	0.497479	-1.38238
deg132486_1	sarcolemma associated protein a	0	Cluster002	Heart	-2.84704	4.36519	-4.0912	0.0842121	-0.276457
deg132560_1	titin a	K12567	Cluster002	Heart	-2.2356	4.32609	-1.11468	-2.10052	-2.89809
deg132560_2	titin a	K12567	Cluster002	Heart	-4.23142	4.45444	-1.56218	-2.14635	-2.07368
deg132602_1	desmin b	K07610	Cluster002	Heart	-8.64312	5.00458	-6.52398	-7.61924	-3.85917
deg132602_2	desmin b	K07610	Cluster002	Heart	-6.09741	4.78641	-3.8612	-5.95947	-3.64783
deg132617_1	cadherin 2, neuronal	K06736	Cluster002	Heart	-0.0237116	4.17741	1.94953	-0.0449073	1.25432
deg132617_2	cadherin 2, neuronal	K06736	Cluster002	Heart	-0.0940959	4.18019	1.81145	-0.0165939	1.13192
deg132624_1	apolipoprotein B mRNA editing enzyme, catalytic polypeptide-like 2a	K01500	Cluster002	Heart	-4.45525	4.80034	-3.42571	-5.78415	-3.31019
deg132624_2	apolipoprotein B mRNA editing enzyme, catalytic polypeptide-like 2a	K01500	Cluster002	Heart	-3.87402	4.89516	-2.84515	-4.72143	-4.04395
deg132666_1	titin a	K12567	Cluster002	Heart	-3.15914	4.65838	-3.63493	-2.81473	-2.58317
deg132694_1	myozenin 2b	0	Cluster002	Heart	-6.43349	2.83287	-5.54744	-6.95114	-6.62187
deg132717_1	myosin binding protein C, cardiac	K12568	Cluster002	Heart	-4.13333	4.70725	-0.635071	-3.32383	-4.2742
deg132771_1	citrate synthase, mitochondrial-like	K01647	Cluster002	Heart	0.0255095	2.75179	0.144686	0.32339	-0.0281405
deg132816_1	succinate-CoA ligase, GDP-forming, alpha subunit	K01899	Cluster002	Heart	-0.629324	2.29748	0.521213	-0.898609	-0.122007
deg132840_1	myosin binding protein C, cardiac	K12568	Cluster002	Heart	-5.22377	2.92917	-5.4335	-6.4058	-5.10426
deg132840_2	myosin binding protein C, cardiac	K12568	Cluster002	Heart	-5.40153	3.2386	-5.49983	-7.58776	-5.37598
deg132882_1	ubiquinol-cytochrome c reductase core protein I	K00414	Cluster002	Heart	-0.853719	1.67888	-0.9068	0.228892	-0.164322
deg132883_1	ubiquinol-cytochrome c reductase core protein I	K00414	Cluster002	Heart	-0.473605	2.17766	0.431321	0.552641	-0.140953
deg132932_1	titin b	K12567	Cluster002	Heart	-1.88281	4.88448	0.021184	-1.00424	-0.221354
deg132932_2	titin b	K12567	Cluster002	Heart	-5.08325	4.50245	-4.14117	-4.98133	-4.21917
deg132952_1	NAD(P) transhydrogenase, mitochondrial-like	K00323	Cluster002	Heart	0.608768	2.47608	0.0283493	-0.388135	-0.622577
deg133142_1	si:ch211-229p19.3	K00164	Cluster002	Heart	1.16277	2.83468	1.22169	-0.298256	0.699678
deg133142_2	si:ch211-229p19.3	K00164	Cluster002	Heart	0.866239	2.92545	0.27969	0.427232	0.332715
deg133255_1	pyruvate dehydrogenase (lipoamide) alpha 1a	K00161	Cluster002	Heart	-0.437185	1.63716	-0.476474	-0.0687048	-0.485903
deg133255_2	pyruvate dehydrogenase (lipoamide) alpha 1a	K00161	Cluster002	Heart	-0.473155	1.62721	-0.587488	-0.0252996	-0.424141
deg133365_1	glycerol-3-phosphate dehydrogenase 1b	K00006	Cluster002	Heart	-1.34849	3.87987	-0.250736	1.28687	-1.0083
deg133389_1	NADH dehydrogenase (ubiquinone) 1 alpha subcomplex, 9	K03953	Cluster002	Heart	-0.634476	1.96773	-0.246355	-0.230611	0.661175
deg133389_2	NADH dehydrogenase (ubiquinone) 1 alpha subcomplex, 9	K03953	Cluster002	Heart	-0.653788	1.88334	-0.20447	-0.337352	0.740044
deg133391_1	LIM domain binding 3b	0	Cluster002	Heart	-3.64265	4.41845	-4.07167	-3.99199	-4.4659
deg133391_2	LIM domain binding 3b	0	Cluster002	Heart	-3.87556	4.22295	-4.64071	-4.42394	-4.96819
deg133396_1	FK506 binding protein 8	0	Cluster002	Heart	-10.2686	4.08853	-8.31435	-9.26639	-4.54106
deg133469_1	branched chain keto acid dehydrogenase E1, alpha polypeptide	K00166	Cluster002	Heart	-1.29705	2.12662	-0.520496	0.459321	-0.27469
deg133469_2	branched chain keto acid dehydrogenase E1, alpha polypeptide	K00166	Cluster002	Heart	-1.31506	2.07034	-0.254806	0.589177	-0.307125
deg133605_1	titin b	K12567	Cluster002	Heart	-4.08265	4.84192	-3.54089	-3.15372	-2.36685
deg133605_2	titin b	K12567	Cluster002	Heart	-4.32244	4.75188	-2.37687	-3.4087	-2.7483
deg133782_1	acyl-Coenzyme A dehydrogenase, very long chain	K09479	Cluster002	Heart	-0.325798	2.77021	0.040112	0.429903	-0.282065
deg133794_1	NAD(P) transhydrogenase, mitochondrial-like	K00323	Cluster002	Heart	-3.2315	2.55073	-5.00479	-0.420904	-2.79635
deg133794_2	NAD(P) transhydrogenase, mitochondrial-like	K00323	Cluster002	Heart	-3.25473	2.61772	-4.89436	-0.47632	-2.83456
deg133851_1	titin b	K12567	Cluster002	Heart	-4.84818	4.91559	-2.7448	-2.99871	-4.20035
deg133851_2	titin b	K12567	Cluster002	Heart	-4.90449	4.92303	-2.15294	-2.72655	-3.27001
deg134175_1	tropomyosin 4	K10375	Cluster002	Heart	-1.07422	5.14664	-2.05798	-6.67175	-2.32076
deg134175_2	tropomyosin 4	K10375	Cluster002	Heart	-1.2176	5.00182	-2.35452	-5.28152	-2.44947
deg134615_1	synaptopodin 2-like b	0	Cluster002	Heart	-3.92499	4.58891	-1.91032	-3.27303	-4.12544
deg134720_1	glioblastoma amplified sequence	0	Cluster002	Heart	-1.00765	2.96097	-2.84237	0.373947	0.312411
deg134720_2	glioblastoma amplified sequence	0	Cluster002	Heart	-1.55471	2.71205	-2.99804	0.624837	0.0728792
deg134973_1	troponin T2a, cardiac	K12045	Cluster002	Heart	-4.92884	2.66858	-3.43714	-5.60804	-5.0668
deg134973_2	troponin T2a, cardiac	K12045	Cluster002	Heart	-4.9031	2.14965	-3.7305	-5.8273	-5.20649
deg135029_1	leucine rich repeat containing 2	0	Cluster002	Heart	-6.68976	5.01421	-5.39631	-5.12243	-3.36045
deg135048_2	si:rp71-57j15.4	K00898	Cluster002	Heart	-0.708501	4.61035	0.703942	0.0695006	0.819976
[truncated: 6,837 more rows]
