# Supplementary material for: Development and validation of a mixed-tissue oligonucleotide DNA microarray for Atlantic bluefin tuna, Thunnus thynnus (Linnaeus, 1758)
Source: BMC Genomics. 2015 Nov 25;16:1007. doi: 10.1186/s12864-015-2208-7 (PMC4659210; doi:10.1186/s12864-015-2208-7)
Supplement: Additional file 4: — RT-qPCR related data. Table sheets containing primer sequences for genes included in qPCR analyses, BestKeeper stability for reference genes and Log2 transformed data for all targets. (XLSX 25 kb) [file 12864_2015_2208_MOESM4_ESM.xlsx]

## Sheet: Primers
Custom PrimerID	Primer Sequence	Design	Probe ID*	Description	Tm °C	GC%	Product Size	Status	Rationale behind choice	Log2FC Range
aqp3b_1F	GCCTCTTGTCGTTTGTATCTCG	Primer3	scf0247_1	aquaporin 3b	61.16	50	103	Target gene	Cluster 4 (Gill)	10.8325
aqp3b_1R	AAAAGCCTTTCCCCTCAACC	Primer3			61.65	50
atp2a2a_1F	TCCATGTCCCTCCACTTCCT	Primer3	scf5010_1	ATPase, Ca++ transporting, cardiac muscle, slow twitch 2a	59.88	55	163	Target gene	Cluster 2 (Heart)	8.35196
atp2a2a_1R	ACCGAATAATTCCTGGCCATAAAC	Primer3	scf5010_2		59.42	41.67
blvrb_1F	AAGTGCCAAACCTGTACTGCTG	Primer3	deg075252_2	biliverdin reductase B (flavin reductase (NADPH))	61.62	50	114	Target gene	Expression across many tissues	4.76522
blvrb_1R	CGATGATGGGGAACAAATCC	Primer3			62.38	50
C4like_2F	TGAAACAGACTGCCACACACA	Primer3	deg132539_1	complement C4-like	60.34	47.62	122	Target gene	Cluster 3 (Liver)	10.8345
C4like_2R	AGATCACACCCATGCTGACA	Primer3			59.01	50
exosc2_1F	TGGAGGAGATTGTGATGCTGA	Primer3	scf6497_2	exosome component 2	61.77	47.62	105	Target gene	Cluster 1 (Ovary)	2.52932
exosc2_1R	AGCTGCTGGTGTGATCTTGG	Primer3			61.42	55
f5_2F	AGACGACCAGATCACAGCAATCA	Primer3	scf5580_2	coagulation factor V	61.94	47.83	131	Target gene	Cluster 3 (Liver)	8.73432
f5_2R	GCTGAAAGTCCACCTGAATCCAAC	Primer3			62.11	50
ftsjd2_1F	ACTGCTCCTCCTGTCATCGC	Primer3	scf0469_1	FtsJ methyltransferase domain containing 2	61.95	60	102	Reference	Microarray - Flat expression profile	0.368313
ftsjd2_1R	GGGTCCAGCTACAGATTTGCAG	Primer3	scf0469_2		61.26	54.55
med6_1F	TGTTGTGGCGACTTCAGAGG	Primer3	scf6480_1	mediator complex subunit 6	62.41	55	117	Target gene	Cluster 5 (Ovary/Testis)	1.9872
med6_1R	ATAGGGGTGCTACGGTCAGG	Primer3	scf6480_2		61.28	60
pes_1F	ACCTGCTTAAAGACATCCGCTT	Primer3	deg134977_2	pescadillo	60.29	45.45	145	Target gene	Cluster 1 (Ovary)	3.42183
pes_1R	GCTGGCTTGTTCTCCCTCA	Primer3			59.62	57.89
phb2_3F	AGCACATATCAGCCATATCTCCAC	Primer3	scf5986_2	prohibitin 2	60.32	45.83	67	Target gene	Expression across many tissues	3.717
phb2_3R	TCCACACACATAACCAAACATCTG	Primer3			59.48	41.67
somtl_1F	GGGAGTCAAACAGAGAGCAATC	Primer3	TTncbi48_1	Thunnus thynnus sl mRNA for somatolactin, complete cds	58.99	50	177	Target gene	Cluster 6 (Testis)	7.63995
somtl_1R	ACTTCTTTCACGAGCACTCTACA	Primer3	TTncbi48_2		59.68	43.48
TactinF1	CAGGGAGTGATGGTGGGTATGG	Lepen Pleić et al, 2014		bactin	69.5	0.590909	261	Reference	Literature - Housekeeping
TactinR1	GAAGGTCTCGAACATGATCTGGGTC	Lepen Pleić et al, 2014			69.8	0.52
Tt-qEF1-F	CCCCTGGACACAGAGACTTC	Morais et al, 2011		elf-1α	60	0.6	119	Reference	Literature - Housekeeping
Tt-qEF1-R	GCCGTTCTTGGAGATACCAG	Morais et al, 2011			60	0.55
*For primers that overlap both microarray probes for the target transcript averaged microarray profiles were used for all comparative analyses
Log2FC Range	Calculated as the difference between the tissue of highest and lowest expression

## Sheet: Best Keeper
All data:							Ovaries excluded:
	Ftsjd2	Actb	EF1	BestKeeper				Ftsjd2	Actb	EF1	BestKeeper
n	20	20	20	20			n	16	16	16	16
geo Mean [CP]	20.7333	19.9343	19.688	20.1136			geo Mean [CP]	21.5124	20.5456	20.3982	20.8129
ar Mean [CP]	20.807	19.996	19.745	20.1668			ar Mean [CP]	21.5356	20.5775	20.4088	20.8216
min [CP]	17.36	17.23	16.64	17.0738			min [CP]	19.8	19.14	19.65	20.105
max [CP]	23.07	22.56	21.91	21.9028			max [CP]	23.07	22.56	21.91	21.9028
std dev [± CP]	1.4296	1.2246	1.0715	1.05467			std dev [± CP]	0.804375	0.979375	0.514688	0.517968
CV [% CP]	6.87076	6.12422	5.42669	5.22976			CV [% CP]	3.73509	4.75945	2.5219	2.48765

## Sheet: log2 transformed data
	qPCR	qPCR	Microarray	qPCR	qPCR	Microarray	qPCR	qPCR	Microarray	qPCR	qPCR	Microarray	qPCR	qPCR	Microarray	qPCR	qPCR	Microarray	qPCR	qPCR	Microarray	qPCR	qPCR	Microarray	qPCR	qPCR	Microarray	qPCR	qPCR	Microarray
Tissue	Phb2_non	Phb2_TEF	Phb2_scf5986_2	blvrb_non	blvrb_TEF	blvrb_deg075252_2	med6_non	med6_TEF	med6_scf6480	somtl_non	somtl_TEF	somtl_TTncbi48	pes_non	pes_TEF	pes_deg134977_2	Atp2a_non	Atp2a_TEF	Atp2a_scf5010	f5_non	f5_TEF	f5_scf5580_2	C4like_non	C4like_TEF	C4like_deg132539_1	aqpr3b_non	aqpr3b_TEF	aqpr3b_scf0247_1	exosc2_non	exosc2_TEF	exosc2_scf6497_2
Gill	-3.51787	0.331496	-1.59508	0.15056	3.99993	2.32325	-2.53952	1.30985	-0.226893	-3.65654	0.192835	-2.99161	-3.93457	-0.085195	-3.20438	-2.58208	1.26729	-2.95527	-7.91267	-4.0633	-3.98171	-3.6206	0.22877	-2.10145	0.62293	4.4723	3.22521	-4.55639	-0.707023	-2.28894
Gill	-3.64747	0.138241	-1.68437	-0.293359	3.49235	1.8654	-2.59074	1.19496	-0.189944	-2.92139	0.864319	-4.79823	-3.851	-0.065292	-2.15466	-2.86775	0.917957	-3.66837	-7.73006	-3.94435	-2.70877	-2.32916	1.45655	-0.583824	0.536053	4.32176	3.33762	-4.57004	-0.784327	-2.12792
Gill	-3.74082	0.091665	-1.6553	-0.687335	3.14515	1.51767	-3.35845	0.474029	-0.204589	-3.51953	0.312955	-4.18789	-3.86986	-0.037377	-2.13078	-2.92139	0.911093	-3.97982	-9.11779	-5.2853	-1.40827	-3.95009	-0.117608	-1.81362	0.555816	4.3883	3.63267	-4.67669	-0.844205	-2.27999
Gill	-3.89325	0.217853	-2.02182	0.250962	4.36206	2.48967	-2.53952	1.57158	-0.406993	-3.57347	0.537636	-4.63083	-3.97256	0.13854	-2.37082	-2.9105	1.2006	-3.21992	-7.95143	-3.84033	-5.63996	-3.02327	1.08783	-1.66189	0.250962	4.36206	2.8419	-4.70651	-0.595409	-1.94292
Liver	-2.24469	2.79075	1.26035	-2.25843	2.77701	0.859616	-5.50635	-0.470915	-1.35762	-6.31043	-1.27499	-0.448137	-5.42973	-0.394293	-3.96877	-5.78787	-0.752428	-3.74603	1.57531	6.61075	5.00651	1.67356	6.70899	4.30124	-6.55979	-1.52435	-4.65761	-6.04931	-1.01387	-1.62514
Liver	-1.68501	3.70308	1.52471	-2.191	3.1971	0.590258	-5.57347	-0.185375	-1.43451	-6.94964	-1.56155	-0.775279	-5.35107	0.0370178	-1.45995	-5.16359	0.224501	-4.49	2.09085	7.47895	5.47388	2.07039	7.45848	4.21905	-12.6278	-7.2397	-6.80317	-6.31043	-0.92234	-1.6834
Liver	-1.77103	3.47336	1.51181	-2.49818	2.74621	0.386361	-5.35698	-0.112589	-1.26148	-6.68186	-1.43748	-0.903327	-5.60121	-0.356825	-2.22097	-5.73312	-0.488737	-4.1191	1.55582	6.8002	5.29765	0.903038	6.14742	3.73931			-5.40107	-6.41735	-1.17296	-1.82312
Liver	-1.86775	3.43333	1.29949	-2.32916	2.97192	0.53413	-5.673	-0.371918	-1.50415	-8.00231	-2.70123	-1.46038	-5.73312	-0.432039	-2.74341	-6.2109	-0.909812	-2.28364	1.90689	7.20798	5.42054	2.25701	7.5581	4.48754	-13.1114	-7.8103	-7.07102	-6.68334	-1.38226	-1.88799
Ovary	0.739848	2.53411	-0.594724	-0.603841	1.19042	-1.74403	1.37851	3.17277	0.191854	-3.26534	-1.47108	-3.44822	1.45418	3.24844	0.792832	-2.71786	-0.923595	-3.20972	-10.1437	-8.3494	-0.741306	-5.3629	-3.56864	-6.79886	-8.82828	-7.03402	-8.57781	1.39506	3.18932	0.68763
Ovary	1.25096	2.06969	-0.553013	0.275007	1.09374	-1.61471	2.14078	2.95951	0.114498	-3.27928	-2.46055	-3.00258	2.17951	2.99824	0.890431	-3.27928	-2.46055	-3.7022	-11.1469	-10.3282	-2.76894	-4.553	-3.73427	-6.14222	-6.69975	-5.88101	-6.14459	1.7866	2.60533	0.180158
Ovary	1.46467	2.70428	-0.651751	0.189034	1.42864	-1.4353	1.91456	3.15418	0.0424251	1.42761	2.66722	2.38989	2.09761	3.33722	0.68785	-3.38233	-2.14271	-3.51741	-9.71482	-8.47521	-2.88063	-3.88683	-2.64722	-7.0284	-7.95859	-6.71898	-7.36572	1.5509	2.79051	0.365252
Ovary	1.37295	2.57765	-0.205131	-0.318326	0.886374	-1.64322	1.52105	2.72575	0.208522	-3.65654	-2.45184	-2.17744	1.70487	2.90957	0.923096	-3.93898	-2.73428	-3.47866	-10.6119	-9.4072	-2.08209	-4.9885	-3.7838	-6.62134	-9.2346	-8.0299	-8.20441	1.15056	2.35526	0.244458
Heart	-0.136062	4.4693	2.09409	-0.905088	3.70028	1.49565	-3.91702	0.688339	-0.903529	-4.89539	-0.290031	-1.92492	-4.42353	0.181838	-2.20314	1.4489	6.05427	4.07667	-10.072	-5.46667	-2.24655	-3.93677	0.668591	-0.945423	-9.22594	-4.62057	-6.82331	-5.03032	-0.42496	-1.35679
Heart	-0.217591	4.40333	1.72312	-0.617056	4.00387	1.36573	-4.26534	0.355582	-1.01463	-5.48036	-0.859431	-1.51968	-5.17919	-0.558262	-1.89174	1.48543	6.10635	4.37822	-8.30586	-3.68493	-2.0574	-3.5412	1.07973	-0.26508	-6.68038	-2.05946	-4.11234	-6.60121	-1.98029	-1.87415
Heart	0.111031	4.19202	2.11635	-0.846843	3.23415	1.19012	-3.8762	0.204791	-0.879722	-5.41735	-1.33636	-2.67748	-4.47714	-0.396149	-2.06914	2.14078	6.22177	4.49416	-10.0767	-5.99571	-3.02708	-4.36587	-0.284879	-1.08539	-9.71482	-5.63383	-6.46262	-5.53952	-1.45853	-1.91991
Testis	-1.4112	2.63102	0.22603	-4.00694	0.0352691	-2.73972	-1.43831	2.6039	0.547656	1.13093	5.17314	3.56648	-3.13289	0.909316	-1.76786	-4.04216	5.10559e-05	-3.40546	-4.88683	-0.844622	-2.29205	-3.08314	0.959069	-1.73608	-4.91702	-0.874814	-3.83106	-3.07097	0.971244	-0.523234
Testis	-0.985645	2.68454	0.439944	-4.10532	-0.435135	-2.53349	-1.16165	2.50853	0.593626	0.863938	4.53412	3.18107	-2.86775	0.802431	-1.55131	-4.13543	-0.465244	-3.94005	-4.81198	-1.1418	-4.00901	-2.95456	0.715626	-1.59103	-5.68038	-2.0102	-5.65082	-2.72738	0.942804	-0.689607
Testis	-1.60384	2.66203	0.150552	-3.79186	0.474015	-2.48197	-1.11716	3.14871	0.702349	1.43829	5.70417	3.78159	-3.51293	0.752947	-1.97958	-4.57004	-0.304164	-3.96186	-3.70087	0.565	-1.30179	-3.66018	0.605694	-1.96242	-5.97483	-1.70896	-6.86905	-3.49981	0.766063	-1.411
Testis	-1.03505	2.68515	0.240718	-4.44222	-0.722026	-3.10969	-1.0619	2.65829	0.547404	1.70044	5.42064	3.42209	-2.88897	0.831228	-2.2672	-3.92139	-0.201194	-4.83507	-3.75633	-0.0361344	-3.90961	-3.25154	0.468658	-1.93686	-6.18968	-2.46948	-6.6449	-2.88897	0.831228	-1.14503
