# Supplementary material for: Development and validation of a mixed-tissue oligonucleotide DNA microarray for Atlantic bluefin tuna, Thunnus thynnus (Linnaeus, 1758)
Source: BMC Genomics. 2015 Nov 25;16:1007. doi: 10.1186/s12864-015-2208-7 (PMC4659210; doi:10.1186/s12864-015-2208-7)
Supplement: Additional file 5: — Kruskal-Wallis test statistic for combined expression profiles of target genes based on microarray and qPCR data. (XLSX 14 kb) [file 12864_2015_2208_MOESM5_ESM.xlsx]

## Sheet: KW_on_percentrank
Target Gene	Kruskal-Wallis chi-squared	df	p-value
aqp3b	24.7605	4	5.62075e-05
atp2a2a	20.1634	4	0.000463644
blvrb	34.152	4	6.93578e-07
c4	29.7596	4	5.47816e-06
exosc2	28.8508	4	8.38232e-06
f5	20.9842	4	0.000318955
med6	33.3095	4	1.03229e-06
pes	24.8749	4	5.33084e-05
phb2	34.6632	4	5.44742e-07
sl	18.903	4	0.000821192
Multiple comparison test after Kruskal-Wallis
p.value: 0.05
Target Gene	Comparison	obs.dif	critical.dif	difference
aqp3b	Gill-Heart	17	16.8471	TRUE
	Gill-Liver	17.875	15.5974	TRUE
	Gill-Ovary	27	15.5974	TRUE
	Gill-Testis	13.625	15.5974	FALSE
	Heart-Liver	0.875	16.8471	FALSE
	Heart-Ovary	10	16.8471	FALSE
	Heart-Testis	3.375	16.8471	FALSE
	Liver-Ovary	9.125	15.5974	FALSE
	Liver-Testis	4.25	15.5974	FALSE
	Ovary-Testis	13.375	15.5974	FALSE
atp2a2a	Gill-Heart	11.25	16.8471	FALSE
	Gill-Liver	10.25	15.5974	FALSE
	Gill-Ovary	11.5	15.5974	FALSE
	Gill-Testis	9.25	15.5974	FALSE
	Heart-Liver	21.5	16.8471	TRUE
	Heart-Ovary	22.75	16.8471	TRUE
	Heart-Testis	20.5	16.8471	TRUE
	Liver-Ovary	1.25	15.5974	FALSE
	Liver-Testis	1	15.5974	FALSE
	Ovary-Testis	2.25	15.5974	FALSE
blvrb	Gill-Heart	3.25	16.8471	FALSE
	Gill-Liver	12	15.5974	FALSE
	Gill-Ovary	20.25	15.5974	TRUE
	Gill-Testis	28.25	15.5974	TRUE
	Heart-Liver	8.75	16.8471	FALSE
	Heart-Ovary	17	16.8471	TRUE
	Heart-Testis	25	16.8471	TRUE
	Liver-Ovary	8.25	15.5974	FALSE
	Liver-Testis	16.25	15.5974	TRUE
	Ovary-Testis	8	15.5974	FALSE
c4	Gill-Heart	2.91667	16.8471	FALSE
	Gill-Liver	15.25	15.5974	FALSE
	Gill-Ovary	14.75	15.5974	FALSE
	Gill-Testis	1.5	15.5974	FALSE
	Heart-Liver	12.3333	16.8471	FALSE
	Heart-Ovary	17.6667	16.8471	TRUE
	Heart-Testis	4.41667	16.8471	FALSE
	Liver-Ovary	30	15.5974	TRUE
	Liver-Testis	16.75	15.5974	TRUE
	Ovary-Testis	13.25	15.5974	FALSE
exosc2	Gill-Heart	1.66667	16.8471	FALSE
	Gill-Liver	1.75	15.5974	FALSE
	Gill-Ovary	24	15.5974	TRUE
	Gill-Testis	15.75	15.5974	TRUE
	Heart-Liver	0.0833333	16.8471	FALSE
	Heart-Ovary	22.3333	16.8471	TRUE
	Heart-Testis	14.0833	16.8471	FALSE
	Liver-Ovary	22.25	15.5974	TRUE
	Liver-Testis	14	15.5974	FALSE
	Ovary-Testis	8.25	15.5974	FALSE
f5	Gill-Heart	1.58333	16.8471	FALSE
	Gill-Liver	20.25	15.5974	TRUE
	Gill-Ovary	2.5	15.5974	FALSE
	Gill-Testis	6	15.5974	FALSE
	Heart-Liver	18.6667	16.8471	TRUE
	Heart-Ovary	4.08333	16.8471	FALSE
	Heart-Testis	4.41667	16.8471	FALSE
	Liver-Ovary	22.75	15.5974	TRUE
	Liver-Testis	14.25	15.5974	FALSE
	Ovary-Testis	8.5	15.5974	FALSE
med6	Gill-Heart	6.41667	16.8471	FALSE
	Gill-Liver	13.75	15.5974	FALSE
	Gill-Ovary	11.75	15.5974	FALSE
	Gill-Testis	12.75	15.5974	FALSE
	Heart-Liver	7.33333	16.8471	FALSE
	Heart-Ovary	18.1667	16.8471	TRUE
	Heart-Testis	19.1667	16.8471	TRUE
	Liver-Ovary	25.5	15.5974	TRUE
	Liver-Testis	26.5	15.5974	TRUE
	Ovary-Testis	1	15.5974	FALSE
pes	Gill-Heart	1.16667	16.8471	FALSE
	Gill-Liver	2.25	15.5974	FALSE
	Gill-Ovary	21.5	15.5974	TRUE
	Gill-Testis	10.75	15.5974	FALSE
	Heart-Liver	3.41667	16.8471	FALSE
	Heart-Ovary	20.3333	16.8471	TRUE
	Heart-Testis	9.58333	16.8471	FALSE
	Liver-Ovary	23.75	15.5974	TRUE
	Liver-Testis	13	15.5974	FALSE
	Ovary-Testis	10.75	15.5974	FALSE
phb2	Gill-Heart	31	16.8471	TRUE
	Gill-Liver	24	15.5974	TRUE
	Gill-Ovary	9	15.5974	FALSE
	Gill-Testis	15	15.5974	FALSE
	Heart-Liver	7	16.8471	FALSE
	Heart-Ovary	22	16.8471	TRUE
	Heart-Testis	16	16.8471	FALSE
	Liver-Ovary	15	15.5974	FALSE
	Liver-Testis	9	15.5974	FALSE
	Ovary-Testis	6	15.5974	FALSE
sl	Gill-Heart	1.83333	16.8471	FALSE
	Gill-Liver	1.75	15.5974	FALSE
	Gill-Ovary	1.25	15.5974	FALSE
	Gill-Testis	19.5	15.5974	TRUE
	Heart-Liver	0.0833333	16.8471	FALSE
	Heart-Ovary	3.08333	16.8471	FALSE
	Heart-Testis	17.6667	16.8471	TRUE
	Liver-Ovary	3	15.5974	FALSE
	Liver-Testis	17.75	15.5974	TRUE
	Ovary-Testis	20.75	15.5974	TRUE
