# Supplementary material for: Development and validation of a mixed-tissue oligonucleotide DNA microarray for Atlantic bluefin tuna, Thunnus thynnus (Linnaeus, 1758)
Source: BMC Genomics. 2015 Nov 25;16:1007. doi: 10.1186/s12864-015-2208-7 (PMC4659210; doi:10.1186/s12864-015-2208-7)
Supplement: Additional file 6: — KEGG pathway analyses of T. thynnus tissue expression profiles. The analyses were performed by choosing each tissue as experimental state and all other as reference. The same was repeated by denoting combinations of two tissues together as a test sample. Data are given only for statistically significant pathways (q < 0.1) and the sign of stat. mean value indicates the direction of regulation. (XLSX 51 kb) [file 12864_2015_2208_MOESM6_ESM.xlsx]

## Sheet: Sheet1
		Gill		Heart		Liver		Ovary		Testis		Gill+Heart		Gill+Liver		Gill+Ovary		Gill+Testis		Heart+Liver		Heart+Ovary		Heart+Testis		Liver+Ovary		Liver+Testis		Ovary+Testis
Functional group	Pathway	stat.mean	q.value	stat.mean	q.value	stat.mean	q.value	stat.mean	q.value	stat.mean	q.value	stat.mean	q.value	stat.mean	q.value	stat.mean	q.value	stat.mean	q.value	stat.mean	q.value	stat.mean	q.value	stat.mean	q.value	stat.mean	q.value	stat.mean	q.value	stat.mean	q.value
Membrane transport	ABC transporters											0.707955	0.0793915	0.841767	0.0337902															-1.05757	0.0056196
Cellular communication	Adherens junction	1.80137	0.00139232									1.4159	0.000526917	1.07199	0.00659249	0.854319	0.0568646											-0.977656	0.0460667	-1.19533	0.00154166
Endocrine system	Adipocytokine signaling pathway							-1.48994	0.00931824			0.78121	0.0498731	0.943045	0.0169215					0.938296	0.0306908									-1.2922	0.000694746
Amino acid metabolism	Alanine, aspartate and glutamate metabolism	-1.62264	0.0273249			1.15256	0.0898163									-1.49172	0.00027883			1.16869	0.00903134							1.16198	0.0108041
Excretory system	Aldosterone-regulated sodium reabsorption																													-0.623819	0.0742141
Carbohydrate metabolism	Amino sugar and nucleotide sugar metabolism													0.823238	0.035239
Translation	Aminoacyl-tRNA biosynthesis							2.11986	0.0002935			-1.25621	0.0104712	-1.20965	0.00433831					-0.906763	0.0690103	1.06632	0.0346999			1.00731	0.0480329			1.63715	3.81604e-05
Immune system	Antigen processing and presentation	1.38168	0.0153197											1.35886	0.000729124							-1.04224	0.0432207							-0.857949	0.0198898
Cell growth and death	Apoptosis	1.55887	0.00560749									1.24317	0.00221449	0.909187	0.021893											-0.713476	0.0711055			-1.03299	0.0060301
Lipid metabolism	Arachidonic acid metabolism																													-0.835879	0.0232016
Amino acid metabolism	Arginine and proline metabolism							-1.36749	0.0145224							-1.55477	0.000158258			1.06865	0.0142434			0.969414	0.0885028			1.16411	0.0108041
Development	Axon guidance	1.91222	0.000715858					-1.18581	0.0329852			1.80236	1.03821e-05	0.808833	0.0393388			0.886805	0.0562907							-1.30346	0.00108304	-0.911928	0.0588586	-1.22549	0.00125502
Immune system	B cell receptor signaling pathway	3.18272	2.64421e-08					-1.68738	0.00329016			2.28163	6.15224e-08	2.0444	4.1862e-07	1.01955	0.0352747	1.26824	0.00539071			-1.19701	0.0163432			-1.27612	0.00152375	-1.02744	0.0460667	-2.05229	1.95112e-07
Transcription	Basal transcription factors					-1.77152	0.0071324	2.38023	5.5082e-05			-0.913102	0.0739879	-1.6157	8.64641e-05	1.21504	0.011029			-1.7512	7.42891e-05	1.21433	0.0161152							2.07945	1.14356e-07
Replication and repair	Base excision repair					-1.7393	0.00794384	1.66444	0.00565656	1.44229	0.075809	-0.976737	0.0576894	-1.64523	7.45355e-05					-1.73787	8.84804e-05									2.11823	8.88022e-08
Metabolism of other amino acids	beta-Alanine metabolism															-1.03728	0.0145139			1.00361	0.0247984
Digestive system	Bile secretion					1.32861	0.0461206							1.09284	0.00574183					0.973635	0.0264465									-1.11635	0.00318424
Signal transduction	Calcium signaling pathway			2.14493	0.00286385			-1.4023	0.0120428			1.71689	2.43086e-05							1.10426	0.0114671					-1.07201	0.00615302			-1.52296	6.13415e-05
Energy metabolism	Carbon fixation in photosynthetic organisms							-1.10154	0.0477428							-0.885324	0.0427979			0.999925	0.0259284									-0.820199	0.0275506
Circulatory system	Cardiac muscle contraction			4.16904	1.67977e-09			-2.364	7.60443e-05			1.95479	8.24272e-06			-2.0199	2.33707e-06			1.98004	1.71834e-05			2.51836	4.68854e-08	-1.9958	2.00099e-06			-1.48195	0.000293655
Signaling molecules and interaction	Cell adhesion molecules (CAMs)	2.48747	1.34549e-05					-1.99692	0.000588978			2.10293	6.04092e-07	1.60393	0.000100519			1.14227	0.0124055			-1.10021	0.0369651			-1.45361	0.000440578			-1.91527	1.15021e-06
Cell growth and death	Cell cycle					-1.68407	0.00783535	2.94518	1.61063e-07			-1.21087	0.0105854	-1.88738	1.73048e-06	1.26892	0.00608266			-1.63942	0.00011122	1.66719	0.000616677			0.859848	0.0976228	-0.852248	0.0737125	2.30406	1.35548e-09
Cell growth and death	Cell cycle - yeast	-1.37447	0.0749754	-1.80881	0.0701609	-2.35152	0.000215247	3.92593	1.99776e-11			-2.01537	1.50168e-05	-2.54045	3.12915e-10	1.73963	0.000374394			-2.71326	5.12921e-10	1.77063	0.000616677			1.07346	0.0480329			3.52707	2.22915e-19
Immune system	Chemokine signaling pathway	3.18569	1.75419e-08					-2.23092	9.47385e-05	-1.55282	0.0534769	2.87819	3.7848e-12	2.00452	4.1862e-07			1.11332	0.0124055			-0.990813	0.048229			-1.68862	2.95822e-05	-1.22628	0.0131795	-2.57982	1.71581e-11
Nervous system	Cholinergic synapse	1.07357	0.0534404					-0.910215	0.0853433			1.3624	0.000825697													-0.942579	0.0174299			-0.978496	0.00866492
Environmental adaptation	Circadian entrainment							-1.28871	0.0220669			1.13563	0.00519998											0.972588	0.0885028	-1.32791	0.000892473			-0.634759	0.0710413
Carbohydrate metabolism	Citrate cycle (TCA cycle)			2.64368	0.000278945											-1.0303	0.0185519	-1.49312	0.00171172	1.74289	0.000103278	1.332	0.00935546							-0.803922	0.0344131
Immune system	Complement and coagulation cascades					6.74619	6.3798e-26	-3.75111	2.85861e-09					3.77338	3.47094e-16	-3.38387	2.73571e-14	-1.9015	0.00117268	4.67141	1.09255e-22	-2.82666	3.17714e-08			2.0421	0.00152171	3.52447	1.2141e-14	-3.63278	4.07002e-16
Amino acid metabolism	Cysteine and methionine metabolism					1.22432	0.0680916									-0.988536	0.0191318			0.993212	0.0247984							0.875236	0.0741526
Signaling molecules and interaction	Cytokine-cytokine receptor interaction	2.81918	1.03894e-06			1.27019	0.0691578	-4.14997	8.53937e-13			2.6763	3.45688e-10	2.78821	4.77786e-12	-0.907358	0.0497331	1.331	0.00539071	1.56988	0.000506043	-2.30166	5.86589e-07			-1.96349	3.15528e-06			-3.42069	7.75056e-18
Replication and repair	DNA replication					-3.00118	5.03645e-06	2.7899	2.85689e-06	2.605	0.000345102	-1.70979	0.000737344	-2.81642	6.51314e-11	1.13205	0.0191312	1.00598	0.0562907	-3.04666	3.00247e-11	1.08982	0.0346999							3.67834	2.22915e-19
Nervous system	Dopaminergic synapse	0.908518	0.0992339					-1.17968	0.0329852			1.25335	0.001989													-1.26683	0.0013081			-0.733882	0.0399817
Xenobiotics biodegradation and metabolism	Drug metabolism - other enzymes					1.57411	0.0159622							0.940468	0.0202952					0.935009	0.0368254									-0.759719	0.0385447
Signaling molecules and interaction	ECM-receptor interaction	2.04462	0.000415639	1.48223	0.0693368			-2.00947	0.000588978			2.30743	4.40867e-08	0.921731	0.0241325			1.03393	0.0256334							-1.84242	6.44412e-06	-0.832457	0.0826459	-1.73022	1.07404e-05
Excretory system	Endocrine and other factor-regulated calcium reabsorption											0.69516	0.0808131													-0.692375	0.0816278
Transport and catabolism	Endocytosis	1.70525	0.00232229					-1.56452	0.00591746			1.7536	1.4366e-05	1.12337	0.00422655											-1.10602	0.00476531			-1.63459	1.35882e-05
Signal transduction	ErbB signaling pathway	1.02175	0.0638743									0.817314	0.0393206	0.687662	0.0704452															-0.771177	0.0327023
Endocrine system	Estrogen signaling pathway	1.3726	0.0153197					-1.24062	0.0266315			1.15691	0.00450253	1.10126	0.00533137											-0.680486	0.0858585			-1.26971	0.000838752
Replication and repair	Fanconi anemia pathway	-1.52598	0.0553704			-2.03577	0.00252656	3.08056	5.58257e-07	1.81944	0.0202496	-2.04587	2.6444e-05	-2.42847	1.0575e-08	1.05994	0.0352747			-2.41001	1.52533e-07	1.24451	0.0181253							3.34091	4.68586e-16
Digestive system	Fat digestion and absorption					1.82489	0.00441156									-0.928207	0.0351919	-1.00516	0.0497962	1.3236	0.00384391					0.985969	0.0556279	0.909014	0.0741526	-0.593502	0.0971526
Lipid metabolism	Fatty acid degradation			2.18575	0.003033							0.859256	0.0393206							1.16927	0.0102048									-0.744091	0.0433793
Immune system	Fc epsilon RI signaling pathway	2.65288	2.8304e-06					-1.70067	0.00329016			2.07387	6.25221e-07	1.5191	0.000197019			1.2784	0.00539071			-1.03581	0.0432207			-1.44922	0.000427298	-0.820054	0.092856	-1.68992	1.25526e-05
Immune system	Fc gamma R-mediated phagocytosis	3.65246	3.844e-10					-2.21077	0.000131086			2.24499	1.09098e-07	2.4926	4.9723e-10	0.982973	0.0444675	1.85243	4.58034e-05			-1.94303	1.96902e-05			-1.50506	0.000321593			-2.14523	5.92609e-08
Cellular communication	Focal adhesion	2.33275	2.48837e-05	2.68064	0.000100015			-2.34426	4.23686e-05			3.19804	3.8875e-15	0.945633	0.0169215			0.781067	0.0990594	0.856212	0.0470992					-2.24324	3.35461e-08	-1.45432	0.00145318	-2.4078	2.51738e-10
Nervous system	GABAergic synapse							-1.51525	0.00893369			0.869241	0.0328198			-0.859649	0.0459635							1.22348	0.0234158	-1.34135	0.000864906
Carbohydrate metabolism	Galactose metabolism					1.37635	0.0438147							0.655172	0.0906285					0.897419	0.041741									-0.57338	0.0993722
Cellular communication	Gap junction	1.73028	0.00232229									1.45315	0.000410007	0.637991	0.0940315	0.923246	0.0444675									-0.79824	0.0459785	-1.13061	0.0198102	-0.845352	0.0219626
Digestive system	Gastric acid secretion	1.26636	0.0264504					-1.14463	0.0401121			1.4357	0.000526917													-1.08991	0.00615302			-1.06096	0.00568522
Nervous system	Glutamatergic synapse	1.24802	0.0282041	1.51057	0.059738			-2.16954	0.000166554			1.75463	2.25842e-05					1.16003	0.0115194					1.18701	0.029677	-1.98398	1.42152e-06			-1.17012	0.00235371
Lipid metabolism	Glycerolipid metabolism	-1.55909	0.0380079			2.67743	1.02557e-05	-0.907126	0.0941786			-0.967454	0.0623692	0.762507	0.0624305	-1.68151	9.46145e-05	-1.34656	0.00682006	2.05863	4.21589e-06					1.20703	0.0382413	1.54197	0.00151643	-0.902042	0.018885
Lipid metabolism	Glycerophospholipid metabolism					1.30568	0.0461206											-1.05009	0.0322124	1.10735	0.0114671					0.883317	0.0802633			-0.752907	0.0366151
Amino acid metabolism	Glycine, serine and threonine metabolism	-1.50719	0.0380079			1.41452	0.0352185									-1.37213	0.000884724	-0.863975	0.093304	1.26602	0.00456546							1.1281	0.0117356
Carbohydrate metabolism	Glycolysis / Gluconeogenesis			1.56414	0.0515582			-1.03606	0.057715							-1.25295	0.00210062			1.52263	0.000423369									-0.906875	0.0144162
Carbohydrate metabolism	Glyoxylate and dicarboxylate metabolism	-1.37014	0.072748	1.56347	0.058499	1.15653	0.0898163									-1.51742	0.000258308	-1.05811	0.035553	1.7195	0.000103278									-0.707153	0.0520282
Endocrine system	GnRH signaling pathway	1.59655	0.00532906					-1.14423	0.0380104			1.86602	5.73065e-06													-1.28764	0.0012174	-1.00105	0.0460667	-1.27372	0.000858893
Immune system	Hematopoietic cell lineage	2.06514	0.000694374					-1.47316	0.0120428			2.01254	4.01809e-06	1.26251	0.00307427											-1.14997	0.00537006	-0.91663	0.0737125	-1.77552	1.1822e-05
Signal transduction	HIF-1 signaling pathway							-1.34083	0.0158247			1.03882	0.010093							0.958257	0.0269507					-0.653046	0.0962656			-1.25276	0.000881681
Signal transduction	Hippo signaling pathway	1.15876	0.0358866									1.52086	0.000186507	0.611725	0.0996301											-0.713933	0.0706142	-0.916137	0.056821	-1.27339	0.000773961
Amino acid metabolism	Histidine metabolism					2.04058	0.00167065					-0.99863	0.0576894	0.916825	0.0287219	-1.01221	0.0218742			0.956007	0.0388784	-1.06488	0.0432207					1.49096	0.00196107
Replication and repair	Homologous recombination					-1.76134	0.00843234	1.73866	0.00470832	1.45992	0.0771273	-1.02661	0.0576894	-1.54862	0.00034166	0.837741	0.0674885			-1.92044	3.07234e-05									2.18085	9.31363e-08
Carbohydrate metabolism	Inositol phosphate metabolism							-1.24336	0.0267627			0.712735	0.0774588	1.2767	0.00128394					0.863019	0.046247									-1.39042	0.00030066
Endocrine system	Insulin secretion							-1.26738	0.0245274			0.913888	0.0250261													-0.836072	0.0360276			-0.900401	0.0151142
Endocrine system	Insulin signaling pathway											0.822068	0.0393206	0.787108	0.0413057					0.767165	0.0743636									-1.15205	0.00205863
Signal transduction	Jak-STAT signaling pathway	1.18575	0.0339076					-2.01606	0.000450251			1.02178	0.0122079	1.51119	0.000164447					0.910995	0.0373925	-1.26523	0.0115847			-0.671868	0.0940604			-1.67805	1.17813e-05
Immune system	Leukocyte transendothelial migration	2.33388	2.87115e-05	1.55974	0.0515582			-1.45499	0.0106499	-1.44375	0.0780114	2.55833	4.66016e-10	1.12565	0.0048807											-1.45767	0.000345541	-1.45001	0.00145318	-1.97641	2.91455e-07
Nervous system	Long-term depression	1.57531	0.00560749									1.15186	0.00508859	0.793331	0.044317											-0.743796	0.0634605			-0.818759	0.0264139
Nervous system	Long-term potentiation	1.08034	0.0534404									1.00935	0.0130141																	-0.580453	0.0945453
Transport and catabolism	Lysosome	1.30402	0.0202473	-1.62995	0.0701609					-1.53692	0.0534769			1.45345	0.000248771	1.37261	0.00326211							-2.02919	9.0054e-06	1.04785	0.0424436			-0.564394	0.0993722
Signal transduction	MAPK signaling pathway	2.66903	1.41402e-06	2.31237	0.00102735			-2.42026	2.31495e-05	-1.38929	0.0847432	3.2278	3.8875e-15	1.33613	0.00084623			0.872548	0.0562907	0.814661	0.0588943					-2.13384	1.07065e-07	-1.4309	0.00145318	-2.59742	1.29689e-11
Cell growth and death	Meiosis - yeast					-1.56684	0.0132521	2.78545	1.54119e-06			-1.42298	0.00371657	-1.78087	1.15388e-05	1.1866	0.0126888			-1.79565	4.58044e-05	1.31313	0.00935546							2.4266	5.50392e-10
Endocrine system	Melanogenesis	1.30108	0.0209946									1.08956	0.00782609	0.778366	0.0461861															-0.931302	0.0127437
Replication and repair	Mismatch repair					-1.72082	0.00967101	1.64716	0.00686028	1.45343	0.0771273	-0.985549	0.0623692	-1.69767	7.45355e-05					-1.66535	0.000226877									2.11404	1.6751e-07
Translation	mRNA surveillance pathway					-1.54207	0.0129703	1.23003	0.0490339					-1.13493	0.0055916	0.755137	0.0908543			-1.29101	0.00319852									1.31584	0.000863937
Immune system	Natural killer cell mediated cytotoxicity	3.41806	5.67132e-09					-2.67192	4.77627e-06			2.67491	3.45688e-10	2.46434	1.00127e-09			1.46508	0.00163706			-1.67507	0.000361501			-1.68792	4.61427e-05			-2.68718	1.29689e-11
Signaling molecules and interaction	Neuroactive ligand-receptor interaction	1.52895	0.00615121					-1.80913	0.00146027			1.45695	0.000358234	1.23451	0.00169428							-0.927395	0.062441			-1.04145	0.0080751			-1.58277	3.00576e-05
Nervous system	Neurotrophin signaling pathway	1.84241	0.00106845					-0.875659	0.0941786			1.63952	5.57762e-05	1.00325	0.0118301											-0.849974	0.0313777	-0.967956	0.0461508	-1.31206	0.000598567
Signal transduction	NF-kappa B signaling pathway	2.88664	4.67908e-07					-2.29563	8.49617e-05			1.91723	5.73065e-06	2.15452	9.30079e-08			1.51692	0.00110099			-1.78439	0.000113556			-1.37884	0.000864906			-2.01645	2.91455e-07
Glycan biosynthesis and metabolism	N-Glycan biosynthesis							1.27246	0.0428628							0.978621	0.0352747			-1.25556	0.00449715									1.08745	0.00842649
Immune system	NOD-like receptor signaling pathway	1.45464	0.0109779					-1.17611	0.0354495			0.881764	0.0323545	1.18876	0.00304138							-0.99734	0.048229							-1.03865	0.00620018
Signal transduction	Notch signaling pathway													0.678067	0.0791775
Replication and repair	Nucleotide excision repair					-1.94953	0.00252656	2.11028	0.0002935	1.6931	0.0213689	-1.32418	0.00708932	-2.08481	2.96433e-07					-1.92513	1.38226e-05	0.974733	0.056732							2.59321	3.66781e-11
Cell growth and death	Oocyte meiosis							2.21321	0.000100252			-0.914318	0.0623692	-1.13692	0.0055916	0.898835	0.0492781			-0.826926	0.0948321	1.30577	0.00900406			0.982254	0.0480329			1.39951	0.000373688
Development	Osteoclast differentiation	2.99482	1.14407e-07					-2.68432	4.27427e-06			2.83501	7.77943e-12	1.94393	1.0391e-06			1.26399	0.00539071			-1.22152	0.0145063			-1.92821	2.00099e-06	-0.875925	0.0737125	-2.60815	1.3756e-11
Endocrine system	Ovarian steroidogenesis					1.32023	0.0461206									-1.07129	0.0114998			1.14458	0.0102048							0.878897	0.0741526
Energy metabolism	Oxidative phosphorylation			4.00874	1.67977e-09			-1.42807	0.0119118			1.70141	4.60207e-05	-1.1627	0.00597804	-1.53619	0.000204256			1.66194	0.000164168	1.27066	0.0120397	2.23811	4.14338e-07	-1.57387	0.000120817			-1.02389	0.00741376
Cell growth and death	p53 signaling pathway															0.806304	0.0670429
Digestive system	Pancreatic secretion							-1.48094	0.00979307			0.850712	0.0354732	0.667972	0.0791775											-0.906102	0.0229537			-0.915671	0.0134061
Carbohydrate metabolism	Pentose and glucuronate interconversions					2.3252	0.000298207					-0.936797	0.0802065	0.846039	0.0465696	-1.25334	0.00349291	-0.916452	0.093304	1.49859	0.00124343					1.07134	0.0480329	1.40824	0.00373841	-0.691148	0.0685785
Transport and catabolism	Peroxisome	-1.58757	0.0273249			1.68918	0.00620624					-1.01227	0.0460451			-1.25318	0.00210062	-1.09715	0.0289979	1.32827	0.00245018					0.980969	0.0480329	1.137	0.0108041
Transport and catabolism	Phagosome	1.85089	0.00104962					-0.970762	0.0692482	-1.52754	0.0534769	1.26459	0.00196342	1.75825	7.41393e-06															-1.70339	8.33366e-06
Signal transduction	Phosphatidylinositol signaling system	1.5667	0.00573066					-1.12591	0.0406369			1.0281	0.0122079	1.29981	0.00113877							-0.895196	0.0781389							-1.21297	0.0014893
Signal transduction	PI3K-Akt signaling pathway	2.13971	0.000103839					-1.76711	0.00168386			2.17356	7.97651e-08	1.2796	0.00113877											-1.38414	0.000475325	-0.86991	0.0694638	-1.89547	5.63747e-07
Metabolism of cofactors and vitamins	Porphyrin and chlorophyll metabolism															-0.738543	0.0980098			1.1074	0.0114671									-0.652129	0.0652986
Endocrine system	PPAR signaling pathway					2.4096	5.00812e-05	-1.94282	0.000670489					1.01078	0.0122107	-1.95678	2.33707e-06	-1.01973	0.0410441	2.45601	1.20712e-08							1.25532	0.0064238	-1.71224	1.02775e-05
Endocrine system	Progesterone-mediated oocyte maturation							2.15604	0.000155905					-1.23723	0.00274883	0.865319	0.0556141					1.50208	0.00187976					-0.829098	0.0785422	1.27345	0.0014016
Endocrine system	Prolactin signaling pathway	1.21018	0.0304116					-1.68094	0.00329016			1.27873	0.00188042	1.37078	0.000651619					0.98597	0.0259284									-1.76627	4.62297e-06
Carbohydrate metabolism	Propanoate metabolism			1.96117	0.0104828			-1.10683	0.0460649							-1.58321	0.000158258			1.60192	0.000284701			1.17735	0.0315933					-0.700549	0.0529191
Folding, sorting and degradation	Proteasome	1.13593	0.0414488															1.10884	0.0124055	-0.852824	0.0863988					-0.869877	0.0292211
Digestive system	Protein digestion and absorption							-2.71541	4.27427e-06					0.633351	0.0996301	-1.72528	5.84644e-05	0.977941	0.042393	0.915072	0.0388784	-1.55587	0.0011223	1.27607	0.0234158	-1.34421	0.00112124	1.35901	0.00373841	-0.999619	0.00879283
Folding, sorting and degradation	Protein processing in endoplasmic reticulum													0.606691	0.0996301	0.821783	0.0610653
Excretory system	Proximal tubule bicarbonate reclamation							-1.24439	0.0308378							-0.971763	0.0250592			1.1958	0.00883167									-1.01813	0.008022
Nucleotide metabolism	Purine metabolism									1.55413	0.0262213	-1.20886	0.0104712							-1.04452	0.0210227									1.42228	0.000264253
Nucleotide metabolism	Pyrimidine metabolism			-1.69333	0.0701609			1.66512	0.00451338			-1.37569	0.00371657	-0.791531	0.0836755	0.745792	0.0943564			-1.38877	0.00133278									1.71517	7.87245e-06
Carbohydrate metabolism	Pyruvate metabolism			1.82774	0.0169455			-0.971716	0.071186							-1.27626	0.0020811			1.25951	0.00465817			1.12194	0.0374412					-0.588536	0.0931922
Cell motility	Regulation of actin cytoskeleton	2.44205	1.11902e-05					-0.976644	0.0692482	-1.90168	0.0144575	2.41342	3.15489e-09	1.3238	0.000900751	0.999137	0.033687									-1.00712	0.01018	-1.63783	0.000413412	-1.96249	2.91455e-07
Metabolism of cofactors and vitamins	Retinol metabolism					2.79813	1.02557e-05	-1.63212	0.00663024					1.5697	0.000248771	-1.45092	0.000873139	-1.04477	0.0530217	2.26032	1.11692e-06	-0.904145	0.0987303					1.20116	0.0117356	-1.81947	8.33366e-06
Nervous system	Retrograde endocannabinoid signaling							-0.942671	0.0786777			0.830248	0.0393206													-1.21444	0.0022416
Translation	Ribosome			-1.96857	0.0324883	-1.92195	0.00252656			2.28185	0.000345102	-0.95542	0.0576894	-1.14865	0.0055916	0.828381	0.0610653	1.71757	8.56158e-05	-2.49772	2.10362e-09									2.22241	6.53602e-09
Translation	Ribosome biogenesis in eukaryotes	-1.81355	0.0204683	-1.68481	0.0701609			3.15441	5.99762e-08			-2.25814	5.77284e-07	-2.02387	6.83331e-07	0.91422	0.0511814			-1.7876	4.99325e-05	1.2904	0.0106113			1.36337	0.0108276			2.94285	4.10531e-14
Immune system	RIG-I-like receptor signaling pathway	1.33015	0.0202394					-0.924964	0.0826362			0.941914	0.0217035	1.00403	0.0120943															-0.99621	0.008022
Folding, sorting and degradation	RNA degradation					-1.22234	0.077969	2.27792	7.87346e-05			-1.30007	0.00708932	-1.36223	0.00092064	1.02431	0.033687			-1.61917	0.000163172									2.07439	8.58502e-08
Transcription	RNA polymerase					-1.43262	0.0371928	2.05089	0.000736593			-1.22656	0.0150809	-1.45598	0.000712746	0.919136	0.0556141			-1.74785	0.000106459									2.14759	9.58291e-08
Translation	RNA transport	-1.72822	0.0204683	-2.01855	0.0324883	-1.95628	0.00252656	3.62494	9.81435e-11	1.6744	0.0202496	-2.3879	7.40991e-08	-2.51216	2.10782e-10	1.29322	0.00608266			-2.5508	1.55719e-09	1.43579	0.00375189			1.13772	0.0382413			3.61318	3.16715e-21
Digestive system	Salivary secretion	1.67713	0.00370737					-1.16793	0.0370298			1.35831	0.00104858	0.753562	0.0551582			1.03318	0.0251716							-1.18625	0.0029359			-0.906637	0.0155346
Nervous system	Serotonergic synapse	0.918265	0.0987226					-0.974153	0.0692482			1.23815	0.00221449													-0.922541	0.0197223			-0.923526	0.0127437
Lipid metabolism	Sphingolipid metabolism													0.780383	0.0447154
Transcription	Spliceosome					-2.40512	9.66412e-05	2.29548	5.5082e-05					-1.75696	1.06125e-05	1.44799	0.00222852			-2.32028	2.73837e-08	1.03729	0.0346999					-0.873027	0.0697508	2.33193	9.24942e-10
Carbohydrate metabolism	Starch and sucrose metabolism					1.96556	0.00167065	-0.892747	0.094238					0.727079	0.0671158	-1.22177	0.00345594	-1.09883	0.0322124	1.78883	5.4747e-05							0.854401	0.0904649	-1.09444	0.00487432
Nervous system	Synaptic vesicle cycle															0.962595	0.0352747
Immune system	T cell receptor signaling pathway	2.97786	1.14407e-07					-1.45438	0.0106499			2.19542	1.09098e-07	1.78033	7.53031e-06	1.03874	0.033687	1.17638	0.0103481			-0.970467	0.0533253			-1.24165	0.00183297	-1.10401	0.027083	-1.8456	1.86836e-06
Signal transduction	TGF-beta signaling pathway	1.31281	0.0202473					-1.41473	0.0120428			1.4087	0.00054306	0.761405	0.0482536											-1.09828	0.00537006			-1.21097	0.00140593
Endocrine system	Thyroid hormone synthesis	0.963449	0.0845747									0.824019	0.0393206	0.642235	0.0906285															-0.771901	0.0333189
Cellular communication	Tight junction	1.03539	0.0608042									1.47451	0.000287718													-0.874932	0.026861	-0.949888	0.0461594	-0.990159	0.00779881
Signal transduction	TNF signaling pathway	2.43904	1.34549e-05					-2.1564	0.000164812			2.05894	6.25221e-07	1.91747	1.16661e-06			0.913417	0.0537167			-1.22352	0.0145063			-1.21579	0.00229429			-2.21984	9.80798e-09
Immune system	Toll-like receptor signaling pathway	1.58317	0.00554499					-1.39298	0.013358			1.18096	0.00410641	1.24785	0.00169428							-0.944867	0.0604182			-0.781341	0.0503474			-1.29569	0.000754809
Amino acid metabolism	Tryptophan metabolism					2.85666	4.30018e-06	-1.15829	0.0402835					1.37305	0.0011071	-1.36442	0.00136416	-1.20006	0.0258985	2.08455	4.21589e-06					1.15798	0.0424436	1.32234	0.00617653	-1.41512	0.000393955
Amino acid metabolism	Tyrosine metabolism					1.82067	0.00416815	-0.998268	0.0692482							-1.52576	0.000253626	-0.900912	0.0891207	1.65686	0.000166443							1.18557	0.0108041	-0.736429	0.0433793
Folding, sorting and degradation	Ubiquitin mediated proteolysis					-1.53338	0.0129703	1.67171	0.00433775					-0.953431	0.0247509	1.23186	0.00608266			-1.17588	0.00752875	1.11347	0.0203794					-1.15491	0.0152624	1.03037	0.0121627
Amino acid metabolism	Valine, leucine and isoleucine degradation	-2.23271	0.00174997	2.94067	4.47493e-05									-1.24621	0.00411477	-1.60817	0.000158258	-1.79422	0.000121617	1.96962	1.06961e-05	1.59042	0.00187976	1.39552	0.0131852
Glycan biosynthesis and metabolism	Various types of N-glycan biosynthesis							1.61818	0.00683263							1.26211	0.00608266			-1.20295	0.00752875									0.98947	0.0209797
Circulatory system	Vascular smooth muscle contraction	1.30352	0.0202473					-1.94555	0.000610602			1.51497	0.00021529	0.812707	0.0388183			0.845218	0.0687957							-1.40256	0.000475325			-1.37005	0.000348958
Excretory system	Vasopressin-regulated water reabsorption	0.911572	0.0992339					-0.957132	0.0729641			0.678265	0.085863													-0.776942	0.0503474
Signal transduction	VEGF signaling pathway	1.59747	0.00532906					-1.44467	0.0113918			1.72761	2.64902e-05	0.882089	0.0273894											-1.1921	0.00265928			-1.44199	0.000194486
Signal transduction	Wnt signaling pathway	1.21694	0.0288292					-0.984153	0.0692482			1.04325	0.010093	0.863884	0.0279652															-1.02998	0.0060301
